# Supplementary material for: A single-sample workflow for joint metabolomic and proteomic analysis of clinical specimens
Source: Clin Proteomics. 2024 Jul 5;21:49. doi: 10.1186/s12014-024-09501-9 (PMC11225228; doi:10.1186/s12014-024-09501-9)
Supplement: Supplementary file 3 — Supplementary Material 3 [file 12014_2024_9501_MOESM3_ESM.xlsx]

## Sheet: Info
A single-sample workflow for joint metabolomic and proteomic analysis of clinical specimens.
Supplementary Table S4. MaxQuant ProteinGroups output table for the lung cancer samples cohort

## Sheet: Sample annotation
Raw file name	Sample Processing
Lung Cohort
20220211_KL_ProtMet_IO_40min_DDA_1FF2F9_NG_10_B6_1_6012	MTBE_SP3
20220211_KL_ProtMet_IO_40min_DDA_1FF2F9_TU_9_B5_1_6010	MTBE_SP3
20220211_KL_ProtMet_IO_40min_DDA_36AT2O_NG_20_C4_1_6032	MTBE_SP3
20220211_KL_ProtMet_IO_40min_DDA_36AT2O_TU_19_C3_1_6030	MTBE_SP3
20220211_KL_ProtMet_IO_40min_DDA_8JDLQYl_TU_1_A1_1_5978	MTBE_SP3
20220211_KL_ProtMet_IO_40min_DDA_8JDLQY_NG_2_A2_1_5982	MTBE_SP3
20220211_KL_ProtMet_IO_40min_DDA_8U04FR_NG_14_B10_1_6020	MTBE_SP3
20220211_KL_ProtMet_IO_40min_DDA_8U04FR_TU_13_B9_1_6018	MTBE_SP3
20220211_KL_ProtMet_IO_40min_DDA_C5FQXS_NG_18_C2_1_6028	MTBE_SP3
20220211_KL_ProtMet_IO_40min_DDA_C5FQXS_TU_17_C1_1_6026	MTBE_SP3
20220211_KL_ProtMet_IO_40min_DDA_IJ17TV_NG_12_B8_1_6016	MTBE_SP3
20220211_KL_ProtMet_IO_40min_DDA_IJ17TV_TU_11_B7_1_6014	MTBE_SP3
20220211_KL_ProtMet_IO_40min_DDA_K6R512_NG_4_A4_1_5990	MTBE_SP3
20220211_KL_ProtMet_IO_40min_DDA_K6R512_TU_3_A3_1_5986	MTBE_SP3
20220211_KL_ProtMet_IO_40min_DDA_KWF2HW_NG_8_A8_1_6006	MTBE_SP3
20220211_KL_ProtMet_IO_40min_DDA_KWF2HW_TU_7_A7_1_6002	MTBE_SP3
20220211_KL_ProtMet_IO_40min_DDA_ZQ021J_NG_6_A6_1_5998	MTBE_SP3
20220211_KL_ProtMet_IO_40min_DDA_ZQ021J_TU_5_A5_1_5994	MTBE_SP3
20220211_KL_ProtMet_IO_40min_DDA_ZT9UTK_NG_16_B12_1_6024	MTBE_SP3
20220211_KL_ProtMet_IO_40min_DDA_ZT9UTK_TU_15_B11_1_6022	MTBE_SP3
20220215_KL_nWorkFlowt_IO_40min_DDA_K6R512_NG_4_C9_1_6047	autoSP3
20220215_KL_nWorkFlowt_IO_40min_DDA_K6R512_TU_3_C8_1_6045	autoSP3
20220215_KL_nWorkFlowt_IO_40min_DDA_KWF2HW_TU_7_C12_1_6053	autoSP3
20220215_KL_nWorkFlow_IO_40min_DDA_1FF2F9_NG_10_D2_1_6057	autoSP3
20220215_KL_nWorkFlow_IO_40min_DDA_36AT2O_NG_20_D11_1_6075	autoSP3
20220215_KL_nWorkFlow_IO_40min_DDA_8JDLQYl_TU_1_C6_1_6039	autoSP3
20220215_KL_nWorkFlow_IO_40min_DDA_8JDLQYl_TU_1_C6_1_6041	autoSP3
20220215_KL_nWorkFlow_IO_40min_DDA_8U04FR_NG_14_D6_1_6065	autoSP3
20220215_KL_nWorkFlow_IO_40min_DDA_8U04FR_TU_13_D5_1_6063	autoSP3
20220215_KL_nWorkFlow_IO_40min_DDA_C5FQXS_NG_18_D9_1_6071	autoSP3
20220215_KL_nWorkFlow_IO_40min_DDA_IJ17TV_NG_12_D4_1_6061	autoSP3
20220215_KL_nWorkFlow_IO_40min_DDA_IJ17TV_TU_11_D3_1_6059	autoSP3
20220215_KL_nWorkFlow_IO_40min_DDA_KWF2HW_NG_8_D1_1_6055	autoSP3
20220215_KL_nWorkFlow_IO_40min_DDA_ZQ021J_NG_6_C11_1_6051	autoSP3
20220215_KL_nWorkFlow_IO_40min_DDA_ZQ021J_TU_5_C10_1_6049	autoSP3
20220215_KL_nWorkFlow_IO_40min_DDA_ZT9UTK_NG_16_D8_1_6069	autoSP3
20220215_KL_nWorkFlow_IO_40min_DDA_ZT9UTK_TU_15_D7_1_6067	autoSP3

## Sheet: ProteinGroups_Lung cancer cohor
Protein IDs	Majority protein IDs	Peptide counts (all)	Peptide counts (razor+unique)	Peptide counts (unique)	Protein names	Gene names	Fasta headers	LFQ intensity 1_KL_ProtMet_IO_40min_DDA_1FF2F9_NG_10_B6_1_6012	LFQ intensity 1_KL_ProtMet_IO_40min_DDA_1FF2F9_TU_9_B5_1_6010	LFQ intensity 1_KL_ProtMet_IO_40min_DDA_36AT2O_NG_20_C4_1_6032	LFQ intensity 1_KL_ProtMet_IO_40min_DDA_36AT2O_TU_19_C3_1_6030	LFQ intensity 1_KL_ProtMet_IO_40min_DDA_8JDLQY_NG_2_A2_1_5982	LFQ intensity 1_KL_ProtMet_IO_40min_DDA_8JDLQYl_TU_1_A1_1_5978	LFQ intensity 1_KL_ProtMet_IO_40min_DDA_8U04FR_NG_14_B10_1_6020	LFQ intensity 1_KL_ProtMet_IO_40min_DDA_8U04FR_TU_13_B9_1_6018	LFQ intensity 1_KL_ProtMet_IO_40min_DDA_C5FQXS_NG_18_C2_1_6028	LFQ intensity 1_KL_ProtMet_IO_40min_DDA_C5FQXS_TU_17_C1_1_6026	LFQ intensity 1_KL_ProtMet_IO_40min_DDA_IJ17TV_NG_12_B8_1_6016	LFQ intensity 1_KL_ProtMet_IO_40min_DDA_IJ17TV_TU_11_B7_1_6014	LFQ intensity 1_KL_ProtMet_IO_40min_DDA_K6R512_NG_4_A4_1_5990	LFQ intensity 1_KL_ProtMet_IO_40min_DDA_K6R512_TU_3_A3_1_5986	LFQ intensity 1_KL_ProtMet_IO_40min_DDA_KWF2HW_NG_8_A8_1_6006	LFQ intensity 1_KL_ProtMet_IO_40min_DDA_KWF2HW_TU_7_A7_1_6002	LFQ intensity 1_KL_ProtMet_IO_40min_DDA_ZQ021J_NG_6_A6_1_5998	LFQ intensity 1_KL_ProtMet_IO_40min_DDA_ZQ021J_TU_5_A5_1_5994	LFQ intensity 1_KL_ProtMet_IO_40min_DDA_ZT9UTK_NG_16_B12_1_6024	LFQ intensity 1_KL_ProtMet_IO_40min_DDA_ZT9UTK_TU_15_B11_1_6022	LFQ intensity 5_KL_nWorkFlow_IO_40min_DDA_1FF2F9_NG_10_D2_1_6057	LFQ intensity 5_KL_nWorkFlow_IO_40min_DDA_36AT2O_NG_20_D11_1_6075	LFQ intensity 5_KL_nWorkFlow_IO_40min_DDA_8JDLQYl_TU_1_C6_1_6039	LFQ intensity 5_KL_nWorkFlow_IO_40min_DDA_8JDLQYl_TU_1_C6_1_6041	LFQ intensity 5_KL_nWorkFlow_IO_40min_DDA_8U04FR_NG_14_D6_1_6065	LFQ intensity 5_KL_nWorkFlow_IO_40min_DDA_8U04FR_TU_13_D5_1_6063	LFQ intensity 5_KL_nWorkFlow_IO_40min_DDA_C5FQXS_NG_18_D9_1_6071	LFQ intensity 5_KL_nWorkFlow_IO_40min_DDA_IJ17TV_NG_12_D4_1_6061	LFQ intensity 5_KL_nWorkFlow_IO_40min_DDA_IJ17TV_TU_11_D3_1_6059	LFQ intensity 5_KL_nWorkFlow_IO_40min_DDA_KWF2HW_NG_8_D1_1_6055	LFQ intensity 5_KL_nWorkFlow_IO_40min_DDA_ZQ021J_NG_6_C11_1_6051	LFQ intensity 5_KL_nWorkFlow_IO_40min_DDA_ZQ021J_TU_5_C10_1_6049	LFQ intensity 5_KL_nWorkFlow_IO_40min_DDA_ZT9UTK_NG_16_D8_1_6069	LFQ intensity 5_KL_nWorkFlow_IO_40min_DDA_ZT9UTK_TU_15_D7_1_6067	LFQ intensity 5_KL_nWorkFlowt_IO_40min_DDA_K6R512_NG_4_C9_1_6047	LFQ intensity 5_KL_nWorkFlowt_IO_40min_DDA_K6R512_TU_3_C8_1_6045	LFQ intensity 5_KL_nWorkFlowt_IO_40min_DDA_KWF2HW_TU_7_C12_1_6053	Only identified by site	Reverse	Potential contaminant
A0A075B6H7;A0A0C4DH55	A0A075B6H7;A0A0C4DH55	2;1	1;0	1;0		IGKV3-7;IGKV3D-7	sp|A0A075B6H7|KV37_HUMAN Probable non-functional immunoglobulin kappa variable 3-7 OS=Homo sapiens OX=9606 GN=IGKV3-7 PE=1 SV=1;sp|A0A0C4DH55|KVD07_HUMAN Immunoglobulin kappa variable 3D-7 OS=Homo sapiens OX=9606 GN=IGKV3D-7 PE=3 SV=5	0	0	0	0	0	0	0	0	0	0	0	0	0	0	0	0	0	0	0	0	0	0	0	0	0	0	0	0	0	0	0	0	0	0	0	0	0
A0A075B6J2	A0A075B6J2	1	1	1		IGLV2-33	sp|A0A075B6J2|LV233_HUMAN Probable non-functional immunoglobulin lambda variable 2-33 OS=Homo sapiens OX=9606 GN=IGLV2-33 PE=1 SV=2	0	0	0	0	0	0	0	0	0	0	0	0	0	0	0	0	0	0	0	0	0	0	0	0	0	0	0	0	0	0	0	0	0	0	0	0	0	+
A0A075B6J9	A0A075B6J9	1	1	1		IGLV2-18	sp|A0A075B6J9|LV218_HUMAN Immunoglobulin lambda variable 2-18 OS=Homo sapiens OX=9606 GN=IGLV2-18 PE=3 SV=2	0	0	0	0	0	0	0	0	0	0	0	0	0	0	0	0	0	0	0	0	0	0	0	0	0	0	0	0	0	0	0	0	0	0	0	0	0
A0A075B6K4	A0A075B6K4	3	3	1		IGLV3-10	sp|A0A075B6K4|LV310_HUMAN Immunoglobulin lambda variable 3-10 OS=Homo sapiens OX=9606 GN=IGLV3-10 PE=3 SV=2	0	0	0	0	0	0	0	0	0	0	10505	0	0	0	38918	34011	0	2747.1	0	0	0	0	0	0	7923.7	4335.7	0	18241	18801	38581	7337.2	7518	23059	12779	0	0	64430
A0A075B6K5	A0A075B6K5	2	1	1		IGLV3-9	sp|A0A075B6K5|LV39_HUMAN Immunoglobulin lambda variable 3-9 OS=Homo sapiens OX=9606 GN=IGLV3-9 PE=3 SV=1	0	0	0	0	0	0	0	0	0	0	0	0	0	0	0	0	0	0	0	0	0	0	0	0	0	0	0	0	0	0	0	0	0	0	0	0	0	+
A0A075B6P5;P01615	A0A075B6P5;P01615	3;3	2;2	2;2	Ig kappa chain V-II region FR	IGKV2D-28	sp|A0A075B6P5|KV228_HUMAN Immunoglobulin kappa variable 2-28 OS=Homo sapiens OX=9606 GN=IGKV2-28 PE=3 SV=1;sp|P01615|KVD28_HUMAN Immunoglobulin kappa variable 2D-28 OS=Homo sapiens OX=9606 GN=IGKV2D-28 PE=1 SV=2	11297	0	13199	0	0	0	8279.4	0	10805	0	0	0	0	0	13056	0	8532.6	0	8394.9	0	2828.5	0	0	0	4241	0	2780.8	4112.1	0	0	0	0	0	0	0	0	0
A0A075B6Q5	A0A075B6Q5	1	1	1		IGHV3-64	sp|A0A075B6Q5|HV364_HUMAN Immunoglobulin heavy variable 3-64 OS=Homo sapiens OX=9606 GN=IGHV3-64 PE=3 SV=1	0	0	0	0	0	0	0	0	0	0	0	0	0	0	0	0	0	0	0	0	0	0	0	0	0	0	0	0	0	0	0	0	0	0	0	0	0
A0A075B6R2	A0A075B6R2	2	2	1		IGHV4-4	sp|A0A075B6R2|HV404_HUMAN Immunoglobulin heavy variable 4-4 OS=Homo sapiens OX=9606 GN=IGHV4-4 PE=3 SV=2	0	0	0	0	0	2783.4	0	0	0	0	0	11984	0	0	0	0	0	4705.3	2647	0	0	0	0	0	0	0	0	0	0	0	0	7163	0	0	0	0	0
A0A0C4DH68;A0A075B6R9	A0A0C4DH68;A0A075B6R9	3;3	3;3	3;3		IGKV2-24;IGKV2D-24	sp|A0A0C4DH68|KV224_HUMAN Immunoglobulin kappa variable 2-24 OS=Homo sapiens OX=9606 GN=IGKV2-24 PE=3 SV=1;sp|A0A075B6R9|KVD24_HUMAN Probable non-functional immunoglobulin kappa variable 2D-24 OS=Homo sapiens OX=9606 GN=IGKV2D-24 PE=1 SV=1	47675	0	55252	21522	21054	0	53757	21918	0	7874.8	0	22086	0	0	21807	0	22144	23677	19014	10082	19893	26895	0	0	33134	13205	6722.5	31400	12410	0	15818	0	0	0	0	0	0
A0A075B6S5	A0A075B6S5	3	2	2		IGKV1-27	sp|A0A075B6S5|KV127_HUMAN Immunoglobulin kappa variable 1-27 OS=Homo sapiens OX=9606 GN=IGKV1-27 PE=3 SV=1	0	0	0	0	0	0	0	1194.8	0	0	0	0	0	0	0	0	0	1949.4	0	0	0	3499.4	0	0	0	0	0	0	0	0	0	0	0	0	0	0	0
P0DSN7;A0A075B6S9	P0DSN7;A0A075B6S9	1;1	1;1	1;1		IGKV1D-37	sp|P0DSN7|KVD37_HUMAN Probable non-functional immunoglobulinn kappa variable 1D-37 OS=Homo sapiens OX=9606 GN=IGKV1D-37 PE=1 SV=1;sp|A0A075B6S9|KV137_HUMAN Probable non-functional immunoglobulinn kappa variable 1-37 OS=Homo sapiens OX=9606 GN=IGKV1-37 PE=1	0	0	0	0	0	0	0	0	0	0	0	0	0	0	0	0	0	0	0	0	0	0	0	0	0	0	0	0	0	0	0	0	0	0	0	0	0
A0A087WSY6	A0A087WSY6	3	1	1		IGKV3D-15	sp|A0A087WSY6|KVD15_HUMAN Immunoglobulin kappa variable 3D-15 OS=Homo sapiens OX=9606 GN=IGKV3D-15 PE=3 SV=6	0	0	0	0	0	0	0	0	0	0	0	0	0	0	0	0	0	0	0	0	0	0	0	0	0	0	0	0	0	0	0	0	0	0	0	0	0	+
A0A0A0MRZ8;P04433	A0A0A0MRZ8;P04433	3;3	3;3	3;3	Ig kappa chain V-III region VG	IGKV3D-11	sp|A0A0A0MRZ8|KVD11_HUMAN Immunoglobulin kappa variable 3D-11 OS=Homo sapiens OX=9606 GN=IGKV3D-11 PE=3 SV=6;sp|P04433|KV311_HUMAN Immunoglobulin kappa variable 3-11 OS=Homo sapiens OX=9606 GN=IGKV3-11 PE=1 SV=1	0	3039.3	0	3742.7	3590.3	0	0	4431.8	0	0	0	9269.9	0	0	3229.9	3822.9	0	5499.5	6062.4	3051.7	0	0	0	0	0	8173.3	0	0	0	8877.9	0	0	0	0	0	0	0
A0A0A0MS15	A0A0A0MS15	3	3	3		IGHV3-49	sp|A0A0A0MS15|HV349_HUMAN Immunoglobulin heavy variable 3-49 OS=Homo sapiens OX=9606 GN=IGHV3-49 PE=3 SV=1	0	0	0	0	6481.5	0	15296	0	0	0	0	63912	0	0	19647	13652	8271.6	0	0	0	36721	9475.5	0	0	16680	10399	0	14996	35726	13078	13451	0	6598.2	0	0	7986.5	17367
A0A0A0MT36;A0A0C4DH26	A0A0A0MT36;A0A0C4DH26	2;1	2;1	1;1		IGKV6D-21;IGKV6D-41	sp|A0A0A0MT36|KVD21_HUMAN Immunoglobulin kappa variable 6D-21 OS=Homo sapiens OX=9606 GN=IGKV6D-21 PE=3 SV=1;sp|A0A0C4DH26|KVD41_HUMAN Probable non-functional immunoglobulin kappa variable 6D-41 OS=Homo sapiens OX=9606 GN=IGKV6D-41 PE=1 SV=1	0	0	0	0	0	0	0	0	0	0	0	0	0	0	0	0	0	0	0	0	0	0	0	0	0	4794.3	0	8490.6	16067	0	0	0	0	0	0	0	0
A0A0B4J1U3	A0A0B4J1U3	1	1	1		IGLV1-36	sp|A0A0B4J1U3|LV136_HUMAN Immunoglobulin lambda variable 1-36 OS=Homo sapiens OX=9606 GN=IGLV1-36 PE=1 SV=5	0	0	0	0	0	0	0	0	0	0	0	0	0	0	0	0	0	0	0	0	0	0	0	0	0	0	0	0	0	0	0	0	0	0	0	0	0
A0A0B4J1V0	A0A0B4J1V0	3	3	3		IGHV3-15	sp|A0A0B4J1V0|HV315_HUMAN Immunoglobulin heavy variable 3-15 OS=Homo sapiens OX=9606 GN=IGHV3-15 PE=3 SV=1	44740	6200.4	14347	0	0	2492.3	27691	10423	3205	0	38292	51531	0	0	0	0	0	10642	0	9615.6	26336	0	0	0	24170	7692.6	0	36545	26452	0	12412	0	17504	9730.9	0	0	0
A0A0B4J1V2;A0A0C4DH43;P01814	A0A0B4J1V2;A0A0C4DH43;P01814	2;1;1	2;1;1	2;1;1	Ig heavy chain V-II region OU	IGHV2-26	sp|A0A0B4J1V2|HV226_HUMAN Immunoglobulin heavy variable 2-26 OS=Homo sapiens OX=9606 GN=IGHV2-26 PE=3 SV=1;sp|A0A0C4DH43|HV70D_HUMAN Immunoglobulin heavy variable 2-70D OS=Homo sapiens OX=9606 GN=IGHV2-70D PE=3 SV=1;sp|P01814|HV270_HUMAN Immunoglobulin hea	0	0	0	0	0	0	0	0	0	0	0	0	0	0	0	0	0	0	0	0	0	0	0	0	0	0	0	0	0	0	0	0	0	0	0	0	0
A0A0B4J1X5;A0A0C4DH42;P01767;A0A0J9YVY3	A0A0B4J1X5;A0A0C4DH42;P01767	3;2;2;1	2;1;1;1	1;0;0;0	Ig heavy chain V-III region BUT	IGHV3-74;IGHV3-66	sp|A0A0B4J1X5|HV374_HUMAN Immunoglobulin heavy variable 3-74 OS=Homo sapiens OX=9606 GN=IGHV3-74 PE=3 SV=1;sp|A0A0C4DH42|HV366_HUMAN Immunoglobulin heavy variable 3-66 OS=Homo sapiens OX=9606 GN=IGHV3-66 PE=3 SV=1;sp|P01767|HV353_HUMAN Immunoglobulin heavy	0	0	0	0	0	0	0	0	0	0	0	0	0	0	0	0	0	6055.7	0	0	0	0	0	0	0	0	0	0	0	0	0	8475	4966	0	0	0	0
A0A0B4J1Y8	A0A0B4J1Y8	2	2	2		IGLV9-49	sp|A0A0B4J1Y8|LV949_HUMAN Immunoglobulin lambda variable 9-49 OS=Homo sapiens OX=9606 GN=IGLV9-49 PE=1 SV=1	0	0	0	0	0	0	0	0	0	0	0	21572	0	0	0	0	0	0	0	0	0	0	0	0	0	0	0	0	17744	0	0	0	0	0	0	0	0
A0A0B4J1Y9	A0A0B4J1Y9	2	2	2		IGHV3-72	sp|A0A0B4J1Y9|HV372_HUMAN Immunoglobulin heavy variable 3-72 OS=Homo sapiens OX=9606 GN=IGHV3-72 PE=3 SV=1	0	0	0	0	0	0	0	0	0	0	0	0	0	0	0	0	0	0	0	0	0	0	0	0	0	0	0	0	0	0	0	0	0	0	0	0	0
P0DPI2;A0A0B4J2D5	P0DPI2;A0A0B4J2D5	6;6	6;6	6;6			sp|P0DPI2|GAL3A_HUMAN Glutamine amidotransferase-like class 1 domain-containing protein 3A, mitochondrial OS=Homo sapiens OX=9606 GN=GATD3A PE=1 SV=1;sp|A0A0B4J2D5|GAL3B_HUMAN Glutamine amidotransferase-like class 1 domain-containing protein 3B, mitochondr	7208.5	0	7474.3	13727	11688	3802.7	0	5960.7	9808.4	4424.4	0	4855.4	8462.9	4836.6	11293	4508.9	5784.9	7493.5	23339	0	26480	22755	14387	13031	24755	27822	41265	18427	16935	16819	20996	39827	36904	13098	32263	30152	14584
P0DP09;A0A0B4J2D9	P0DP09;A0A0B4J2D9	1;1	1;1	1;1		IGKV1D-13	sp|P0DP09|KV113_HUMAN Immunoglobulin kappa variable 1-13 OS=Homo sapiens OX=9606 GN=IGKV1-13 PE=3 SV=1;sp|A0A0B4J2D9|KVD13_HUMAN Immunoglobulin kappa variable 1D-13 OS=Homo sapiens OX=9606 GN=IGKV1D-13 PE=3 SV=1	0	0	0	0	0	0	0	0	0	0	0	0	0	0	0	0	0	0	0	0	0	0	0	0	0	0	0	0	0	0	0	0	0	0	0	0	0
A0A0B4J2H0	A0A0B4J2H0	3	3	1		IGHV1-69-2	sp|A0A0B4J2H0|HV69D_HUMAN Immunoglobulin heavy variable 1-69D OS=Homo sapiens OX=9606 GN=IGHV1-69D PE=1 SV=1	0	0	2037.9	0	0	12008	0	0	0	0	0	20948	0	0	0	0	0	8521.8	27968	13509	0	0	0	0	0	0	5587.4	0	11520	0	0	11148	0	10682	0	0	0
A0A0C4DH24	A0A0C4DH24	2	1	1		IGKV6-21	sp|A0A0C4DH24|KV621_HUMAN Immunoglobulin kappa variable 6-21 OS=Homo sapiens OX=9606 GN=IGKV6-21 PE=3 SV=1	0	0	0	0	0	0	0	0	0	0	0	0	0	0	0	0	0	0	0	0	0	0	0	0	0	0	0	0	0	0	0	0	0	0	0	0	0
A0A0C4DH25	A0A0C4DH25	2	1	1		IGKV3D-20	sp|A0A0C4DH25|KVD20_HUMAN Immunoglobulin kappa variable 3D-20 OS=Homo sapiens OX=9606 GN=IGKV3D-20 PE=3 SV=1	0	0	0	0	0	0	0	0	0	0	0	0	0	0	0	0	0	0	0	0	0	0	0	0	0	0	0	0	0	0	0	0	0	0	0	0	0
A0A0C4DH29	A0A0C4DH29	3	2	2		IGHV1-3	sp|A0A0C4DH29|HV103_HUMAN Immunoglobulin heavy variable 1-3 OS=Homo sapiens OX=9606 GN=IGHV1-3 PE=3 SV=1	0	0	0	0	0	0	0	0	0	0	0	0	0	0	0	0	0	0	0	0	0	0	0	0	0	0	0	0	0	0	0	0	0	0	0	0	0
A0A0C4DH31	A0A0C4DH31	2	1	1		IGHV1-18	sp|A0A0C4DH31|HV118_HUMAN Immunoglobulin heavy variable 1-18 OS=Homo sapiens OX=9606 GN=IGHV1-18 PE=3 SV=1	0	0	0	0	0	15711	0	0	0	0	0	0	0	0	0	0	0	0	0	0	0	0	0	0	0	0	0	0	0	0	0	0	0	0	0	0	0
A0A0C4DH33	A0A0C4DH33	3	3	3		IGHV1-24	sp|A0A0C4DH33|HV124_HUMAN Immunoglobulin heavy variable 1-24 OS=Homo sapiens OX=9606 GN=IGHV1-24 PE=3 SV=1	0	0	0	0	0	8550	0	0	0	0	0	2578.4	0	0	0	0	0	4653.4	28492	4732.9	0	0	0	0	0	0	0	0	0	0	0	0	0	0	0	0	0
A0A0C4DH36	A0A0C4DH36	2	2	2		IGHV3-38	sp|A0A0C4DH36|HV338_HUMAN Probable non-functional immunoglobulin heavy variable 3-38 OS=Homo sapiens OX=9606 GN=IGHV3-38 PE=1 SV=1	0	0	0	0	0	0	0	0	0	0	0	0	0	0	0	0	0	0	0	0	0	0	0	0	0	0	0	0	0	0	0	0	0	0	0	0	0
A0A0C4DH38	A0A0C4DH38	3	3	2		IGHV5-51	sp|A0A0C4DH38|HV551_HUMAN Immunoglobulin heavy variable 5-51 OS=Homo sapiens OX=9606 GN=IGHV5-51 PE=3 SV=1	40355	8096.4	5996.6	0	28714	13554	29984	12816	11130	8497.6	21693	55845	0	0	50127	20073	24212	0	66673	0	0	0	0	0	0	10271	13443	27529	14371	0	0	13843	0	7924.2	0	0	8593.4
A0A0C4DH39	A0A0C4DH39	2	2	2		IGHV1-58	sp|A0A0C4DH39|HV158_HUMAN Immunoglobulin heavy variable 1-58 OS=Homo sapiens OX=9606 GN=IGHV1-58 PE=3 SV=1	0	0	0	0	0	0	0	0	0	0	0	0	0	0	0	0	0	0	0	0	0	0	0	0	0	0	0	0	0	0	0	0	0	0	0	0	0
A0A0C4DH67;A0A0C4DH69	A0A0C4DH67;A0A0C4DH69	4;3	4;3	3;2		IGKV1-8;IGKV1-9	sp|A0A0C4DH67|KV108_HUMAN Immunoglobulin kappa variable 1-8 OS=Homo sapiens OX=9606 GN=IGKV1-8 PE=3 SV=1;sp|A0A0C4DH69|KV109_HUMAN Immunoglobulin kappa variable 1-9 OS=Homo sapiens OX=9606 GN=IGKV1-9 PE=3 SV=1	0	0	0	0	1824.8	0	0	0	0	0	0	7646.5	0	0	0	0	0	14134	0	0	6377.8	2405	0	0	0	0	0	0	7730.2	0	0	15999	0	0	0	0	0
A0A0C4DH72	A0A0C4DH72	4	2	1		IGKV1-6	sp|A0A0C4DH72|KV106_HUMAN Immunoglobulin kappa variable 1-6 OS=Homo sapiens OX=9606 GN=IGKV1-6 PE=3 SV=1	0	0	0	0	0	0	0	0	0	0	0	0	0	0	0	0	0	0	0	0	0	0	0	0	0	0	0	0	0	0	0	0	0	0	0	0	0
A0A0C4DH73;P01611	A0A0C4DH73;P01611	3;3	2;2	1;1	Ig kappa chain V-I region Wes	IGKV1-12	sp|A0A0C4DH73|KV112_HUMAN Immunoglobulin kappa variable 1-12 OS=Homo sapiens OX=9606 GN=IGKV1-12 PE=3 SV=1;sp|P01611|KVD12_HUMAN Immunoglobulin kappa variable 1D-12 OS=Homo sapiens OX=9606 GN=IGKV1D-12 PE=1 SV=2	0	0	0	0	0	0	0	0	0	0	0	0	0	0	0	2167.6	0	17081	0	0	0	0	0	0	0	0	0	0	0	0	0	0	0	0	0	0	0
A0A0G2JMI3	A0A0G2JMI3	1	1	1			sp|A0A0G2JMI3|HV692_HUMAN Immunoglobulin heavy variable 1-69-2 OS=Homo sapiens OX=9606 GN=IGHV1-69-2 PE=3 SV=2	0	0	0	0	0	0	0	0	0	0	0	0	0	0	0	0	0	0	0	0	0	0	0	0	0	0	0	0	0	0	0	0	0	0	0	0	0
A0A0J9YX35	A0A0J9YX35	2	2	2			sp|A0A0J9YX35|HV64D_HUMAN Immunoglobulin heavy variable 3-64D OS=Homo sapiens OX=9606 GN=IGHV3-64D PE=3 SV=1	0	0	0	0	0	0	0	0	0	0	0	31437	0	0	0	0	0	3716.6	0	0	0	0	0	0	0	0	0	0	0	0	0	5131.4	0	0	0	0	0
A0A0J9YXX1	A0A0J9YXX1	2	1	1			sp|A0A0J9YXX1|HV5X1_HUMAN Immunoglobulin heavy variable 5-10-1 OS=Homo sapiens OX=9606 GN=IGHV5-10-1 PE=3 SV=1	0	0	0	0	0	0	0	0	0	0	0	0	0	0	0	0	0	0	0	0	0	0	0	0	0	0	0	0	0	0	0	0	0	0	0	0	0
A0AV96	A0AV96	11	11	10	RNA-binding protein 47	RBM47	sp|A0AV96|RBM47_HUMAN RNA-binding protein 47 OS=Homo sapiens OX=9606 GN=RBM47 PE=1 SV=2	0	0	0	2546.1	3002.8	3682.9	0	13766	0	5350.2	0	7269.6	4236.7	5080.1	0	7626.9	1429.1	11345	0	8005.4	8956.1	1000.7	0	1612.4	0	16718	4969.3	1052.5	19311	0	4426.6	9820.9	0	13490	4096.8	7828.3	7359.4
A0AVT1	A0AVT1	24	24	24	Ubiquitin-like modifier-activating enzyme 6	UBA6	sp|A0AVT1|UBA6_HUMAN Ubiquitin-like modifier-activating enzyme 6 OS=Homo sapiens OX=9606 GN=UBA6 PE=1 SV=1	7309.1	18285	9447	14355	10828	16207	0	12932	7746.6	17577	0	19016	12727	13582	11531	17017	10171	12126	12521	14900	7828.4	10544	9010.8	9042.6	7758.6	14655	13043	10570	18086	8501.4	6867.6	10331	13501	14755	13515	12823	13665
A0FGR8	A0FGR8	26	26	26	Extended synaptotagmin-2	ESYT2	sp|A0FGR8|ESYT2_HUMAN Extended synaptotagmin-2 OS=Homo sapiens OX=9606 GN=ESYT2 PE=1 SV=1	4755.2	16646	22752	14982	15104	31351	12610	10531	21124	16260	11690	11417	16363	14133	14889	22600	19708	13022	14165	20524	15468	14816	19549	25353	14646	15389	22250	18286	15736	9760.5	14558	16033	13082	21027	13571	16359	20661
A0M8Q6	A0M8Q6	4	1	1	Ig lambda-7 chain C region	IGLC7	sp|A0M8Q6|IGLC7_HUMAN Immunoglobulin lambda constant 7 OS=Homo sapiens OX=9606 GN=IGLC7 PE=1 SV=3	0	0	0	0	0	0	0	0	0	0	0	0	0	0	0	0	0	0	0	0	0	0	0	0	0	0	0	0	0	0	0	0	0	0	0	0	0	+
A0MZ66	A0MZ66	27	27	27	Shootin-1	KIAA1598	sp|A0MZ66|SHOT1_HUMAN Shootin-1 OS=Homo sapiens OX=9606 GN=SHTN1 PE=1 SV=4	0	4388.1	2018.7	4750.6	6115.6	1134.3	0	9813.3	412.84	3022.9	0	3408.7	8205.8	2468.4	9343.1	16439	7035.9	29454	11377	3338.5	3695.5	6791.4	1570	1587.8	3986.3	13505	6222.6	5310.8	9451.7	1288.1	7575.5	14172	7441.2	7522.3	9262.6	6715.8	6234
A0PJW6	A0PJW6	2	2	2	Transmembrane protein 223	TMEM223	sp|A0PJW6|TM223_HUMAN Transmembrane protein 223 OS=Homo sapiens OX=9606 GN=TMEM223 PE=1 SV=1	0	0	0	0	0	3146.4	0	0	0	0	0	0	0	0	0	1784.8	0	0	0	0	0	0	0	0	0	0	0	0	0	0	0	0	0	0	0	1653.5	0
A1A4S6	A1A4S6	5	5	5	Rho GTPase-activating protein 10	ARHGAP10	sp|A1A4S6|RHG10_HUMAN Rho GTPase-activating protein 10 OS=Homo sapiens OX=9606 GN=ARHGAP10 PE=1 SV=1	0	1461.1	0	0	1294.1	0	0	0	0	0	0	0	2432.8	0	0	0	0	0	0	0	0	0	0	0	0	0	0	0	0	0	0	0	0	0	0	0	0
A1A5D9	A1A5D9	7	7	7	Bicaudal D-related protein 2	CCDC64B	sp|A1A5D9|BICL2_HUMAN BICD family-like cargo adapter 2 OS=Homo sapiens OX=9606 GN=BICDL2 PE=1 SV=2	0	0	0	0	0	0	0	0	0	0	0	149510	0	0	0	23108	0	0	42412	0	0	0	0	0	0	0	0	0	0	0	0	0	0	0	0	0	0
A1IGU5	A1IGU5	3	3	3	Rho guanine nucleotide exchange factor 37	ARHGEF37	sp|A1IGU5|ARH37_HUMAN Rho guanine nucleotide exchange factor 37 OS=Homo sapiens OX=9606 GN=ARHGEF37 PE=2 SV=2	0	0	0	0	0	0	0	0	0	0	0	0	0	0	0	0	0	0	0	0	0	0	0	0	0	0	0	0	0	0	0	0	0	0	0	1253.4	0
A1L020	A1L020	2	2	2	RNA-binding protein MEX3A	MEX3A	sp|A1L020|MEX3A_HUMAN RNA-binding protein MEX3A OS=Homo sapiens OX=9606 GN=MEX3A PE=1 SV=1	0	0	0	0	0	0	0	0	0	0	0	0	0	0	0	0	0	0	0	0	0	0	0	0	0	0	0	0	0	0	0	0	0	0	0	0	0
A1L0T0	A1L0T0	13	13	13	Acetolactate synthase-like protein	ILVBL	sp|A1L0T0|HACL2_HUMAN 2-hydroxyacyl-CoA lyase 2 OS=Homo sapiens OX=9606 GN=ILVBL PE=1 SV=2	0	5273.6	2657.1	6900.9	6293.3	3647.4	0	6586	0	1588.8	0	8224.4	9984.2	5223.4	4832.1	8805.9	7108.4	2594.5	5098.5	10692	8276.2	4299.3	0	0	5207.9	6061.1	1702.4	3882.2	10576	0	6025.3	1604.1	0	9751.5	10290	8265.3	9180.9
A1L157	A1L157	1	1	1	Tetraspanin-11	TSPAN11	sp|A1L157|TSN11_HUMAN Tetraspanin-11 OS=Homo sapiens OX=9606 GN=TSPAN11 PE=2 SV=2	0	0	0	0	0	0	0	0	0	0	0	0	0	0	0	0	0	0	0	0	0	0	0	0	0	0	0	0	0	0	0	0	0	0	0	0	0
A1X283	A1X283	10	10	9	SH3 and PX domain-containing protein 2B	SH3PXD2B	sp|A1X283|SPD2B_HUMAN SH3 and PX domain-containing protein 2B OS=Homo sapiens OX=9606 GN=SH3PXD2B PE=1 SV=3	0	16096	2432.4	9897.6	10301	7880.9	0	16629	0	7131.9	0	7904.5	4274.8	4424.8	1922.4	13322	4277	4031	5854.4	7182.4	0	0	0	0	0	7308.2	0	0	4115.9	0	1787.8	2888.7	0	5091	1508.1	2852	6590.9
A2A2Z9;Q8IVF6	A2A2Z9	3;1	3;1	3;1	Ankyrin repeat domain-containing protein 18B	ANKRD18B	sp|A2A2Z9|AN18B_HUMAN Ankyrin repeat domain-containing protein 18B OS=Homo sapiens OX=9606 GN=ANKRD18B PE=1 SV=1	0	0	0	0	0	0	0	0	0	0	0	0	0	0	0	0	0	0	0	0	0	0	0	0	0	0	0	0	0	0	0	0	0	0	0	0	0
A2A3N6	A2A3N6	5	2	0	Putative PIP5K1A and PSMD4-like protein	PIPSL	sp|A2A3N6|PIPSL_HUMAN Putative PIP5K1A and PSMD4-like protein OS=Homo sapiens OX=9606 GN=PIPSL PE=5 SV=1	0	0	0	0	0	0	0	0	0	0	0	0	0	0	0	0	0	0	0	0	0	0	0	0	0	0	0	0	0	0	0	0	0	0	0	0	0
A2NJV5;A0A075B6S2;P01614;A0A0A0MRZ7;A0A075B6S6;A0A087WW87;P06310	A2NJV5;A0A075B6S2	3;2;1;1;1;1;1	3;2;1;1;1;1;1	2;1;0;0;0;0;0		IGKV A18;IGKV2D-29	sp|A2NJV5|KV229_HUMAN Immunoglobulin kappa variable 2-29 OS=Homo sapiens OX=9606 GN=IGKV2-29 PE=3 SV=2;sp|A0A075B6S2|KVD29_HUMAN Immunoglobulin kappa variable 2D-29 OS=Homo sapiens OX=9606 GN=IGKV2D-29 PE=3 SV=1	950430	159730	0	0	0	0	0	66508	0	0	253280	235210	0	0	531020	213420	83066	0	0	0	807350	147610	0	0	313210	112050	0	362080	210250	467920	145440	0	206110	73634	0	0	248600
A2RRP1	A2RRP1	14	14	14	Neuroblastoma-amplified sequence	NBAS	sp|A2RRP1|NBAS_HUMAN Neuroblastoma-amplified sequence OS=Homo sapiens OX=9606 GN=NBAS PE=1 SV=2	0	0	0	0	0	4349.3	0	4751	0	0	0	6181.3	3413.8	0	0	4486.5	0	2270.5	0	3513.4	6421.4	0	7245.3	5315.1	14923	8293.4	7127	10301	11144	0	3719.3	3871.7	0	4282	5597.5	7709	8448.6
A2RTX5	A2RTX5	4	2	2	Probable threonine--tRNA ligase 2, cytoplasmic	TARSL2	sp|A2RTX5|SYTC2_HUMAN Threonine--tRNA ligase 2, cytoplasmic OS=Homo sapiens OX=9606 GN=TARS3 PE=1 SV=1	0	0	0	0	0	0	0	0	0	0	0	0	0	0	0	0	0	0	0	0	0	0	0	0	0	0	0	0	0	0	0	0	0	0	0	0	0
A2RUS2	A2RUS2	7	7	7	DENN domain-containing protein 3	DENND3	sp|A2RUS2|DEND3_HUMAN DENN domain-containing protein 3 OS=Homo sapiens OX=9606 GN=DENND3 PE=1 SV=2	0	0	2259	0	1997.3	0	0	0	0	0	0	0	0	0	4699.1	0	3845.6	0	0	0	0	1588.9	0	0	0	0	2265.3	0	901.77	0	3795	0	0	0	0	0	0
A3KMH1	A3KMH1	18	18	18	von Willebrand factor A domain-containing protein 8	VWA8	sp|A3KMH1|VWA8_HUMAN von Willebrand factor A domain-containing protein 8 OS=Homo sapiens OX=9606 GN=VWA8 PE=1 SV=2	0	0	0	0	0	1301.6	0	1416.4	0	0	0	1815.1	1687.6	1694	0	0	0	4912.7	1326.3	1439.1	0	0	0	0	0	1972.7	0	0	5077.5	0	0	6717.7	925.01	466.73	1651.4	1090	0
A3KN83;Q9Y2G9	A3KN83	7;2	7;2	7;2	Protein strawberry notch homolog 1	SBNO1	sp|A3KN83|SBNO1_HUMAN Protein strawberry notch homolog 1 OS=Homo sapiens OX=9606 GN=SBNO1 PE=1 SV=1	0	0	0	0	0	3797.6	0	0	0	0	0	0	0	0	0	2550.1	0	2731.5	0	3832.6	0	0	0	0	0	1251.4	0	0	2163.2	0	0	2018.1	0	3151.7	0	0	0
A4D1E9	A4D1E9	5	5	5	GTP-binding protein 10	GTPBP10	sp|A4D1E9|GTPBA_HUMAN GTP-binding protein 10 OS=Homo sapiens OX=9606 GN=GTPBP10 PE=1 SV=1	0	0	0	0	0	3265.8	0	996.64	0	0	0	0	0	0	0	0	0	1575	0	0	0	0	0	1723.4	0	1769.8	0	0	0	0	0	0	0	0	0	0	0
A4D1P6	A4D1P6	11	11	11	WD repeat-containing protein 91	WDR91	sp|A4D1P6|WDR91_HUMAN WD repeat-containing protein 91 OS=Homo sapiens OX=9606 GN=WDR91 PE=1 SV=2	0	4081.3	5315.3	8745.9	6574	6567.5	0	4428.9	6989.3	10562	0	5387.1	7443	4021.5	6310.1	5109.2	6502.9	4013.6	9641.4	4483.9	5437.1	9735.8	4252.6	3932.1	6826	5595.8	6200.9	7096	4945.4	7522.8	8831.2	3286.1	7359.3	4919.7	9434.4	6122.7	6269.7
A4D2P6	A4D2P6	1	1	1	Delphilin	GRID2IP	sp|A4D2P6|GRD2I_HUMAN Delphilin OS=Homo sapiens OX=9606 GN=GRID2IP PE=3 SV=2	0	0	0	0	0	0	0	0	0	0	0	0	0	0	0	0	0	0	0	0	0	0	0	0	0	0	0	0	0	0	0	0	0	0	0	0	0
A5YKK6	A5YKK6	35	35	35	CCR4-NOT transcription complex subunit 1	CNOT1	sp|A5YKK6|CNOT1_HUMAN CCR4-NOT transcription complex subunit 1 OS=Homo sapiens OX=9606 GN=CNOT1 PE=1 SV=2	0	5925.4	0	7688.1	0	8628.8	0	8237.7	0	2719.7	0	6594.6	2321.6	989.76	9805.6	8234.3	0	4942.8	0	6212.1	3197.8	4955.3	7901.4	12844	4365.2	22312	7217	14459	19385	0	10894	13987	2614.9	17542	9387.1	6363	12185
Q9GZQ8;A6NCE7	Q9GZQ8;A6NCE7	1;1	1;1	1;1	Microtubule-associated proteins 1A/1B light chain 3B;Microtubule-associated proteins 1A/1B light chain 3 beta 2	MAP1LC3B;MAP1LC3B2	sp|Q9GZQ8|MLP3B_HUMAN Microtubule-associated proteins 1A/1B light chain 3B OS=Homo sapiens OX=9606 GN=MAP1LC3B PE=1 SV=3;sp|A6NCE7|MP3B2_HUMAN Microtubule-associated proteins 1A/1B light chain 3 beta 2 OS=Homo sapiens OX=9606 GN=MAP1LC3B2 PE=2 SV=1	0	0	0	0	0	0	0	0	0	0	0	0	0	0	0	0	0	0	0	0	0	0	0	0	0	0	0	0	0	0	0	0	0	0	0	0	0
A6NDG6	A6NDG6	4	4	4	Phosphoglycolate phosphatase	PGP	sp|A6NDG6|PGP_HUMAN Glycerol-3-phosphate phosphatase OS=Homo sapiens OX=9606 GN=PGP PE=1 SV=1	0	2712.8	0	0	2736.6	2422.2	0	2250.4	0	2130.1	0	3395.2	3421.2	7787.9	2042.5	5376	1215.5	0	2534.2	0	0	0	3732.5	5005.3	0	2153	0	0	1179	0	0	1086.6	0	1198.8	2360.2	2686.5	1452.5
A6NDU8	A6NDU8	1	1	1	UPF0600 protein C5orf51	C5orf51	sp|A6NDU8|CE051_HUMAN UPF0600 protein C5orf51 OS=Homo sapiens OX=9606 GN=C5orf51 PE=1 SV=1	0	0	0	0	0	0	0	0	0	0	0	0	0	0	0	0	0	0	0	0	0	0	0	0	0	0	0	0	0	0	0	0	0	0	0	0	0
A6NHC0	A6NHC0	6	6	6	Calpain-8	CAPN8	sp|A6NHC0|CAN8_HUMAN Calpain-8 OS=Homo sapiens OX=9606 GN=CAPN8 PE=1 SV=3	0	0	0	0	0	0	0	0	0	0	0	0	0	3663.2	0	0	0	0	0	0	0	0	0	0	0	0	0	0	0	0	0	0	0	0	0	4935.5	0
A6NHL2	A6NHL2	4	1	1	Tubulin alpha chain-like 3	TUBAL3	sp|A6NHL2|TBAL3_HUMAN Tubulin alpha chain-like 3 OS=Homo sapiens OX=9606 GN=TUBAL3 PE=1 SV=2	0	0	0	0	20097	0	0	0	0	0	0	0	0	0	0	23365	0	0	0	0	0	0	61684	71462	0	0	0	81915	6047.8	0	0	0	0	0	0	0	0
A6NHQ2	A6NHQ2	3	1	1	rRNA/tRNA 2-O-methyltransferase fibrillarin-like protein 1	FBLL1	sp|A6NHQ2|FBLL1_HUMAN rRNA/tRNA 2-O-methyltransferase fibrillarin-like protein 1 OS=Homo sapiens OX=9606 GN=FBLL1 PE=3 SV=2	0	0	0	0	0	0	0	0	0	0	0	0	0	0	0	0	0	0	0	0	0	0	0	0	0	0	0	0	0	0	0	0	0	0	0	0	0
A6NHR9	A6NHR9	33	33	33	Structural maintenance of chromosomes flexible hinge domain-containing protein 1	SMCHD1	sp|A6NHR9|SMHD1_HUMAN Structural maintenance of chromosomes flexible hinge domain-containing protein 1 OS=Homo sapiens OX=9606 GN=SMCHD1 PE=1 SV=2	0	4285.6	0	1428.5	0	10261	0	6801.6	0	2027.5	0	2667	3309.3	2114.6	0	2342.2	1751	3457	0	5176.5	2082.5	871.01	11349	12230	1305.7	7089.3	1110.9	0	6222.3	0	3420.1	2750.7	1000.8	10399	2283.7	3095.2	1769.3
A6NHS7	A6NHS7	1	1	1	MANSC domain-containing protein 4	MANSC4	sp|A6NHS7|MANS4_HUMAN MANSC domain-containing protein 4 OS=Homo sapiens OX=9606 GN=MANSC4 PE=3 SV=3	0	0	0	0	0	0	0	0	0	0	0	0	0	0	0	0	0	0	0	0	0	0	0	0	0	0	0	0	0	0	0	0	0	0	0	0	0	+
A6NIH7;Q13432	A6NIH7	5;1	5;1	5;1	Protein unc-119 homolog B	UNC119B	sp|A6NIH7|U119B_HUMAN Protein unc-119 homolog B OS=Homo sapiens OX=9606 GN=UNC119B PE=1 SV=1	0	0	0	2315	0	4712.3	0	3649.1	0	0	0	3837.8	3381	5805.9	2389.4	9672.4	4042.9	7648.3	0	0	0	0	4351.5	3882.8	0	1932.1	0	0	5487.9	0	0	4529.1	0	3305.5	0	3897.4	8270.8
A6NKT7;Q7Z3J3	A6NKT7;Q7Z3J3	24;22	2;1	1;0	RanBP2-like and GRIP domain-containing protein 3;RanBP2-like and GRIP domain-containing protein 4	RGPD3;RGPD4	sp|A6NKT7|RGPD3_HUMAN RanBP2-like and GRIP domain-containing protein 3 OS=Homo sapiens OX=9606 GN=RGPD3 PE=3 SV=2;sp|Q7Z3J3|RGPD4_HUMAN RanBP2-like and GRIP domain-containing protein 4 OS=Homo sapiens OX=9606 GN=RGPD4 PE=2 SV=3	0	0	0	0	0	0	0	0	0	0	0	0	0	0	0	0	0	0	0	0	0	0	0	0	0	0	0	0	0	0	0	0	0	0	0	0	0
A6NMZ7	A6NMZ7	56	56	55	Collagen alpha-6(VI) chain	COL6A6	sp|A6NMZ7|CO6A6_HUMAN Collagen alpha-6(VI) chain OS=Homo sapiens OX=9606 GN=COL6A6 PE=1 SV=2	82762	220.42	358990	0	178220	2375	382360	6730.7	191990	5361.8	129410	0	83985	3581.1	386310	0	539330	10862	162530	0	109520	128660	1049	1732.1	351180	11979	99154	140310	0	235310	263600	8380.8	121720	717.26	54500	2420.7	0
A6NNC1	A6NNC1	2	2	2	Putative POM121-like protein 1-like		sp|A6NNC1|P12LL_HUMAN Putative POM121-like protein 1-like OS=Homo sapiens OX=9606 PE=5 SV=3	0	0	0	0	0	0	0	0	0	0	0	0	0	0	0	0	0	0	0	0	0	0	0	0	0	0	0	0	0	0	0	0	0	0	4199.5	0	0	+
A6NNZ2	A6NNZ2	8	1	1	Tubulin beta-8 chain-like protein LOC260334		sp|A6NNZ2|TBB8B_HUMAN Tubulin beta 8B OS=Homo sapiens OX=9606 GN=TUBB8B PE=1 SV=1	0	0	0	0	0	0	0	0	0	0	0	0	0	0	0	0	0	0	0	0	0	0	0	0	0	0	0	0	0	0	0	0	0	0	0	0	0	+
A8CG34;Q96HA1;Q6PJE2	A8CG34;Q96HA1	3;2;1	3;2;1	3;2;1	Nuclear envelope pore membrane protein POM 121C;Nuclear envelope pore membrane protein POM 121	POM121C;POM121	sp|A8CG34|P121C_HUMAN Nuclear envelope pore membrane protein POM 121C OS=Homo sapiens OX=9606 GN=POM121C PE=1 SV=3;sp|Q96HA1|P121A_HUMAN Nuclear envelope pore membrane protein POM 121 OS=Homo sapiens OX=9606 GN=POM121 PE=1 SV=2	0	0	0	0	0	0	0	2056.9	0	0	0	0	0	0	0	0	0	0	0	0	0	0	0	0	0	922.01	0	0	0	0	0	0	0	0	0	0	0
P62308;A8MWD9	P62308;A8MWD9	2;2	2;2	2;2	Small nuclear ribonucleoprotein G;Putative small nuclear ribonucleoprotein G-like protein 15	SNRPG;SNRPGP15	sp|P62308|RUXG_HUMAN Small nuclear ribonucleoprotein G OS=Homo sapiens OX=9606 GN=SNRPG PE=1 SV=1;sp|A8MWD9|RUXGL_HUMAN Putative small nuclear ribonucleoprotein G-like protein 15 OS=Homo sapiens OX=9606 GN=SNRPGP15 PE=5 SV=2	0	0	0	0	0	0	0	0	0	0	0	0	0	0	0	0	0	0	0	0	0	0	0	0	0	0	0	0	0	0	0	0	0	0	0	0	0
A8MXV4	A8MXV4	5	5	5	Nucleoside diphosphate-linked moiety X motif 19, mitochondrial	NUDT19	sp|A8MXV4|NUD19_HUMAN Nucleoside diphosphate-linked moiety X motif 19 OS=Homo sapiens OX=9606 GN=NUDT19 PE=1 SV=1	0	0	0	0	2715	3248.7	0	0	0	0	0	0	3011.1	0	0	0	0	0	1007.5	0	0	0	0	0	0	1279.1	3404.3	0	0	0	0	1407	0	1861.7	0	1423.4	0
A8TX70	A8TX70	54	54	54	Collagen alpha-5(VI) chain	COL6A5	sp|A8TX70|CO6A5_HUMAN Collagen alpha-5(VI) chain OS=Homo sapiens OX=9606 GN=COL6A5 PE=1 SV=1	5902.1	0	3251.8	1633.2	8594.3	0	7475.1	92.541	23027	0	14855	0	8022	314.23	4174.5	0	239680	669.67	10701	0	20429	0	0	0	8151.4	0	6604	11746	685	4731.5	173690	0	8142	0	11882	1473.3	0
A9UHW6	A9UHW6	2	2	2	MIF4G domain-containing protein	MIF4GD	sp|A9UHW6|MI4GD_HUMAN MIF4G domain-containing protein OS=Homo sapiens OX=9606 GN=MIF4GD PE=1 SV=1	0	0	0	0	0	0	0	0	0	0	0	0	0	0	0	0	0	0	0	0	0	0	0	0	0	0	0	0	0	0	0	0	0	0	0	0	0
B0I1T2	B0I1T2	37	35	35	Unconventional myosin-Ig;Minor histocompatibility antigen HA-2	MYO1G	sp|B0I1T2|MYO1G_HUMAN Unconventional myosin-Ig OS=Homo sapiens OX=9606 GN=MYO1G PE=1 SV=2	5243.2	22809	2917.2	23831	11169	35079	2511.2	5740.6	6433.3	34834	2239.7	9932.9	15532	10430	5146	6712.8	6428.1	5468	8214.4	188310	6109.2	6353.8	23290	23058	5292.2	5548.5	5384.9	6620.2	8930.1	3747	6086.8	4896.5	5998.1	153940	13298	10817	5797.8
B2RUZ4	B2RUZ4	2	2	2	Small integral membrane protein 1	SMIM1	sp|B2RUZ4|SMIM1_HUMAN Small integral membrane protein 1 OS=Homo sapiens OX=9606 GN=SMIM1 PE=1 SV=1	0	0	0	0	0	0	0	0	0	0	0	0	0	0	0	0	0	0	0	0	0	0	0	0	0	0	0	0	0	0	0	0	0	0	0	0	0
P0CG08;B7ZAQ6	P0CG08;B7ZAQ6	7;7	7;7	7;7	Golgi pH regulator B;Golgi pH regulator A	GPR89B;GPR89A	sp|P0CG08|GPHRB_HUMAN Golgi pH regulator B OS=Homo sapiens OX=9606 GN=GPR89B PE=1 SV=1;sp|B7ZAQ6|GPHRA_HUMAN Golgi pH regulator A OS=Homo sapiens OX=9606 GN=GPR89A PE=1 SV=2	0	9097.9	5692.2	12070	3187.2	28069	0	8167.3	0	11212	0	20351	5060.6	4250.2	0	0	0	6334	7621.2	18081	0	892.29	12416	14456	0	4448.9	0	0	9810.3	0	0	3019.4	0	8886.2	0	3764.1	4699.7
B9A064;P0CG04	B9A064;P0CG04	5;5	1;1	1;1	Immunoglobulin lambda-like polypeptide 5;Ig lambda-1 chain C regions	IGLL5;IGLC1	sp|B9A064|IGLL5_HUMAN Immunoglobulin lambda-like polypeptide 5 OS=Homo sapiens OX=9606 GN=IGLL5 PE=2 SV=2;sp|P0CG04|IGLC1_HUMAN Immunoglobulin lambda constant 1 OS=Homo sapiens OX=9606 GN=IGLC1 PE=1 SV=1	801060	188140	0	0	396340	0	0	216400	0	418920	0	1144400	115280	0	822610	407670	557080	689300	645330	229020	0	281920	0	0	0	0	291760	457360	0	0	407220	680700	0	0	0	203950	0
C4AMC7;Q6VEQ5;A8K0Z3;A8MWX3	C4AMC7;Q6VEQ5;A8K0Z3;A8MWX3	8;8;7;4	8;8;7;4	4;4;3;1	Putative WAS protein family homolog 3;WAS protein family homolog 2;WAS protein family homolog 1;Putative WAS protein family homolog 4	WASH3P;WASH2P;WASH1;WASH4P	sp|C4AMC7|WASH3_HUMAN Putative WAS protein family homolog 3 OS=Homo sapiens OX=9606 GN=WASH3P PE=1 SV=2;sp|Q6VEQ5|WASH2_HUMAN WAS protein family homolog 2 OS=Homo sapiens OX=9606 GN=WASH2P PE=2 SV=2;sp|A8K0Z3|WASH1_HUMAN WASH complex subunit 1 OS=Homo sapi	8541.1	11725	5778.9	3291.2	7485.2	3662.5	0	7035.1	5859.9	4372.9	9174.4	0	9890.6	7236.4	8376.4	7564.3	7831	6368.7	7204.4	4679.7	3693.9	0	0	0	1478.3	4723.9	5533.5	0	2534.3	2364.3	3203.8	4443.8	2453	6081.7	0	5178.6	4178.5
C9JI98	C9JI98	1	1	1	Transmembrane protein 238	TMEM238	sp|C9JI98|TM238_HUMAN Transmembrane protein 238 OS=Homo sapiens OX=9606 GN=TMEM238 PE=1 SV=1	0	0	0	0	0	0	0	0	0	0	0	0	0	0	0	0	0	0	0	0	0	0	0	0	0	0	0	0	0	0	0	0	0	0	0	0	0
CON__A2A4G1;Q7Z3Y9;CON__Q7Z3Y9	CON__A2A4G1	14;1;1	1;0;0	1;0;0				0	0	0	0	0	0	0	0	0	0	0	0	0	0	0	0	0	0	0	0	0	0	0	0	0	0	0	0	0	0	0	0	0	0	0	0	0	+		+
Q04756;CON__ENSEMBL:ENSBTAP00000023055	Q04756;CON__ENSEMBL:ENSBTAP00000023055	1;1	1;1	1;1	Hepatocyte growth factor activator;Hepatocyte growth factor activator short chain;Hepatocyte growth factor activator long chain	HGFAC	sp|Q04756|HGFA_HUMAN Hepatocyte growth factor activator OS=Homo sapiens OX=9606 GN=HGFAC PE=1 SV=1;	0	0	0	0	0	0	0	0	0	0	0	0	0	0	0	0	0	0	0	0	0	0	0	0	0	0	0	0	0	0	0	0	0	0	0	0	0			+
CON__ENSEMBL:ENSBTAP00000025008	CON__ENSEMBL:ENSBTAP00000025008	7	1	1				0	0	0	0	0	0	0	0	0	0	0	0	0	0	0	0	0	0	0	0	0	0	0	0	0	0	0	0	0	0	0	0	0	0	0	0	0	+		+
CON__ENSEMBL:ENSBTAP00000031900	CON__ENSEMBL:ENSBTAP00000031900	8	3	3				0	0	0	0	0	0	0	0	0	0	0	0	0	0	0	0	0	0	0	0	0	0	0	0	0	0	0	0	0	0	0	0	0	0	0	0	0			+
CON__H-INV:HIT000292931	CON__H-INV:HIT000292931	26	1	1				0	0	0	0	0	0	0	0	0	0	0	0	0	0	0	0	0	0	0	0	0	0	0	0	0	0	0	0	0	0	0	0	0	0	0	0	0			+
O43790;CON__O43790;Q14533	O43790;CON__O43790;Q14533	16;16;13	6;6;5	0;0;0	Keratin, type II cuticular Hb6;Keratin, type II cuticular Hb1	KRT86;KRT81	sp|O43790|KRT86_HUMAN Keratin, type II cuticular Hb6 OS=Homo sapiens OX=9606 GN=KRT86 PE=1 SV=1;;sp|Q14533|KRT81_HUMAN Keratin, type II cuticular Hb1 OS=Homo sapiens OX=9606 GN=KRT81 PE=1 SV=3	0	0	0	0	100080	0	0	0	0	0	0	0	0	0	0	0	0	0	0	0	0	0	0	0	0	0	0	0	0	0	0	0	0	1896.2	0	0	0			+
O76009;CON__O76009;CON__Q6NTB9	O76009;CON__O76009;CON__Q6NTB9	14;14;13	1;1;1	0;0;0	Keratin, type I cuticular Ha3-I	KRT33A	sp|O76009|KT33A_HUMAN Keratin, type I cuticular Ha3-I OS=Homo sapiens OX=9606 GN=KRT33A PE=2 SV=2;;	0	0	0	0	0	0	0	0	0	0	0	0	0	0	0	0	0	0	0	0	0	0	0	0	0	0	0	0	0	0	0	0	0	0	0	0	0	+		+
O76013;CON__O76013	O76013;CON__O76013	9;9	7;7	6;6	Keratin, type I cuticular Ha6	KRT36	sp|O76013|KRT36_HUMAN Keratin, type I cuticular Ha6 OS=Homo sapiens OX=9606 GN=KRT36 PE=1 SV=1;	0	0	0	0	48239	0	0	0	0	0	0	0	0	3877.1	0	0	0	0	0	0	0	0	0	0	0	0	0	0	0	0	3769.2	0	0	0	0	5758.3	0			+
O95678;CON__O95678	O95678;CON__O95678	13;13	1;1	0;0	Keratin, type II cytoskeletal 75	KRT75	sp|O95678|K2C75_HUMAN Keratin, type II cytoskeletal 75 OS=Homo sapiens OX=9606 GN=KRT75 PE=1 SV=2;	0	0	0	0	0	0	0	0	0	0	0	0	0	0	0	0	0	0	0	0	0	0	0	0	0	0	0	0	0	0	0	0	0	0	0	0	0	+		+
CON__P00761	CON__P00761	5	5	5				0	0	0	0	0	0	0	0	0	0	0	0	0	0	0	0	0	0	0	0	0	0	1061700	1351300	0	0	0	0	0	0	0	0	0	0	0	0	452130			+
CON__P01966	CON__P01966	9	4	4				0	0	0	0	0	0	0	0	0	0	0	0	0	0	0	0	0	0	0	0	0	0	0	0	0	0	0	0	0	0	0	0	0	0	0	0	0			+
CON__P02070	CON__P02070	5	2	2				0	0	0	0	0	0	0	0	0	0	0	0	0	0	0	0	0	0	0	0	0	0	0	0	0	0	0	0	0	0	0	0	0	0	0	0	0			+
P02533;CON__P02533	P02533;CON__P02533	25;25	8;8	4;4	Keratin, type I cytoskeletal 14	KRT14	sp|P02533|K1C14_HUMAN Keratin, type I cytoskeletal 14 OS=Homo sapiens OX=9606 GN=KRT14 PE=1 SV=4;	60568	14015	0	0	25040	0	38278	0	0	4590.2	0	12879	2113.8	7355	8868.2	0	8866.9	0	0	0	30772	0	17654	20961	44915	5841	4958.6	6985.8	0	52005	26879	3613.1	20141	5696.4	0	12022	6556.6			+
P02538;CON__P02538	P02538;CON__P02538	32;32	21;21	1;1	Keratin, type II cytoskeletal 6A	KRT6A	sp|P02538|K2C6A_HUMAN Keratin, type II cytoskeletal 6A OS=Homo sapiens OX=9606 GN=KRT6A PE=1 SV=3;	50502	11990	0	9681	32634	4506.7	14563	9733.6	0	33780	0	40024	11006	106140	9999.9	23485	0	1882.1	0	3349.9	44328	3640	30970	30050	83809	15691	17651	24497	29250	84261	61200	1565.9	46681	10116	7982.4	110470	9332.5			+
CON__P02662	CON__P02662	3	3	3				0	0	0	0	0	0	0	0	0	0	0	0	0	0	0	0	0	0	0	0	0	9039	0	0	0	0	0	0	0	0	0	0	0	0	0	0	0			+
CON__P02668	CON__P02668	1	1	1				0	0	0	0	0	0	0	0	0	0	0	0	0	0	0	0	0	0	0	0	0	0	0	0	0	0	0	0	0	0	0	0	0	0	0	0	0			+
CON__P02676	CON__P02676	6	4	4				0	3195	0	0	0	0	0	0	0	0	0	0	0	0	0	0	0	0	0	0	6995.5	2676.2	0	0	4032.2	0	0	0	2429.8	0	5598.9	0	0	0	0	0	0			+
P02768;CON__P02768-1	P02768;CON__P02768-1	56;56	56;56	51;51	Serum albumin	ALB	sp|P02768|ALBU_HUMAN Albumin OS=Homo sapiens OX=9606 GN=ALB PE=1 SV=2;	2213200	344120	1016500	680870	970510	380110	1618100	500400	1360000	752800	1280700	610060	474570	290570	2342400	1098100	938670	421990	1127700	303910	3914000	3545400	846960	948280	2945600	1486600	4570100	5274500	779680	4020600	2119400	1181600	2871500	1072200	1590400	1146000	1707400			+
CON__P02769	CON__P02769	18	13	13				0	0	0	611.53	2838.5	97627	0	212320	0	0	0	0	0	0	0	0	0	0	0	5312.8	0	0	0	0	0	0	0	0	0	0	0	0	0	0	0	0	0			+
CON__P04258	CON__P04258	5	1	1				0	0	0	0	0	0	0	0	0	0	0	0	0	0	0	0	0	0	0	0	0	0	0	0	0	0	0	0	0	0	0	0	0	0	0	0	0	+		+
CON__P04259	CON__P04259	32	2	0				0	0	0	0	0	0	0	0	0	0	0	0	0	0	0	0	0	0	0	0	0	0	0	0	0	0	0	0	0	17134	0	0	0	0	0	0	0			+
CON__P05784	CON__P05784	11	1	1				0	0	0	0	0	0	0	0	0	0	0	0	0	0	0	0	0	0	0	0	0	0	0	0	0	0	0	0	0	0	0	0	0	0	0	0	0			+
P05787;CON__P05787;CON__H-INV:HIT000016045;CON__REFSEQ:XP_092267	P05787;CON__P05787	54;54;6;3	51;51;6;3	20;20;3;1	Keratin, type II cytoskeletal 8	KRT8	sp|P05787|K2C8_HUMAN Keratin, type II cytoskeletal 8 OS=Homo sapiens OX=9606 GN=KRT8 PE=1 SV=7;	235660	534040	423290	769720	220540	1274100	295760	560560	398920	1095200	475030	564740	482890	2335400	211110	849410	264160	520260	180240	1631200	211870	274740	1512400	1413600	213210	416960	231830	192960	544930	230250	179460	496670	235200	1305200	254820	1524500	855760			+
P07477;CON__P07477;P07478;Q8NHM4	P07477;CON__P07477;P07478;Q8NHM4	2;2;1;1	2;2;1;1	2;2;1;1	Trypsin-1;Alpha-trypsin chain 1;Alpha-trypsin chain 2;Trypsin-2;Putative trypsin-6	PRSS1;PRSS2;PRSS3P2	sp|P07477|TRY1_HUMAN Trypsin-1 OS=Homo sapiens OX=9606 GN=PRSS1 PE=1 SV=1;;sp|P07478|TRY2_HUMAN Trypsin-2 OS=Homo sapiens OX=9606 GN=PRSS2 PE=1 SV=1;sp|Q8NHM4|TRY6_HUMAN Putative trypsin-6 OS=Homo sapiens OX=9606 GN=PRSS3P2 PE=5 SV=2	0	0	412410	0	0	0	0	0	0	0	0	0	0	0	0	27328	0	0	0	274800	0	0	0	0	47401	64747	0	0	0	0	0	0	0	0	0	0	0			+
CON__P08727	CON__P08727	41	41	1				189220	209060	341790	404410	217150	713550	180320	171230	365750	1188200	321680	405890	334910	1939900	251170	740680	287860	416880	146920	1198600	240920	281920	695950	692350	204510	133010	196090	179200	418390	199700	178140	411650	219760	875850	188810	1132700	559400			+
CON__P08729	CON__P08729	43	3	2				0	7441.3	0	25930	0	37418	0	31510	0	51311	0	34109	0	0	21382	57587	17584	35290	0	44005	0	0	31988	36425	16570	18737	11355	0	47872	0	0	5051.2	0	45802	0	0	22920			+
CON__P08730-1	CON__P08730-1	8	1	1				0	0	0	0	0	0	0	0	0	0	0	0	0	0	0	0	0	0	0	0	0	0	0	0	0	0	0	0	0	0	0	0	0	0	0	0	0	+		+
P08779;CON__P08779;CON__Q9Z2K1;CON__Q3ZAW8	P08779;CON__P08779	26;26;7;7	18;18;4;4	16;16;3;3	Keratin, type I cytoskeletal 16	KRT16	sp|P08779|K1C16_HUMAN Keratin, type I cytoskeletal 16 OS=Homo sapiens OX=9606 GN=KRT16 PE=1 SV=4;	51490	12025	0	0	39576	2381.4	30572	2518.9	0	12165	0	20975	3380.8	20390	8921.7	5772.3	7035.5	0	0	6138.1	19819	0	23017	25586	60159	2148.7	11831	14362	13554	71946	33265	2785.2	33736	4391.7	0	19728	3607.1			+
CON__P12763	CON__P12763	3	3	3				0	0	0	0	0	0	0	0	0	0	0	0	0	0	0	0	0	0	0	0	0	0	0	0	0	0	0	0	0	0	0	0	0	0	0	0	0			+
P13645;CON__P13645;CON__P02535-1;Q7Z3Y7;CON__Q7Z3Y7;Q7Z3Z0;Q7Z3Y8;CON__Q7Z3Z0;CON__Q7Z3Y8;CON__Q148H6	P13645;CON__P13645	32;32;8;3;3;2;2;2;2;2	30;30;8;3;3;2;2;2;2;2	27;27;5;2;2;1;1;1;1;1	Keratin, type I cytoskeletal 10	KRT10	sp|P13645|K1C10_HUMAN Keratin, type I cytoskeletal 10 OS=Homo sapiens OX=9606 GN=KRT10 PE=1 SV=6;	207460	156570	24332	1784	70732	34342	246460	19461	18704	25089	87451	46770	37350	193910	101920	19520	88202	18357	3610.3	54096	183890	32641	232360	273320	739250	49582	47971	59456	14386	327180	94778	37141	101280	34385	74009	26060	56233			+
P13647;CON__P13647	P13647;CON__P13647	29;29	13;13	4;4	Keratin, type II cytoskeletal 5	KRT5	sp|P13647|K2C5_HUMAN Keratin, type II cytoskeletal 5 OS=Homo sapiens OX=9606 GN=KRT5 PE=1 SV=3;	69985	31197	18815	41894	36026	7039.6	64545	30532	0	10957	25597	17481	18294	43159	23918	20022	22880	2680.3	4668.7	10389	33188	4564.4	19969	22166	130210	24594	5455	12196	795.54	61645	23049	5243.9	17484	13024	15002	32151	18370			+
P19013;CON__P19013	P19013;CON__P19013	17;17	13;13	8;8	Keratin, type II cytoskeletal 4	KRT4	sp|P19013|K2C4_HUMAN Keratin, type II cytoskeletal 4 OS=Homo sapiens OX=9606 GN=KRT4 PE=1 SV=5;	0	0	8042.2	0	24194	0	0	0	57559	0	0	0	4045.7	0	2752.4	0	15435	0	4013.5	0	3013.7	8902.2	22931	33827	27069	0	41149	19237	0	9997.9	12654	0	9344.2	0	2199.2	0	0			+
P20930;CON__P20930	P20930;CON__P20930	1;1	1;1	1;1	Filaggrin	FLG	sp|P20930|FILA_HUMAN Filaggrin OS=Homo sapiens OX=9606 GN=FLG PE=1 SV=3;	0	0	0	0	0	0	0	0	0	0	0	0	0	0	0	0	0	0	0	0	0	0	0	0	0	0	0	0	0	0	0	0	0	0	0	0	0			+
P35527;CON__P35527	P35527;CON__P35527	33;33	32;32	32;32	Keratin, type I cytoskeletal 9	KRT9	sp|P35527|K1C9_HUMAN Keratin, type I cytoskeletal 9 OS=Homo sapiens OX=9606 GN=KRT9 PE=1 SV=3;	529910	280150	46237	0	178420	34156	448030	32021	8188.1	34534	58775	107740	51702	15973	118430	1634	83042	19931	0	91778	162980	12039	82199	84302	163360	9300.6	12302	54659	7568.1	586160	127830	59313	102080	31765	50968	16953	84107			+
P35900;CON__P35900	P35900;CON__P35900	33;33	32;32	26;26	Keratin, type I cytoskeletal 20	KRT20	sp|P35900|K1C20_HUMAN Keratin, type I cytoskeletal 20 OS=Homo sapiens OX=9606 GN=KRT20 PE=1 SV=1;	0	0	0	0	132.13	35.574	0	115.83	0	269.57	0	2828.2	91054	926300	0	0	0	880.43	0	171.26	2018.8	397.91	0	1334.3	969.11	2019.2	2371.7	0	7074.8	1209.8	498.5	2509.3	0	1359.5	16829	779780	956.03			+
CON__P35908;CON__REFSEQ:XP_932229	CON__P35908	43;1	40;1	1;0				132690	120200	17535	3601.6	48377	26072	176930	15686	42672	15094	92921	56987	21593	74764	64981	9468.6	57345	15144	3061.5	32171	96064	20512	228550	222070	272060	34869	30784	23203	9440.3	201330	39365	17156	30129	21927	35952	19160	31763			+
P35908;CON__P35908v2	P35908;CON__P35908v2	43;43	1;1	1;1	Keratin, type II cytoskeletal 2 epidermal	KRT2	sp|P35908|K22E_HUMAN Keratin, type II cytoskeletal 2 epidermal OS=Homo sapiens OX=9606 GN=KRT2 PE=1 SV=2;	0	20973	0	0	7007.7	0	0	0	0	0	0	22484	0	9990.9	9120.9	0	8998.9	1226.3	0	6536.5	0	0	71961	72071	13756	0	0	0	0	0	0	0	0	0	0	0	0			+
P78386;CON__P78386	P78386;CON__P78386	19;19	17;17	7;7	Keratin, type II cuticular Hb5	KRT85	sp|P78386|KRT85_HUMAN Keratin, type II cuticular Hb5 OS=Homo sapiens OX=9606 GN=KRT85 PE=1 SV=1;	0	0	0	0	159130	0	0	0	0	0	0	0	845.55	353.75	0	0	0	0	0	0	0	0	0	406.42	0	0	0	0	0	0	0	0	0	0	0	0	0			+
Q04695;CON__Q04695;CON__Q99PS0	Q04695;CON__Q04695	30;30;1	21;21;1	3;3;0	Keratin, type I cytoskeletal 17	KRT17	sp|Q04695|K1C17_HUMAN Keratin, type I cytoskeletal 17 OS=Homo sapiens OX=9606 GN=KRT17 PE=1 SV=2;	0	4845.2	1063.8	6725.3	4477	0	0	5116.7	0	3274.9	0	306130	2012.5	78750	0	15795	0	33023	0	0	1390.6	2515	0	844.44	11104	3462.6	0	2481.5	212140	0	7281.4	18405	0	1627.3	0	92000	1731.3			+
CON__Q0VCM5	CON__Q0VCM5	5	2	2				0	0	0	0	0	0	0	0	0	0	0	0	0	0	0	0	0	0	0	0	0	0	0	0	0	0	0	0	0	0	0	0	0	0	0	0	0	+		+
Q14525;CON__Q14525	Q14525;CON__Q14525	16;16	15;15	5;5	Keratin, type I cuticular Ha3-II	KRT33B	sp|Q14525|KT33B_HUMAN Keratin, type I cuticular Ha3-II OS=Homo sapiens OX=9606 GN=KRT33B PE=1 SV=3;	0	0	0	0	101590	0	0	0	0	0	0	0	0	0	0	0	0	0	0	0	0	0	0	0	0	0	0	0	214.69	0	207.36	0	0	0	0	0	0			+
CON__Q14533	CON__Q14533	16	1	0				0	0	0	0	0	0	0	0	0	0	0	0	0	0	0	0	0	0	0	0	0	0	0	0	0	0	0	0	0	0	0	0	0	0	0	0	0			+
Q15323;CON__Q15323;CON__Q9UE12	Q15323;CON__Q15323;CON__Q9UE12	15;15;15	7;7;7	3;3;3	Keratin, type I cuticular Ha1	KRT31	sp|Q15323|K1H1_HUMAN Keratin, type I cuticular Ha1 OS=Homo sapiens OX=9606 GN=KRT31 PE=1 SV=3;;	0	0	0	0	95243	0	0	0	0	0	0	0	0	0	0	0	0	0	0	0	0	0	0	0	0	0	0	0	0	0	0	0	0	0	0	0	0			+
CON__Q28107	CON__Q28107	3	3	3				0	0	0	0	0	0	0	0	0	0	0	0	0	0	0	3431.2	0	0	0	0	4310.3	1736.9	0	0	0	0	2378.3	0	0	0	0	0	0	5881.9	0	0	4148.8			+
CON__Q2HJF0	CON__Q2HJF0	2	1	1				0	0	0	0	0	0	0	0	0	0	0	0	0	0	0	0	0	0	0	0	0	0	0	0	0	0	0	0	0	0	0	0	0	0	0	0	0			+
Q2M2I5;CON__Q2M2I5	Q2M2I5;CON__Q2M2I5	2;2	1;1	1;1	Keratin, type I cytoskeletal 24	KRT24	sp|Q2M2I5|K1C24_HUMAN Keratin, type I cytoskeletal 24 OS=Homo sapiens OX=9606 GN=KRT24 PE=1 SV=1;	0	0	0	0	0	0	0	0	0	0	0	0	0	0	0	0	0	0	0	0	0	0	0	0	0	0	0	0	0	0	0	0	0	0	0	0	0	+		+
CON__Q2UVX4	CON__Q2UVX4	11	4	4				0	0	0	0	0	0	0	0	0	0	0	0	0	0	0	0	0	0	0	0	0	0	0	0	6334.7	0	7194.8	0	0	0	0	0	0	0	0	0	0			+
CON__Q32PJ2	CON__Q32PJ2	2	1	1				0	0	0	0	0	0	0	0	0	0	0	0	0	0	0	0	0	0	0	0	0	0	0	0	0	0	0	0	0	0	0	0	0	0	0	0	0			+
P08729;CON__Q3KNV1	P08729;CON__Q3KNV1	46;46	40;40	6;6	Keratin, type II cytoskeletal 7	KRT7	sp|P08729|K2C7_HUMAN Keratin, type II cytoskeletal 7 OS=Homo sapiens OX=9606 GN=KRT7 PE=1 SV=5;	144340	160180	284650	277090	158080	319870	157500	287270	292450	475730	282260	379660	168900	671000	191730	466130	202930	537960	110420	478080	114820	152540	339280	336780	121560	203220	162800	133140	376840	124880	125210	527720	132960	380860	93502	539510	395980			+
CON__Q3MHN2	CON__Q3MHN2	2	1	1				0	0	0	0	0	0	0	0	0	0	0	0	0	0	0	0	0	0	0	0	0	0	0	0	0	0	0	0	0	0	0	0	0	0	0	0	0	+		+
CON__Q3SX09	CON__Q3SX09	5	3	2				888950	0	0	0	0	0	0	0	0	0	0	0	0	0	87202	0	22193	0	0	0	0	0	0	0	0	0	0	0	0	16530	8840.8	0	0	0	1986.9	0	0			+
CON__Q3SX14	CON__Q3SX14	17	1	0				0	0	0	0	0	0	0	0	0	0	0	0	0	0	0	0	0	0	0	0	0	0	0	0	0	0	0	0	0	0	0	0	0	0	0	0	0	+		+
CON__Q3SX28	CON__Q3SX28	28	18	3				113500	114510	140660	139240	98713	18386	149930	45915	155350	80635	250180	77851	59533	83138	170340	138550	91694	35601	129680	40060	339520	272430	59182	46537	527990	123110	381870	472150	163770	483700	232790	58623	556910	145450	152930	268640	239880			+
CON__Q3TTY5	CON__Q3TTY5	9	1	1				0	0	0	0	0	0	0	0	0	0	0	0	0	0	0	0	0	0	0	0	0	0	0	0	0	0	0	0	0	0	0	0	0	0	0	0	0	+		+
CON__Q3ZBD7	CON__Q3ZBD7	8	3	3				0	6807.2	0	0	0	8237.4	0	0	0	12019	0	0	6432.9	0	0	0	0	6095.2	0	0	9198.9	0	0	6168.4	10888	5030.1	8854.9	12683	12626	0	21901	0	0	13403	22833	12426	0	+		+
Q5D862;CON__Q5D862	Q5D862;CON__Q5D862	3;3	3;3	3;3	Filaggrin-2	FLG2	sp|Q5D862|FILA2_HUMAN Filaggrin-2 OS=Homo sapiens OX=9606 GN=FLG2 PE=1 SV=1;	0	3232.2	0	0	1272.2	0	0	0	0	0	0	0	0	6338.1	0	0	0	0	0	0	0	0	0	0	0	0	0	0	0	0	0	0	0	0	0	0	0			+
Q5XKE5;CON__Q5XKE5	Q5XKE5;CON__Q5XKE5	10;10	1;1	0;0	Keratin, type II cytoskeletal 79	KRT79	sp|Q5XKE5|K2C79_HUMAN Keratin, type II cytoskeletal 79 OS=Homo sapiens OX=9606 GN=KRT79 PE=1 SV=2;	0	0	0	0	0	0	0	0	0	0	0	0	0	0	0	0	0	0	0	0	0	0	0	0	0	0	0	0	0	0	0	0	0	0	0	0	0			+
Q6KB66;CON__Q6KB66-1;CON__Q0VBK2	Q6KB66;CON__Q6KB66-1	10;10;1	9;9;1	9;9;1	Keratin, type II cytoskeletal 80	KRT80	sp|Q6KB66|K2C80_HUMAN Keratin, type II cytoskeletal 80 OS=Homo sapiens OX=9606 GN=KRT80 PE=1 SV=2;	0	0	0	0	0	7423.8	0	0	0	0	0	0	0	1335.6	0	0	0	0	0	4118.9	0	0	7968.8	5672.6	1721.2	0	0	0	0	0	0	0	0	9638.6	0	1379.3	0			+
Q8N1N4;CON__Q7RTT2;CON__Q8N1N4-2	Q8N1N4;CON__Q7RTT2;CON__Q8N1N4-2	5;5;5	3;3;3	3;3;3	Keratin, type II cytoskeletal 78	KRT78	sp|Q8N1N4|K2C78_HUMAN Keratin, type II cytoskeletal 78 OS=Homo sapiens OX=9606 GN=KRT78 PE=1 SV=2;;	0	0	0	0	0	0	0	0	0	0	0	0	0	0	0	0	0	0	0	0	0	0	0	0	10946	0	0	0	0	11198	0	0	0	0	0	0	0			+
Q7Z794;CON__Q7Z794	Q7Z794;CON__Q7Z794	12;12	8;8	6;6	Keratin, type II cytoskeletal 1b	KRT77	sp|Q7Z794|K2C1B_HUMAN Keratin, type II cytoskeletal 1b OS=Homo sapiens OX=9606 GN=KRT77 PE=1 SV=3;	0	4385.6	0	0	0	0	0	0	0	0	0	0	0	6786.5	0	0	0	0	0	0	0	0	0	0	6459.8	0	0	0	0	0	0	0	0	0	0	0	0			+
Q86YZ3;CON__Q86YZ3	Q86YZ3;CON__Q86YZ3	5;5	5;5	5;5	Hornerin	HRNR	sp|Q86YZ3|HORN_HUMAN Hornerin OS=Homo sapiens OX=9606 GN=HRNR PE=1 SV=2;	0	0	0	0	0	0	0	0	0	0	0	0	0	0	0	0	0	0	0	0	0	0	0	0	0	0	0	0	0	9294.6	0	0	0	0	0	0	0			+
CON__Q8BGZ7	CON__Q8BGZ7	12	1	1				0	0	0	0	0	0	0	0	0	0	0	0	0	0	0	0	0	0	0	0	0	0	0	0	0	0	0	0	0	0	0	0	0	0	0	0	0	+		+
CON__Q8IUT8;O76011;CON__O76011;Q6A162;CON__Q6IFU5;O76015;CON__O76015	CON__Q8IUT8;O76011;CON__O76011	13;11;11;2;2;1;1	4;4;4;0;0;0;0	3;3;3;0;0;0;0	Keratin, type I cuticular Ha4	KRT34	;sp|O76011|KRT34_HUMAN Keratin, type I cuticular Ha4 OS=Homo sapiens OX=9606 GN=KRT34 PE=1 SV=2;	0	0	0	0	0	0	0	0	0	0	0	0	0	0	0	0	0	0	0	0	0	0	0	0	0	0	0	0	0	0	0	0	0	0	0	0	0			+
Q99456;CON__Q99456	Q99456;CON__Q99456	5;5	1;1	1;1	Keratin, type I cytoskeletal 12	KRT12	sp|Q99456|K1C12_HUMAN Keratin, type I cytoskeletal 12 OS=Homo sapiens OX=9606 GN=KRT12 PE=1 SV=1;	0	0	0	0	0	0	0	0	0	0	0	0	0	0	0	0	0	0	0	0	0	0	0	0	0	0	0	0	0	0	0	0	0	0	0	0	0	+		+
CON__Q9H552	CON__Q9H552	15	2	2				0	0	0	0	0	0	0	0	0	0	0	0	0	0	0	0	0	0	0	0	0	0	0	0	0	0	0	0	0	0	0	0	0	0	0	0	0	+		+
CON__Q9NSB2;Q9NSB2;CON__Q6ISB0	CON__Q9NSB2;Q9NSB2;CON__Q6ISB0	22;21;21	18;17;17	17;16;16	Keratin, type II cuticular Hb4	KRT84	;sp|Q9NSB2|KRT84_HUMAN Keratin, type II cuticular Hb4 OS=Homo sapiens OX=9606 GN=KRT84 PE=2 SV=2;	0	0	0	0	104290	0	0	0	0	0	0	0	0	0	0	333.92	0	0	0	0	0	0	0	0	0	0	0	0	0	0	0	0	0	0	0	0	232.89			+
Q9NSB4;CON__Q9NSB4	Q9NSB4;CON__Q9NSB4	4;4	2;2	2;2	Keratin, type II cuticular Hb2	KRT82	sp|Q9NSB4|KRT82_HUMAN Keratin, type II cuticular Hb2 OS=Homo sapiens OX=9606 GN=KRT82 PE=1 SV=3;	0	0	0	0	0	0	0	0	0	0	0	0	0	0	0	0	0	0	0	0	0	0	0	0	0	0	0	0	0	0	0	0	0	0	0	0	0	+		+
CON__REFSEQ:XP_986630	CON__REFSEQ:XP_986630	5	1	1				0	0	0	0	0	0	0	0	0	0	0	0	0	0	0	0	0	0	0	0	0	0	0	0	0	0	0	0	0	0	0	0	0	0	0	0	0			+
D6REC4	D6REC4	1	1	1	Cilia- and flagella-associated protein 99	CFAP99	sp|D6REC4|CFA99_HUMAN Cilia- and flagella-associated protein 99 OS=Homo sapiens OX=9606 GN=CFAP99 PE=3 SV=1	0	0	0	0	0	0	0	0	0	0	0	0	0	0	0	0	0	0	0	0	0	0	0	0	0	0	0	0	0	0	0	0	0	0	0	0	0
E9PAV3;Q13765;Q9BZK3	E9PAV3;Q13765	5;5;1	5;5;1	5;5;1	Nascent polypeptide-associated complex subunit alpha, muscle-specific form;Nascent polypeptide-associated complex subunit alpha	NACA	sp|E9PAV3|NACAM_HUMAN Nascent polypeptide-associated complex subunit alpha, muscle-specific form OS=Homo sapiens OX=9606 GN=NACA PE=1 SV=1;sp|Q13765|NACA_HUMAN Nascent polypeptide-associated complex subunit alpha OS=Homo sapiens OX=9606 GN=NACA PE=1 SV=1	137540	193800	108510	142590	93026	128160	108230	111540	134540	159590	107610	155710	107950	76360	81796	98433	63957	166100	143540	181730	53536	56926	112270	125340	69133	143280	73340	59519	132930	67532	73228	128690	67656	167560	116170	113440	102660
E9PRG8	E9PRG8	3	3	3	Uncharacterized protein C11orf98	C11orf98	sp|E9PRG8|CK098_HUMAN Uncharacterized protein C11orf98 OS=Homo sapiens OX=9606 GN=C11orf98 PE=4 SV=2	0	5549.2	0	0	5163.7	31532	0	11239	0	0	0	0	0	11094	0	12791	7120	9387.9	0	24716	0	2811.8	0	18263	0	5683.7	0	0	9768.9	0	0	11480	0	22130	0	0	16966
G9CGD6;Q8WWN9;Q6P9H4	G9CGD6;Q8WWN9	4;3;1	4;3;1	4;3;1	Interactor protein for cytohesin exchange factors 1	CNKSR3;IPCEF1	sp|G9CGD6|CNIPF_HUMAN CNK3/IPCEF1 fusion protein OS=Homo sapiens OX=9606 GN=CNK3/IPCEF1 PE=1 SV=1;sp|Q8WWN9|ICEF1_HUMAN Interactor protein for cytohesin exchange factors 1 OS=Homo sapiens OX=9606 GN=IPCEF1 PE=1 SV=1	0	0	0	0	0	0	0	1992.2	0	0	0	0	0	0	0	0	0	0	0	0	0	0	0	0	0	1190.4	0	0	0	0	0	0	0	0	0	0	0
L0R6Q1	L0R6Q1	2	2	2		SLC35A4	sp|L0R6Q1|S35U4_HUMAN SLC35A4 upstream open reading frame protein OS=Homo sapiens OX=9606 GN=SLC35A4 PE=3 SV=1	0	4605.9	0	0	8733.5	0	0	1959.4	0	0	0	0	7686.8	0	0	4552.3	0	0	0	0	0	0	0	0	0	1289.3	0	0	0	0	0	3392.9	0	0	0	5924.1	0
O00115	O00115	2	2	2	Deoxyribonuclease-2-alpha	DNASE2	sp|O00115|DNS2A_HUMAN Deoxyribonuclease-2-alpha OS=Homo sapiens OX=9606 GN=DNASE2 PE=1 SV=2	12784	0	0	0	9467.8	0	0	3726.9	0	3087.8	0	0	0	0	0	1749.9	0	1854.6	7860.5	0	5162.6	0	0	0	0	2883.1	0	0	0	0	0	0	0	2322.4	1982.3	0	0
O00116	O00116	19	19	19	Alkyldihydroxyacetonephosphate synthase, peroxisomal	AGPS	sp|O00116|ADAS_HUMAN Alkyldihydroxyacetonephosphate synthase, peroxisomal OS=Homo sapiens OX=9606 GN=AGPS PE=1 SV=1	15978	20052	6770	6339.4	13098	10913	0	8117.2	12021	19050	2947.7	13680	31365	11141	5408.5	5663.4	7953.4	12341	11638	13833	10820	10559	13032	16017	6416.7	10750	12201	8507.3	19742	2144	8673.9	10170	9937	16311	26851	14255	6343.5
O00124	O00124	1	1	1	UBX domain-containing protein 8	UBXN8	sp|O00124|UBXN8_HUMAN UBX domain-containing protein 8 OS=Homo sapiens OX=9606 GN=UBXN8 PE=1 SV=2	0	0	0	0	0	0	0	0	0	0	0	0	0	0	0	0	0	0	0	0	0	0	0	0	0	0	0	0	0	0	0	0	0	0	0	0	0
O00139	O00139	15	15	15	Kinesin-like protein KIF2A	KIF2A	sp|O00139|KIF2A_HUMAN Kinesin-like protein KIF2A OS=Homo sapiens OX=9606 GN=KIF2A PE=1 SV=3	0	16455	3224.6	7863.1	4652	10495	0	11560	0	8745.5	0	2116.3	4579.5	6295	4228.9	5559	6161.5	8528.1	3102.9	15296	5333.9	0	5457.5	7049.8	2605.2	7071.6	2909.8	0	6035.4	0	4875.2	4536.4	0	10649	3105.1	4751.5	4167.5
O00142	O00142	5	5	5	Thymidine kinase 2, mitochondrial	TK2	sp|O00142|KITM_HUMAN Thymidine kinase 2, mitochondrial OS=Homo sapiens OX=9606 GN=TK2 PE=1 SV=4	0	3886	0	0	0	4219.6	0	6150.7	0	0	0	4031.9	9191.7	10951	4880.6	0	6246.8	0	8374.5	0	0	3205	0	2200.4	0	6678.5	4835.4	5629.9	4384.1	7806.4	9250.3	1957.7	5891.4	0	0	10884	5392.4
O00148	O00148	14	4	4	ATP-dependent RNA helicase DDX39A	DDX39A	sp|O00148|DX39A_HUMAN ATP-dependent RNA helicase DDX39A OS=Homo sapiens OX=9606 GN=DDX39A PE=1 SV=2	0	12520	0	5823.8	3166.4	15576	0	9423.5	0	8399.4	0	8935.1	7648.8	4650.5	4138.3	15903	5991.4	6427.5	4582.7	35009	0	0	0	3732.4	0	4631.9	3906.2	0	5399.1	0	0	2056.7	0	12129	0	2965.7	6180.3
O00151	O00151	13	13	13	PDZ and LIM domain protein 1	PDLIM1	sp|O00151|PDLI1_HUMAN PDZ and LIM domain protein 1 OS=Homo sapiens OX=9606 GN=PDLIM1 PE=1 SV=4	36733	31937	72461	49498	56428	18175	42037	40159	91187	59096	87320	24011	58013	65631	73639	40456	57037	32868	56382	22307	53149	62913	26874	26054	48557	32356	54800	58727	29027	44595	36759	22376	40029	20211	18792	50566	30521
O00154	O00154	8	8	8	Cytosolic acyl coenzyme A thioester hydrolase	ACOT7	sp|O00154|BACH_HUMAN Cytosolic acyl coenzyme A thioester hydrolase OS=Homo sapiens OX=9606 GN=ACOT7 PE=1 SV=3	0	28220	3662.7	5103.1	3708.2	18748	0	1643.2	0	3225.9	0	8391.1	6654.4	9851.8	3259.4	6475.9	4000.6	6850.3	9746.7	18721	0	2109.8	6851	8668.9	0	3200.7	3821.3	0	4046.3	0	0	5011.8	4642	13631	4635.4	7515.8	4009.9
O00159	O00159	46	46	46	Unconventional myosin-Ic	MYO1C	sp|O00159|MYO1C_HUMAN Unconventional myosin-Ic OS=Homo sapiens OX=9606 GN=MYO1C PE=1 SV=4	123940	29251	221610	38498	202590	38427	108630	58280	125010	57566	238370	44236	101240	69937	265480	39325	300020	48973	111860	32943	175240	212130	26588	29757	245540	57722	171750	276330	35340	237680	282730	52592	140000	43675	106560	62951	40603
O00160	O00160	20	17	17	Unconventional myosin-If	MYO1F	sp|O00160|MYO1F_HUMAN Unconventional myosin-If OS=Homo sapiens OX=9606 GN=MYO1F PE=1 SV=3	12445	18686	13385	17182	21686	6452.6	19186	4802.9	14179	11713	0	13213	25467	7662.1	7503.8	4256.5	11190	7032.2	22038	10636	6164.8	7388.5	1806	1812	9113.3	5317	4740.7	0	12872	0	11536	3156.1	9217.4	5856.4	18656	6359.2	4019
O00161	O00161	10	10	10	Synaptosomal-associated protein 23	SNAP23	sp|O00161|SNP23_HUMAN Synaptosomal-associated protein 23 OS=Homo sapiens OX=9606 GN=SNAP23 PE=1 SV=1	11501	15394	12644	17348	10638	6722.3	15371	8000.1	17167	12821	15610	15456	12203	2308.4	12488	4236.6	10399	9775.2	19280	10934	16552	16824	9628.2	9051.8	19176	12492	15260	18544	18834	14442	21710	19233	17432	17506	16614	20933	10795
O00165	O00165	1	1	1	HCLS1-associated protein X-1	HAX1	sp|O00165|HAX1_HUMAN HCLS1-associated protein X-1 OS=Homo sapiens OX=9606 GN=HAX1 PE=1 SV=2	0	0	0	0	0	0	0	0	0	0	0	0	0	0	0	0	0	0	0	0	0	0	0	0	0	0	0	0	0	0	0	0	0	0	0	0	0
O00168	O00168	1	1	1	Phospholemman	FXYD1	sp|O00168|PLM_HUMAN Phospholemman OS=Homo sapiens OX=9606 GN=FXYD1 PE=1 SV=2	0	0	0	0	0	0	0	0	0	0	0	0	0	0	0	0	0	0	0	0	0	0	0	0	0	0	0	0	0	0	0	0	0	0	0	0	0
O00170	O00170	8	8	8	AH receptor-interacting protein	AIP	sp|O00170|AIP_HUMAN AH receptor-interacting protein OS=Homo sapiens OX=9606 GN=AIP PE=1 SV=2	0	6337.9	0	0	4206.4	7372.3	0	6848.1	0	4543.9	0	4906.7	4474.6	7805.8	5128.3	6919.9	5588.8	5967.7	3758.2	0	7255.3	9751.4	16333	14742	8557.7	11960	9530.4	4968.8	9754.7	8366.8	7775.7	9256	8829.2	8897.8	7981.8	14597	5667.8
O00178	O00178	12	12	11	GTP-binding protein 1	GTPBP1	sp|O00178|GTPB1_HUMAN GTP-binding protein 1 OS=Homo sapiens OX=9606 GN=GTPBP1 PE=1 SV=3	0	11206	6648.1	4998.2	5743.9	11567	0	4723.7	0	7449.5	0	6429.6	8378	9775.7	2485.5	7086.2	6875.4	6072.5	4447.7	5512.1	3453.8	1493.9	8057.6	10017	0	7410.2	5202.2	4325.1	8999.9	0	3946.5	6365.1	2871.6	5903.4	6441.8	7614	7419.2
O00182	O00182	5	5	3	Galectin-9	LGALS9	sp|O00182|LEG9_HUMAN Galectin-9 OS=Homo sapiens OX=9606 GN=LGALS9 PE=1 SV=2	19197	38195	0	0	26269	10317	0	8544.9	0	15870	0	18049	38546	18589	0	14545	13310	19479	29629	0	0	0	0	0	0	0	0	0	16254	0	0	0	17588	0	46842	0	16832
O00186	O00186	13	13	13	Syntaxin-binding protein 3	STXBP3	sp|O00186|STXB3_HUMAN Syntaxin-binding protein 3 OS=Homo sapiens OX=9606 GN=STXBP3 PE=1 SV=2	8042.3	11230	14261	12627	14181	11581	11273	13902	10598	11024	11635	9742.7	14233	13951	15877	7000.1	15736	7819.5	15670	6479.3	14191	10854	9879.5	7978.5	13074	11822	9410.5	14424	12218	15843	16011	8273.8	11586	6300.4	13318	14267	7202.1
O00193	O00193	4	4	4	Small acidic protein	SMAP	sp|O00193|SMAP_HUMAN Small acidic protein OS=Homo sapiens OX=9606 GN=SMAP PE=1 SV=1	0	0	0	0	0	0	0	0	0	0	0	0	0	0	0	0	0	0	0	0	0	0	0	0	0	13207	0	0	16575	0	0	0	0	0	0	0	0
O00194	O00194	9	8	7	Ras-related protein Rab-27B	RAB27B	sp|O00194|RB27B_HUMAN Ras-related protein Rab-27B OS=Homo sapiens OX=9606 GN=RAB27B PE=1 SV=4	0	0	0	23546	14832	0	0	13028	0	54288	0	3179.5	31740	107910	0	25559	9668.7	17216	13168	0	11807	0	8885.7	15030	14449	21675	0	12514	6371.3	0	11575	15415	9883.8	0	23985	124860	22210
O00203;Q13367	O00203	29;6	29;6	29;6	AP-3 complex subunit beta-1	AP3B1	sp|O00203|AP3B1_HUMAN AP-3 complex subunit beta-1 OS=Homo sapiens OX=9606 GN=AP3B1 PE=1 SV=3	4866.6	19656	15712	24344	19026	18758	15034	21430	14886	22693	0	20277	20006	18529	12712	17929	15042	19487	20212	21000	9607	13518	20964	17454	15253	19363	12688	14435	17603	13426	17333	15811	14259	19737	22749	19043	16943
O00204	O00204	6	6	6	Sulfotransferase family cytosolic 2B member 1	SULT2B1	sp|O00204|ST2B1_HUMAN Sulfotransferase 2B1 OS=Homo sapiens OX=9606 GN=SULT2B1 PE=1 SV=2	0	2357.5	0	0	0	0	0	0	0	3302.8	0	0	0	0	6175.2	0	3219.1	0	0	0	0	0	0	0	0	0	4621.7	0	0	5298.2	965.91	0	0	3159.7	0	0	0
O00214	O00214	4	4	4	Galectin-8	LGALS8	sp|O00214|LEG8_HUMAN Galectin-8 OS=Homo sapiens OX=9606 GN=LGALS8 PE=1 SV=4	0	2462.5	0	0	2366.5	0	0	0	0	0	0	0	0	0	0	2553.4	2239.1	0	0	0	0	0	0	0	0	818.42	0	0	0	0	0	0	0	0	0	0	0
O00217	O00217	3	3	3	NADH dehydrogenase [ubiquinone] iron-sulfur protein 8, mitochondrial	NDUFS8	sp|O00217|NDUS8_HUMAN NADH dehydrogenase [ubiquinone] iron-sulfur protein 8, mitochondrial OS=Homo sapiens OX=9606 GN=NDUFS8 PE=1 SV=1	0	4175.2	0	0	0	0	0	4180.5	3627.3	2806.7	0	5645.7	0	0	0	0	0	0	4748.4	0	0	0	0	0	0	6009.4	0	0	9240.9	0	0	10859	0	1155.2	0	6907.2	0
O00231	O00231	26	26	26	26S proteasome non-ATPase regulatory subunit 11	PSMD11	sp|O00231|PSD11_HUMAN 26S proteasome non-ATPase regulatory subunit 11 OS=Homo sapiens OX=9606 GN=PSMD11 PE=1 SV=3	10469	31493	16772	27108	18536	32701	6249.7	28777	12208	29769	7382.9	28212	21308	24601	18062	31880	19459	34126	18401	36420	23826	24886	39083	41560	25395	46377	23130	30285	41196	22403	32649	38741	30358	51220	32665	32937	41163
O00232	O00232	16	16	16	26S proteasome non-ATPase regulatory subunit 12	PSMD12	sp|O00232|PSD12_HUMAN 26S proteasome non-ATPase regulatory subunit 12 OS=Homo sapiens OX=9606 GN=PSMD12 PE=1 SV=3	10562	20309	9479.3	14376	11927	18423	1446.9	19746	5833.8	20174	1798.7	20777	11492	14796	13053	22055	13616	22808	15195	23669	9674	12428	23393	24579	12211	25933	15772	19595	24219	14526	17985	25915	13189	31472	23122	19948	20551
O00233	O00233	5	5	5	26S proteasome non-ATPase regulatory subunit 9	PSMD9	sp|O00233|PSMD9_HUMAN 26S proteasome non-ATPase regulatory subunit 9 OS=Homo sapiens OX=9606 GN=PSMD9 PE=1 SV=3	0	0	0	0	0	9902.7	0	0	0	7091.1	0	0	0	7896.7	0	7730.1	0	9241.6	0	0	0	0	0	0	0	4910.4	0	6313	0	0	0	11382	0	5412.8	0	0	10320
O00244	O00244	2	2	2	Copper transport protein ATOX1	ATOX1	sp|O00244|ATOX1_HUMAN Copper transport protein ATOX1 OS=Homo sapiens OX=9606 GN=ATOX1 PE=1 SV=1	0	14229	0	0	0	0	0	0	0	0	0	0	0	0	0	0	0	3417.4	0	0	0	0	0	0	0	0	0	0	0	0	0	0	0	0	0	0	0
O00255	O00255	3	3	3	Menin	MEN1	sp|O00255|MEN1_HUMAN Menin OS=Homo sapiens OX=9606 GN=MEN1 PE=1 SV=4	0	0	0	0	0	0	0	1729	0	0	0	0	0	0	0	0	0	0	0	0	0	0	0	0	0	0	0	0	0	0	0	0	0	0	0	0	0
O00264	O00264	6	5	5	Membrane-associated progesterone receptor component 1	PGRMC1	sp|O00264|PGRC1_HUMAN Membrane-associated progesterone receptor component 1 OS=Homo sapiens OX=9606 GN=PGRMC1 PE=1 SV=3	0	19579	0	35523	16456	20375	0	18964	0	18945	0	36014	19290	25780	15319	43256	0	18799	6942.5	0	33234	31505	30138	33672	41362	39524	24798	30592	50750	23028	25732	0	60267	22541	31018	39169	57094
O00267	O00267	26	26	26	Transcription elongation factor SPT5	SUPT5H	sp|O00267|SPT5H_HUMAN Transcription elongation factor SPT5 OS=Homo sapiens OX=9606 GN=SUPT5H PE=1 SV=1	0	10538	6525.6	7482.3	8239.1	25214	0	19661	2874.7	12310	0	7503.1	10413	8927.1	2447.1	13167	9295.3	16518	5883.2	18166	2848.7	1351	8746.6	12619	0	14052	6662.7	0	12073	0	9037	8176.5	1981.7	12180	3876.2	10240	9201.4
O00268	O00268	3	3	3	Transcription initiation factor TFIID subunit 4	TAF4	sp|O00268|TAF4_HUMAN Transcription initiation factor TFIID subunit 4 OS=Homo sapiens OX=9606 GN=TAF4 PE=1 SV=2	0	0	0	0	0	1455	0	0	0	1178.1	0	0	0	0	0	0	0	1199.8	0	2873.3	0	0	0	1405.9	0	0	0	0	0	0	0	0	0	1320.5	0	0	0
O00273	O00273	6	6	6	DNA fragmentation factor subunit alpha	DFFA	sp|O00273|DFFA_HUMAN DNA fragmentation factor subunit alpha OS=Homo sapiens OX=9606 GN=DFFA PE=1 SV=1	0	0	0	0	0	3329.4	0	0	0	0	0	0	0	0	0	1953.7	0	1914	0	0	0	0	0	7504.2	0	2498	0	0	0	0	0	0	0	0	0	0	0
O00291	O00291	19	19	18	Huntingtin-interacting protein 1	HIP1	sp|O00291|HIP1_HUMAN Huntingtin-interacting protein 1 OS=Homo sapiens OX=9606 GN=HIP1 PE=1 SV=5	0	898.83	3100.8	6165	2962.7	10099	0	3175.4	0	939.78	0	0	2260.5	1555.9	2284.9	8279.2	5824.2	0	0	5981.6	10263	9887.5	13056	12342	13931	8028.3	9421.5	10947	4727.7	12834	10829	1535.5	5848	10144	6749.9	5163.4	13753
O00294	O00294	1	1	1	Tubby-related protein 1	TULP1	sp|O00294|TULP1_HUMAN Tubby-related protein 1 OS=Homo sapiens OX=9606 GN=TULP1 PE=1 SV=3	0	0	0	0	0	0	0	0	0	0	0	0	0	0	0	0	0	0	0	0	0	0	0	0	0	0	0	0	0	0	0	0	0	0	0	0	0	+
O00299	O00299	16	16	16	Chloride intracellular channel protein 1	CLIC1	sp|O00299|CLIC1_HUMAN Chloride intracellular channel protein 1 OS=Homo sapiens OX=9606 GN=CLIC1 PE=1 SV=4	37652	66267	61506	93982	59522	52018	53498	49502	61900	90279	59039	103770	62587	84183	60003	107870	67771	56388	72822	98444	37977	48067	64699	61970	43099	49919	85753	48711	70106	37708	47023	72107	68628	68119	55818	83946	82685
O00303	O00303	8	8	8	Eukaryotic translation initiation factor 3 subunit F	EIF3F	sp|O00303|EIF3F_HUMAN Eukaryotic translation initiation factor 3 subunit F OS=Homo sapiens OX=9606 GN=EIF3F PE=1 SV=1	0	17912	8136	12616	8456.5	13880	0	16456	8665.8	15554	0	15221	12683	11866	8539.3	15668	8808.2	21513	10795	21120	7211.6	9568.5	10684	8220.2	5735.4	10547	9755.5	7335.7	11509	5589.4	9907.8	22661	12110	13894	14155	14204	12119
O00308	O00308	3	3	3	NEDD4-like E3 ubiquitin-protein ligase WWP2	WWP2	sp|O00308|WWP2_HUMAN NEDD4-like E3 ubiquitin-protein ligase WWP2 OS=Homo sapiens OX=9606 GN=WWP2 PE=1 SV=2	0	0	0	0	0	0	0	0	0	0	0	0	0	0	0	0	0	0	0	0	0	0	0	0	0	0	0	0	0	0	0	0	0	0	0	0	0	+
O00330	O00330	9	9	9	Pyruvate dehydrogenase protein X component, mitochondrial	PDHX	sp|O00330|ODPX_HUMAN Pyruvate dehydrogenase protein X component, mitochondrial OS=Homo sapiens OX=9606 GN=PDHX PE=1 SV=3	0	0	0	0	0	5659.3	0	5067.5	0	0	0	0	4139.1	3811.6	0	3250.1	0	4982.5	0	0	0	0	0	0	0	4374.3	0	0	5197.2	0	0	1801	3462.9	1788.6	0	0	0
O00338	O00338	8	8	8	Sulfotransferase 1C2	SULT1C2	sp|O00338|ST1C2_HUMAN Sulfotransferase 1C2 OS=Homo sapiens OX=9606 GN=SULT1C2 PE=1 SV=1	0	0	0	1360.2	0	0	0	0	0	4144.3	0	0	5076.1	15765	0	10398	0	645.08	0	0	0	0	0	0	0	0	0	0	2307.7	0	0	0	0	0	0	6307.5	7144.2
O00339	O00339	7	7	7	Matrilin-2	MATN2	sp|O00339|MATN2_HUMAN Matrilin-2 OS=Homo sapiens OX=9606 GN=MATN2 PE=1 SV=4	0	0	6132.7	0	0	0	0	2578.8	0	0	0	11184	0	0	25407	4667.8	6491.4	0	0	0	24239	10825	0	0	31050	5594.8	17036	48619	18471	58354	7568.2	0	0	0	10582	0	4814.8
O00391	O00391	14	14	14	Sulfhydryl oxidase 1	QSOX1	sp|O00391|QSOX1_HUMAN Sulfhydryl oxidase 1 OS=Homo sapiens OX=9606 GN=QSOX1 PE=1 SV=3	5780.6	1958.5	5708.3	5263	8489.4	5368.5	12413	11481	5157.9	14596	19440	4334.4	8700	8929.4	15085	35302	8483	11689	6135.5	3440.9	8414.3	7566.1	6658	6468.8	24126	12006	8556.3	26001	6008.1	15116	10443	9808.6	10219	6409.4	10394	10857	32823
O00399	O00399	2	2	2	Dynactin subunit 6	DCTN6	sp|O00399|DCTN6_HUMAN Dynactin subunit 6 OS=Homo sapiens OX=9606 GN=DCTN6 PE=1 SV=1	0	0	5768.5	0	6056.6	1321.5	0	3430.9	0	3103.2	0	5329.2	0	0	0	3337.6	0	5718.3	0	0	0	0	0	0	0	5886.9	0	0	0	0	0	4111.6	0	0	0	4021.6	0
O00400	O00400	5	5	5	Acetyl-coenzyme A transporter 1	SLC33A1	sp|O00400|ACATN_HUMAN Acetyl-coenzyme A transporter 1 OS=Homo sapiens OX=9606 GN=SLC33A1 PE=1 SV=1	0	6854.1	0	3111.6	0	3990.4	0	9943.1	0	3867.7	0	15872	0	0	0	4813.6	0	6937.2	2074.7	5550.3	0	0	0	0	0	6153.5	6638.8	0	15997	0	0	7442.3	0	5027.4	4217	7402.6	7976.5
O00401	O00401	6	6	5	Neural Wiskott-Aldrich syndrome protein	WASL	sp|O00401|WASL_HUMAN Neural Wiskott-Aldrich syndrome protein OS=Homo sapiens OX=9606 GN=WASL PE=1 SV=2	0	0	0	0	0	0	0	0	0	0	0	0	0	0	0	0	0	0	0	0	0	0	0	0	0	0	0	0	2113.4	0	0	0	0	0	0	0	0
O00410	O00410	28	28	26	Importin-5	IPO5	sp|O00410|IPO5_HUMAN Importin-5 OS=Homo sapiens OX=9606 GN=IPO5 PE=1 SV=4	0	0	0	0	1668.7	2105.9	0	9175.3	0	5341.4	0	5362.1	2733.2	2308.5	1311.5	25681	2218	4847.7	0	1622.3	4787.4	5725.5	2468.2	4729.5	4655.8	28130	12034	4889.3	21948	2387.9	3929	24896	5600.4	8822.6	3271.5	8539.6	35967
O00411	O00411	5	5	5	DNA-directed RNA polymerase, mitochondrial	POLRMT	sp|O00411|RPOM_HUMAN DNA-directed RNA polymerase, mitochondrial OS=Homo sapiens OX=9606 GN=POLRMT PE=1 SV=2	0	0	0	0	0	0	0	0	0	0	0	0	0	0	0	0	0	0	0	0	0	0	0	0	0	0	0	0	0	0	0	0	0	2647.7	0	0	0
O00422	O00422	2	2	2	Histone deacetylase complex subunit SAP18	SAP18	sp|O00422|SAP18_HUMAN Histone deacetylase complex subunit SAP18 OS=Homo sapiens OX=9606 GN=SAP18 PE=1 SV=1	0	6838.6	17063	6749	8549.6	10120	10101	7388.7	17081	7045.7	0	6685.2	3923	5297.7	11445	0	9352.8	9933.7	0	8230.9	0	5218.6	8453.5	9092.4	9726.8	10422	4584.9	0	13202	0	0	11560	4282.7	14543	5430.9	10018	6948.2
O00423	O00423	15	14	14	Echinoderm microtubule-associated protein-like 1	EML1	sp|O00423|EMAL1_HUMAN Echinoderm microtubule-associated protein-like 1 OS=Homo sapiens OX=9606 GN=EML1 PE=1 SV=3	6618.8	0	25135	3009.3	13828	5359.9	12461	5320.9	8925.1	2442.8	17705	0	2643.4	0	18144	5844.4	16559	0	9630.2	0	9282.1	15343	0	7949.9	12997	4634.8	9004.8	13457	1974.8	13643	12957	2649.2	11007	0	3323.7	1872.7	4828
O00425	O00425	2	1	1	Insulin-like growth factor 2 mRNA-binding protein 3	IGF2BP3	sp|O00425|IF2B3_HUMAN Insulin-like growth factor 2 mRNA-binding protein 3 OS=Homo sapiens OX=9606 GN=IGF2BP3 PE=1 SV=2	0	0	0	0	0	0	0	0	0	0	0	0	0	0	0	0	0	0	0	0	0	0	0	0	0	0	0	0	0	0	0	0	0	0	0	0	0
O00429	O00429	21	21	21	Dynamin-1-like protein	DNM1L	sp|O00429|DNM1L_HUMAN Dynamin-1-like protein OS=Homo sapiens OX=9606 GN=DNM1L PE=1 SV=2	0	13919	4223	4197	9955	8381.2	0	8293.5	0	4255.5	0	1925.1	14668	24320	7888.3	13405	8178.5	11157	4299.1	5287.8	2426.8	4222.8	5589.7	7568	2856.1	8956.3	5584.6	2716.4	5057.8	2413.2	2755.1	2944.7	8164.8	10209	1677.6	14157	6052.2
O00442	O00442	6	6	6	RNA 3-terminal phosphate cyclase	RTCA	sp|O00442|RTCA_HUMAN RNA 3-terminal phosphate cyclase OS=Homo sapiens OX=9606 GN=RTCA PE=1 SV=1	0	9903.5	6118.2	7304.7	6838.3	5489	0	10409	4032.9	4171.2	0	6486	8566.9	7238.3	7881.8	4408.1	7396.3	8022.1	8341.7	6980.1	4926.4	5424.3	3550.7	4120.3	2002	10382	6788.4	5728.5	5985	0	8936.9	7175.2	0	6919.8	10803	7150.1	4693.1
O00443	O00443	13	13	13	Phosphatidylinositol 4-phosphate 3-kinase C2 domain-containing subunit alpha	PIK3C2A	sp|O00443|P3C2A_HUMAN Phosphatidylinositol 4-phosphate 3-kinase C2 domain-containing subunit alpha OS=Homo sapiens OX=9606 GN=PIK3C2A PE=1 SV=2	0	9061.6	0	0	0	0	0	10793	0	0	0	0	0	0	0	8346.9	0	7043.4	0	0	0	0	0	0	0	10805	15823	48280	9470.4	0	22620	0	25643	0	11960	0	0
O00461	O00461	12	12	12	Golgi integral membrane protein 4	GOLIM4	sp|O00461|GOLI4_HUMAN Golgi integral membrane protein 4 OS=Homo sapiens OX=9606 GN=GOLIM4 PE=1 SV=1	0	5849.3	3063.5	3329.5	3815.1	2245.1	0	6049.3	0	4990.2	0	5636.2	4539.6	2969.8	3398.3	5599.8	4045.4	2057.8	1622.7	3782	5248.8	4268.5	0	2715.7	4128.6	6457.9	3943.9	4057.4	11619	4128.6	4710.8	3495.9	5468.5	7216.7	6031.1	4500.7	5708.5
O00462	O00462	10	10	10	Beta-mannosidase	MANBA	sp|O00462|MANBA_HUMAN Beta-mannosidase OS=Homo sapiens OX=9606 GN=MANBA PE=1 SV=3	0	0	0	0	0	0	0	0	0	0	0	0	3467.9	0	0	0	1973.4	4209.6	2013.4	0	1765.6	0	2654.3	2138.1	0	2900.9	3106.8	0	0	0	0	7856	6154.5	1841.3	2811	2333.6	2835.3
O00468	O00468	20	20	20	Agrin;Agrin N-terminal 110 kDa subunit;Agrin C-terminal 110 kDa subunit;Agrin C-terminal 90 kDa fragment;Agrin C-terminal 22 kDa fragment	AGRN	sp|O00468|AGRIN_HUMAN Agrin OS=Homo sapiens OX=9606 GN=AGRN PE=1 SV=6	58141	14162	85554	0	91733	61184	93900	11139	39425	18298	113600	44874	52351	58911	116750	31863	84139	44540	52979	17224	148720	83747	100090	100010	134140	17435	71879	203650	66598	150250	106480	70284	80792	29889	103750	93646	32293
O00469	O00469	14	14	14	Procollagen-lysine,2-oxoglutarate 5-dioxygenase 2	PLOD2	sp|O00469|PLOD2_HUMAN Procollagen-lysine,2-oxoglutarate 5-dioxygenase 2 OS=Homo sapiens OX=9606 GN=PLOD2 PE=1 SV=2	0	10805	0	4788.4	0	1777.6	0	3633.7	0	15767	0	14844	0	0	0	33006	0	1208.1	0	12135	0	0	0	3526	0	7810.6	0	0	12914	0	0	2343.3	0	14726	2064.8	8652.6	25309
O00471	O00471	11	11	11	Exocyst complex component 5	EXOC5	sp|O00471|EXOC5_HUMAN Exocyst complex component 5 OS=Homo sapiens OX=9606 GN=EXOC5 PE=1 SV=1	0	2539.7	0	3470.9	2549.4	2945.3	0	4993.6	0	0	0	2011.4	3840.2	2740.2	4229.3	3146.8	2872.5	3409.2	4345.5	3408.8	3738.1	4400.1	2423.6	2807	6357.4	7502.6	5184.1	4509.7	2870	0	5551.7	3886.5	4111	5772.5	6207.6	4469.1	4047
O00478;Q96F44;Q13410	O00478	5;1;1	5;1;1	2;0;0	Butyrophilin subfamily 3 member A3	BTN3A3	sp|O00478|BT3A3_HUMAN Butyrophilin subfamily 3 member A3 OS=Homo sapiens OX=9606 GN=BTN3A3 PE=1 SV=1	0	0	8718.1	0	3104.2	0	0	3655.6	0	1395.3	0	0	0	0	5691.7	1860.3	7516.2	2214.3	5393.1	0	0	7836.5	0	1919.2	3569.5	543.16	5467.9	5344.8	4221	0	9246.2	3645.4	4453.5	0	0	2739.1	2677.6
O00479	O00479	2	2	2	High mobility group nucleosome-binding domain-containing protein 4	HMGN4	sp|O00479|HMGN4_HUMAN High mobility group nucleosome-binding domain-containing protein 4 OS=Homo sapiens OX=9606 GN=HMGN4 PE=1 SV=3	0	0	0	0	0	0	0	0	0	0	0	0	0	0	0	0	0	0	0	0	0	0	0	0	0	0	0	0	0	0	0	0	0	0	0	0	0
O00483	O00483	2	2	2	Cytochrome c oxidase subunit NDUFA4	NDUFA4	sp|O00483|NDUA4_HUMAN Cytochrome c oxidase subunit NDUFA4 OS=Homo sapiens OX=9606 GN=NDUFA4 PE=1 SV=1	0	0	0	0	39879	0	0	88228	0	0	0	64803	60345	53371	0	25731	0	36845	48309	0	0	0	0	0	0	46396	0	0	30133	0	0	0	0	0	39082	26804	0
O00487	O00487	7	7	6	26S proteasome non-ATPase regulatory subunit 14	PSMD14	sp|O00487|PSDE_HUMAN 26S proteasome non-ATPase regulatory subunit 14 OS=Homo sapiens OX=9606 GN=PSMD14 PE=1 SV=1	0	18311	0	0	0	19155	0	18399	0	0	0	11945	12257	13438	0	13658	0	18932	0	22991	12296	8644.7	20046	0	0	15699	0	10131	14156	0	13181	23567	10951	19986	16682	19606	14642
O00499	O00499	9	9	8	Myc box-dependent-interacting protein 1	BIN1	sp|O00499|BIN1_HUMAN Myc box-dependent-interacting protein 1 OS=Homo sapiens OX=9606 GN=BIN1 PE=1 SV=1	0	11054	9382.6	9792.2	7334.5	4113.8	5026.4	5252.5	9414.3	10597	10089	6389.8	7033.1	7523.5	12910	10141	12289	10908	11540	2477.7	3866.5	7279.4	3440.8	5052.4	3909.3	4409.8	6437.9	6607.2	9452.9	4867.6	4101.7	6562.5	8618	2615.1	2892	4857.5	4135.1
O00501	O00501	3	3	3	Claudin-5	CLDN5	sp|O00501|CLD5_HUMAN Claudin-5 OS=Homo sapiens OX=9606 GN=CLDN5 PE=1 SV=1	0	0	18394	0	14701	0	0	0	0	0	0	0	0	0	0	0	0	0	8878	0	29289	0	0	0	42235	2167.3	14582	0	0	15112	0	0	0	0	0	0	0
O00505	O00505	5	4	4	Importin subunit alpha-4	KPNA3	sp|O00505|IMA4_HUMAN Importin subunit alpha-4 OS=Homo sapiens OX=9606 GN=KPNA3 PE=1 SV=2	0	0	0	0	0	4142.1	0	8611.5	0	3713.5	0	0	0	2596	0	6500.1	0	5729.8	0	0	0	0	0	0	0	4863.3	0	0	9693.8	0	0	0	0	2027.3	0	0	0
O00515	O00515	20	20	20	Ladinin-1	LAD1	sp|O00515|LAD1_HUMAN Ladinin-1 OS=Homo sapiens OX=9606 GN=LAD1 PE=1 SV=2	0	2888.9	809.39	30233	0	1687.3	0	16356	0	74348	0	21233	3359.5	63749	0	6166.6	0	13992	688.89	16598	0	0	902.56	973.96	0	3326.7	0	0	32999	0	0	6210.6	0	15810	0	6606.7	1742.8
O00519	O00519	2	2	2	Fatty-acid amide hydrolase 1	FAAH	sp|O00519|FAAH1_HUMAN Fatty-acid amide hydrolase 1 OS=Homo sapiens OX=9606 GN=FAAH PE=1 SV=2	0	0	0	0	0	0	0	0	0	0	0	0	0	0	0	0	0	0	0	0	0	0	0	0	0	0	0	0	0	0	0	0	0	0	0	0	0
O00534	O00534	21	21	21	von Willebrand factor A domain-containing protein 5A	VWA5A	sp|O00534|VMA5A_HUMAN von Willebrand factor A domain-containing protein 5A OS=Homo sapiens OX=9606 GN=VWA5A PE=1 SV=2	0	5533.2	3355.3	9992.7	6004.7	2307.7	7756.8	22305	9847	15280	14976	6366.1	16480	21133	8611.3	7957.4	17564	16348	9949.4	746.97	13626	9912.8	1749.2	1142.6	26616	29049	23073	22282	11980	12676	22359	15801	19187	2555.7	21796	27946	10237
O00541	O00541	10	10	10	Pescadillo homolog	PES1	sp|O00541|PESC_HUMAN Pescadillo homolog OS=Homo sapiens OX=9606 GN=PES1 PE=1 SV=1	0	6236.9	0	0	4464.2	17353	0	3877.1	0	3037.5	0	0	3554.8	8094.5	0	2690.8	0	5115.2	0	7834.4	0	0	3663.3	4079.1	0	3076.7	0	0	2959	0	0	4771	0	6296.8	0	0	4625.4
O00559	O00559	2	2	2	Receptor-binding cancer antigen expressed on SiSo cells	EBAG9	sp|O00559|RCAS1_HUMAN Receptor-binding cancer antigen expressed on SiSo cells OS=Homo sapiens OX=9606 GN=EBAG9 PE=1 SV=1	0	11613	5591	13098	10600	8902.3	0	4420.2	12264	11979	0	3733.6	8618.8	0	0	7389.4	5752.8	20922	11095	8409.2	0	0	0	0	0	9696.9	3202.2	0	7122	0	0	0	0	0	0	0	0
O00560	O00560	8	8	8	Syntenin-1	SDCBP	sp|O00560|SDCB1_HUMAN Syntenin-1 OS=Homo sapiens OX=9606 GN=SDCBP PE=1 SV=1	18093	11650	8741.2	10149	19303	10282	14324	13597	11182	22219	0	13829	21190	19391	16559	19957	23380	18820	20845	16378	32077	16148	18504	20386	22484	18922	19614	20063	24055	25054	34591	22654	24209	29658	31883	30711	21994
O00562	O00562	5	5	5	Membrane-associated phosphatidylinositol transfer protein 1	PITPNM1	sp|O00562|PITM1_HUMAN Membrane-associated phosphatidylinositol transfer protein 1 OS=Homo sapiens OX=9606 GN=PITPNM1 PE=1 SV=4	0	0	0	0	0	0	0	0	0	0	0	0	0	0	0	0	0	0	0	0	0	0	0	0	0	2274.2	0	0	0	0	0	0	0	0	0	0	0
O00566	O00566	5	5	5	U3 small nucleolar ribonucleoprotein protein MPP10	MPHOSPH10	sp|O00566|MPP10_HUMAN U3 small nucleolar ribonucleoprotein protein MPP10 OS=Homo sapiens OX=9606 GN=MPHOSPH10 PE=1 SV=2	0	0	0	0	0	5754.2	0	0	0	0	0	0	0	4480.4	0	3678.1	1385.6	5352.4	0	0	0	0	0	0	0	0	0	0	0	0	0	2162.4	0	0	0	0	0
O00567	O00567	29	29	29	Nucleolar protein 56	NOP56	sp|O00567|NOP56_HUMAN Nucleolar protein 56 OS=Homo sapiens OX=9606 GN=NOP56 PE=1 SV=4	30080	65874	28413	90207	33809	103870	31642	68747	41370	102830	44354	32528	27941	52897	20513	39179	28140	111750	22458	79853	20583	11624	81118	78963	17997	45872	15599	16840	33614	17056	28553	68042	15414	60342	25719	39766	30886
O00571;Q9NQI0	O00571	27;1	26;1	7;0	ATP-dependent RNA helicase DDX3X	DDX3X	sp|O00571|DDX3X_HUMAN ATP-dependent RNA helicase DDX3X OS=Homo sapiens OX=9606 GN=DDX3X PE=1 SV=3	24509	68118	25786	36655	26682	40902	19545	53678	25055	36244	30455	44138	38306	36779	23851	34488	25570	33656	24664	48716	21169	17522	26624	24511	15374	34330	15309	17499	36687	15911	18472	24591	15728	34724	27579	28289	31899
O00584	O00584	5	5	5	Ribonuclease T2	RNASET2	sp|O00584|RNT2_HUMAN Ribonuclease T2 OS=Homo sapiens OX=9606 GN=RNASET2 PE=1 SV=2	0	0	0	0	5724.4	0	0	4161.6	0	4023.8	0	25487	0	14686	0	0	0	5610.7	6593	4296.9	0	0	0	0	0	4774.3	0	0	33592	0	0	8403.2	5779	4961.2	0	14698	0
O00592	O00592	5	5	4	Podocalyxin	PODXL	sp|O00592|PODXL_HUMAN Podocalyxin OS=Homo sapiens OX=9606 GN=PODXL PE=1 SV=2	0	0	0	0	33257	0	0	0	15951	0	0	0	0	0	0	0	0	0	30375	0	0	42583	0	0	93008	18904	32496	60013	5911.1	0	73443	0	53320	0	0	0	0
O00602	O00602	4	4	4	Ficolin-1	FCN1	sp|O00602|FCN1_HUMAN Ficolin-1 OS=Homo sapiens OX=9606 GN=FCN1 PE=1 SV=2	0	0	0	0	2027.5	0	0	0	0	0	0	0	7494.5	1285.8	0	0	0	0	0	0	0	2150.1	0	0	2546.7	0	1225.9	0	2631.8	0	2191.1	0	0	0	11767	1745.1	0
O00625	O00625	7	7	7	Pirin	PIR	sp|O00625|PIR_HUMAN Pirin OS=Homo sapiens OX=9606 GN=PIR PE=1 SV=1	3312	0	0	4679.9	3520.3	0	0	7722.7	3320.5	0	0	11612	0	0	3458.9	0	8798	32701	4366.3	0	8561.1	5683.8	0	0	5941.3	17225	8078.1	9641.4	18167	2561.9	13184	29953	8489.2	0	0	4697	2678.2
O00629	O00629	8	8	7	Importin subunit alpha-3	KPNA4	sp|O00629|IMA3_HUMAN Importin subunit alpha-3 OS=Homo sapiens OX=9606 GN=KPNA4 PE=1 SV=1	0	9100	3787.4	0	8452.8	10114	0	9071.3	0	7900.1	0	4834.1	9292.7	5090.6	8175.5	11193	8077.2	9996.5	0	6594.9	0	0	6901.8	0	0	3755.2	4070.2	0	2243.3	0	0	3542.1	0	1821.4	0	2688.5	0
O00635	O00635	4	4	4	E3 ubiquitin-protein ligase TRIM38	TRIM38	sp|O00635|TRI38_HUMAN E3 ubiquitin-protein ligase TRIM38 OS=Homo sapiens OX=9606 GN=TRIM38 PE=1 SV=1	0	0	0	0	0	3682.9	0	0	0	0	0	0	0	0	0	0	0	2136.7	0	0	0	0	0	4560.1	0	2550.7	0	0	2229.6	0	0	0	0	0	0	2023.4	0
O00712	O00712	5	3	3	Nuclear factor 1 B-type	NFIB	sp|O00712|NFIB_HUMAN Nuclear factor 1 B-type OS=Homo sapiens OX=9606 GN=NFIB PE=1 SV=2	0	0	0	0	0	7165.8	0	18342	13570	0	8162.2	0	0	0	0	0	14259	0	0	0	0	0	0	0	0	0	0	0	0	0	0	0	0	0	0	0	0
O00743	O00743	5	5	5	Serine/threonine-protein phosphatase 6 catalytic subunit;Serine/threonine-protein phosphatase 6 catalytic subunit, N-terminally processed	PPP6C	sp|O00743|PPP6_HUMAN Serine/threonine-protein phosphatase 6 catalytic subunit OS=Homo sapiens OX=9606 GN=PPP6C PE=1 SV=1	0	5535.4	0	0	0	0	0	6969.6	0	9245.9	0	6734	6018.8	0	0	0	0	6125.5	0	7850.8	0	0	10033	10362	0	6488.7	6826.6	0	7205.2	0	0	3838.5	0	4510.2	0	0	3585.3
O00746	O00746	4	4	4	Nucleoside diphosphate kinase, mitochondrial	NME4	sp|O00746|NDKM_HUMAN Nucleoside diphosphate kinase, mitochondrial OS=Homo sapiens OX=9606 GN=NME4 PE=1 SV=1	0	0	0	0	0	0	0	0	0	0	0	0	0	0	0	2998.9	0	0	0	0	0	0	0	0	0	0	0	0	0	0	0	0	0	0	0	0	4353.6
O00748	O00748	5	5	5	Cocaine esterase	CES2	sp|O00748|EST2_HUMAN Cocaine esterase OS=Homo sapiens OX=9606 GN=CES2 PE=1 SV=1	0	0	0	0	0	0	0	0	0	0	0	0	45290	73568	0	0	0	0	0	0	0	0	0	0	0	53856	0	0	44129	0	0	0	0	0	0	0	0
O00754	O00754	16	16	16	Lysosomal alpha-mannosidase;Lysosomal alpha-mannosidase A peptide;Lysosomal alpha-mannosidase B peptide;Lysosomal alpha-mannosidase C peptide;Lysosomal alpha-mannosidase D peptide;Lysosomal alpha-mannosidase E peptide	MAN2B1	sp|O00754|MA2B1_HUMAN Lysosomal alpha-mannosidase OS=Homo sapiens OX=9606 GN=MAN2B1 PE=1 SV=3	0	9929.4	0	14366	15796	6022.5	0	17290	3243.5	5464.5	0	4975.6	14286	7291.4	5642.6	8313.8	4607.3	31891	43290	6098.4	3388.4	0	3898	7365.5	0	12315	1967.7	0	4647.3	0	0	10049	9324.3	4088.4	9148.4	5673.9	3507.2
O00757	O00757	3	2	1	Fructose-1,6-bisphosphatase isozyme 2	FBP2	sp|O00757|F16P2_HUMAN Fructose-1,6-bisphosphatase isozyme 2 OS=Homo sapiens OX=9606 GN=FBP2 PE=1 SV=2	0	0	0	0	0	0	0	0	0	0	0	0	0	0	0	0	0	0	0	0	0	0	0	0	0	0	0	0	0	0	0	0	0	0	0	0	0
O00764	O00764	11	11	11	Pyridoxal kinase	PDXK	sp|O00764|PDXK_HUMAN Pyridoxal kinase OS=Homo sapiens OX=9606 GN=PDXK PE=1 SV=1	0	8648.5	12830	17870	15278	11188	0	6605.5	15043	11115	0	37683	8410.8	14616	9871.3	7758.5	6902.1	9081.1	17544	5055.9	35255	43656	19959	22536	33423	35517	39753	35113	57598	44622	32794	30531	56330	29407	55941	34266	28479
O00767	O00767	2	2	2	Acyl-CoA desaturase	SCD	sp|O00767|SCD_HUMAN Stearoyl-CoA desaturase OS=Homo sapiens OX=9606 GN=SCD PE=1 SV=2	0	0	0	0	0	0	0	0	0	0	0	0	0	0	0	0	0	0	0	0	0	0	0	0	0	0	0	0	0	0	0	0	0	0	0	0	0
O14495	O14495	4	4	4	Lipid phosphate phosphohydrolase 3	PPAP2B	sp|O14495|PLPP3_HUMAN Phospholipid phosphatase 3 OS=Homo sapiens OX=9606 GN=PLPP3 PE=1 SV=1	0	0	8521.3	0	0	0	0	0	0	0	0	0	0	0	11161	0	10566	0	0	0	15358	12460	0	0	21018	0	0	15282	0	19579	24637	0	5229	0	17524	0	0
O14497	O14497	5	4	4	AT-rich interactive domain-containing protein 1A	ARID1A	sp|O14497|ARI1A_HUMAN AT-rich interactive domain-containing protein 1A OS=Homo sapiens OX=9606 GN=ARID1A PE=1 SV=3	0	0	0	0	0	0	0	6031.5	0	0	0	0	0	0	0	0	0	0	0	0	0	0	0	0	0	0	0	0	0	0	0	0	0	0	0	0	0
O14498	O14498	4	4	4	Immunoglobulin superfamily containing leucine-rich repeat protein	ISLR	sp|O14498|ISLR_HUMAN Immunoglobulin superfamily containing leucine-rich repeat protein OS=Homo sapiens OX=9606 GN=ISLR PE=2 SV=1	0	0	0	0	0	0	0	0	0	1440.4	0	0	0	0	0	10223	0	0	0	0	0	0	0	0	0	0	0	0	0	0	0	0	0	0	0	1945.3	19200
O14508	O14508	2	2	2	Suppressor of cytokine signaling 2	SOCS2	sp|O14508|SOCS2_HUMAN Suppressor of cytokine signaling 2 OS=Homo sapiens OX=9606 GN=SOCS2 PE=1 SV=1	0	0	0	0	0	0	0	0	0	0	0	0	0	0	0	0	0	0	0	0	0	0	0	0	0	0	0	0	0	0	0	0	0	0	0	0	0
O14521	O14521	1	1	1	Succinate dehydrogenase [ubiquinone] cytochrome b small subunit, mitochondrial	SDHD	sp|O14521|DHSD_HUMAN Succinate dehydrogenase [ubiquinone] cytochrome b small subunit, mitochondrial OS=Homo sapiens OX=9606 GN=SDHD PE=1 SV=1	0	0	0	0	0	0	0	0	0	0	0	0	0	0	0	0	0	0	0	0	0	0	0	0	0	0	0	0	0	0	0	0	0	0	0	0	0
O14524	O14524	2	2	2	Transmembrane protein 194A	TMEM194A	sp|O14524|NEMP1_HUMAN Nuclear envelope integral membrane protein 1 OS=Homo sapiens OX=9606 GN=NEMP1 PE=1 SV=2	0	0	0	0	0	0	0	0	0	0	0	0	0	0	0	0	0	0	0	0	0	0	0	0	0	0	0	0	0	0	0	0	0	0	0	0	0
O14530	O14530	5	5	5	Thioredoxin domain-containing protein 9	TXNDC9	sp|O14530|TXND9_HUMAN Thioredoxin domain-containing protein 9 OS=Homo sapiens OX=9606 GN=TXNDC9 PE=1 SV=2	0	0	0	0	0	2529.7	0	0	0	0	0	0	0	0	0	1333.1	0	0	0	0	0	0	0	0	0	0	0	0	0	0	0	0	0	0	0	0	0
O14531	O14531	1	1	1	Dihydropyrimidinase-related protein 4	DPYSL4	sp|O14531|DPYL4_HUMAN Dihydropyrimidinase-related protein 4 OS=Homo sapiens OX=9606 GN=DPYSL4 PE=1 SV=2	0	0	0	0	0	0	0	0	0	0	0	0	0	0	0	0	0	0	0	0	0	0	0	0	0	0	0	0	0	0	0	0	0	0	0	0	0
O14548	O14548	3	3	3	Cytochrome c oxidase subunit 7A-related protein, mitochondrial	COX7A2L	sp|O14548|COX7R_HUMAN Cytochrome c oxidase subunit 7A-related protein, mitochondrial OS=Homo sapiens OX=9606 GN=COX7A2L PE=1 SV=2	0	0	0	0	0	10821	0	27981	0	13687	0	13900	12415	0	8189.4	18199	0	24921	10552	13525	0	0	0	0	0	23888	11089	0	13577	0	0	15704	0	12951	0	0	0
O14558	O14558	3	3	3	Heat shock protein beta-6	HSPB6	sp|O14558|HSPB6_HUMAN Heat shock protein beta-6 OS=Homo sapiens OX=9606 GN=HSPB6 PE=1 SV=2	7920.4	0	0	0	15899	0	13365	0	27543	0	33363	0	15156	0	23828	0	13712	0	20878	0	0	7782	0	0	26931	2522.7	12070	17559	0	19769	9560.6	0	28028	0	22528	0	0
O14561	O14561	4	4	4	Acyl carrier protein, mitochondrial	NDUFAB1	sp|O14561|ACPM_HUMAN Acyl carrier protein, mitochondrial OS=Homo sapiens OX=9606 GN=NDUFAB1 PE=1 SV=3	0	0	0	0	0	1945.4	0	0	0	0	0	0	2498.5	3538.2	0	0	0	0	0	0	0	0	0	0	0	2565.3	2990	0	2422.1	0	0	3966.6	5845.2	2719	0	2269.6	2939.4
O14562	O14562	4	4	4	Ubiquitin domain-containing protein UBFD1	UBFD1	sp|O14562|UBFD1_HUMAN Ubiquitin domain-containing protein UBFD1 OS=Homo sapiens OX=9606 GN=UBFD1 PE=1 SV=2	0	20692	10320	13099	9411.2	0	0	5136	0	0	0	13642	4590.6	18194	5610.7	17576	7750.6	9982.2	7420.9	15833	0	0	0	0	0	3770.2	0	0	3203.7	0	0	0	0	0	0	0	0
O14569	O14569	1	1	1	Cytochrome b561 domain-containing protein 2	CYB561D2	sp|O14569|C56D2_HUMAN Cytochrome b561 domain-containing protein 2 OS=Homo sapiens OX=9606 GN=CYB561D2 PE=1 SV=1	0	4556.8	0	0	0	13958	0	12040	0	4688.5	0	21533	3836.1	0	0	1639.9	0	4642.6	4942.2	3455.9	3612.1	4078.3	13049	14472	0	10726	3977	0	16653	0	0	5844.9	4300.8	3306.6	7586.5	2621.8	0
O14576	O14576	2	1	1	Cytoplasmic dynein 1 intermediate chain 1	DYNC1I1	sp|O14576|DC1I1_HUMAN Cytoplasmic dynein 1 intermediate chain 1 OS=Homo sapiens OX=9606 GN=DYNC1I1 PE=1 SV=2	0	0	0	0	0	0	0	0	0	0	0	0	0	0	0	0	0	0	0	0	0	0	0	0	0	0	0	0	0	0	0	0	0	0	0	0	0	+
O14578	O14578	13	13	12	Citron Rho-interacting kinase	CIT	sp|O14578|CTRO_HUMAN Citron Rho-interacting kinase OS=Homo sapiens OX=9606 GN=CIT PE=1 SV=2	0	3112.8	0	34037	0	5233.7	0	107900	0	0	0	0	0	0	0	0	0	5337.4	0	3396.2	0	0	0	0	0	52313	0	0	0	0	0	6895.3	0	1106.9	0	0	0
O14579	O14579	9	9	9	Coatomer subunit epsilon	COPE	sp|O14579|COPE_HUMAN Coatomer subunit epsilon OS=Homo sapiens OX=9606 GN=COPE PE=1 SV=3	0	4978.7	0	8416.7	3485	8250.1	0	19750	0	4961.2	0	17758	4506.4	5941.3	0	8404.2	3440.7	7589.8	0	6926.7	8596.9	8769.8	17479	19815	5806.4	30431	12412	5150.7	31992	0	5722.9	26102	12347	9549.7	10511	18311	14147
P47813;O14602	P47813;O14602	6;6	6;6	6;6	Eukaryotic translation initiation factor 1A, X-chromosomal;Eukaryotic translation initiation factor 1A, Y-chromosomal	EIF1AX;EIF1AY	sp|P47813|IF1AX_HUMAN Eukaryotic translation initiation factor 1A, X-chromosomal OS=Homo sapiens OX=9606 GN=EIF1AX PE=1 SV=2;sp|O14602|IF1AY_HUMAN Eukaryotic translation initiation factor 1A, Y-chromosomal OS=Homo sapiens OX=9606 GN=EIF1AY PE=1 SV=4	63534	50077	47575	65565	39077	33239	47296	48528	57720	54407	82968	43886	36562	42870	34394	26404	33119	40085	47290	36067	37754	38196	29509	39363	21924	61666	30984	24165	40946	57703	26398	45040	30777	36965	24403	26300	67985
O14617	O14617	27	27	27	AP-3 complex subunit delta-1	AP3D1	sp|O14617|AP3D1_HUMAN AP-3 complex subunit delta-1 OS=Homo sapiens OX=9606 GN=AP3D1 PE=1 SV=1	13506	67642	39552	101170	47327	60353	51439	73074	64571	77844	70321	54839	59664	74005	35304	47618	40027	58866	50315	70135	23768	27680	48961	41994	31237	55920	27726	29057	47702	23804	36616	39225	27554	50985	59165	47670	50290
O14618	O14618	2	2	2	Copper chaperone for superoxide dismutase	CCS	sp|O14618|CCS_HUMAN Copper chaperone for superoxide dismutase OS=Homo sapiens OX=9606 GN=CCS PE=1 SV=1	0	0	0	0	0	0	0	0	0	0	0	0	0	0	0	0	0	0	6716.7	0	0	0	0	0	0	0	0	0	0	0	0	0	0	0	0	0	0
O14639	O14639	17	17	17	Actin-binding LIM protein 1	ABLIM1	sp|O14639|ABLM1_HUMAN Actin-binding LIM protein 1 OS=Homo sapiens OX=9606 GN=ABLIM1 PE=1 SV=3	8418.8	0	16031	0	13615	0	0	6581.3	18932	7098.3	20997	2336.9	7743.1	27912	24933	3774.4	28317	50509	18472	0	13106	10602	0	0	9090.2	8082.7	11356	4826.4	8796.1	0	8129.6	13323	0	4407	7759.2	8604.6	4524.9
O14641	O14641	3	3	1	Segment polarity protein dishevelled homolog DVL-2	DVL2	sp|O14641|DVL2_HUMAN Segment polarity protein dishevelled homolog DVL-2 OS=Homo sapiens OX=9606 GN=DVL2 PE=1 SV=1	0	0	0	0	0	0	0	12123	0	15450	0	0	9632	0	4763.6	15385	0	11059	0	0	0	0	0	0	0	0	0	0	0	0	0	0	0	0	0	0	0
O14646	O14646	5	2	2	Chromodomain-helicase-DNA-binding protein 1	CHD1	sp|O14646|CHD1_HUMAN Chromodomain-helicase-DNA-binding protein 1 OS=Homo sapiens OX=9606 GN=CHD1 PE=1 SV=2	0	0	0	0	0	0	0	0	0	0	0	0	0	0	0	0	0	0	0	0	0	0	0	0	0	0	0	0	0	0	0	0	0	0	0	0	0
O14647	O14647	9	9	6	Chromodomain-helicase-DNA-binding protein 2	CHD2	sp|O14647|CHD2_HUMAN Chromodomain-helicase-DNA-binding protein 2 OS=Homo sapiens OX=9606 GN=CHD2 PE=1 SV=2	0	9474.7	0	7561.8	3991.8	11507	0	7415.9	0	6229.4	0	0	3117.7	3863.3	0	3459.2	3535.1	5535.7	0	15792	0	0	0	2800.1	0	4205.3	0	0	3479.3	0	0	4064.3	0	9922.9	0	0	3102.3
O14653	O14653	4	4	3	Golgi SNAP receptor complex member 2	GOSR2	sp|O14653|GOSR2_HUMAN Golgi SNAP receptor complex member 2 OS=Homo sapiens OX=9606 GN=GOSR2 PE=1 SV=2	0	11383	0	0	0	6256.4	0	8658.8	0	0	0	0	0	0	0	7785.3	0	8766.7	3565.4	5752.3	0	0	0	0	0	0	0	0	0	0	0	0	0	0	0	0	0
O14656	O14656	8	8	8	Torsin-1A	TOR1A	sp|O14656|TOR1A_HUMAN Torsin-1A OS=Homo sapiens OX=9606 GN=TOR1A PE=1 SV=1	0	13031	0	0	7739	4414.1	0	6386.4	0	0	0	8390.5	9462.7	4295.7	0	7504.2	5575	0	7776.6	9388	0	0	0	0	0	5693.3	0	0	10340	0	4929.7	6954.2	4231	0	5163.6	5919.8	13004
O14657	O14657	6	6	6	Torsin-1B	TOR1B	sp|O14657|TOR1B_HUMAN Torsin-1B OS=Homo sapiens OX=9606 GN=TOR1B PE=1 SV=2	0	0	0	0	7865.2	0	0	0	0	0	0	0	8189.8	0	0	3026.6	0	0	0	0	0	0	0	0	1559.3	0	0	0	2996.3	0	2943.8	0	0	5746.3	5580.7	2505.9	2137
O14662	O14662	5	5	5	Syntaxin-16	STX16	sp|O14662|STX16_HUMAN Syntaxin-16 OS=Homo sapiens OX=9606 GN=STX16 PE=1 SV=3	0	0	0	0	0	0	0	3052.5	0	3293.2	0	0	0	0	0	4291.8	0	2617.9	0	0	0	0	0	0	0	0	0	0	1671.7	0	0	4147.5	0	2873.5	0	0	0
O14672	O14672	10	10	10	Disintegrin and metalloproteinase domain-containing protein 10	ADAM10	sp|O14672|ADA10_HUMAN Disintegrin and metalloproteinase domain-containing protein 10 OS=Homo sapiens OX=9606 GN=ADAM10 PE=1 SV=1	12028	10383	27524	9899.7	20213	8590.9	16270	10035	21892	19536	0	20938	19557	23961	30345	3256.1	22917	13678	30777	10250	25201	25623	8658.9	9758.8	29836	12887	30617	20577	30858	28217	25217	13724	27544	13905	17315	33102	4114.8
O14681	O14681	2	2	2	Etoposide-induced protein 2.4 homolog	EI24	sp|O14681|EI24_HUMAN Etoposide-induced protein 2.4 homolog OS=Homo sapiens OX=9606 GN=EI24 PE=1 SV=4	0	0	0	0	0	0	0	0	0	0	0	0	0	0	0	0	0	0	0	0	0	0	0	0	0	0	0	0	0	0	0	0	0	0	0	0	0
O14683	O14683	4	4	4	Tumor protein p53-inducible protein 11	TP53I11	sp|O14683|P5I11_HUMAN Tumor protein p53-inducible protein 11 OS=Homo sapiens OX=9606 GN=TP53I11 PE=1 SV=2	0	0	0	0	11065	17142	0	0	0	0	0	0	7070.9	0	0	4931.5	4053	3860.3	0	0	0	0	0	0	0	0	0	0	0	0	0	0	0	0	0	0	0
O14684	O14684	2	2	2	Prostaglandin E synthase	PTGES	sp|O14684|PTGES_HUMAN Prostaglandin E synthase OS=Homo sapiens OX=9606 GN=PTGES PE=1 SV=2	0	0	0	0	0	8073.1	0	0	0	0	0	0	0	0	0	0	0	0	0	0	0	0	15655	0	0	0	0	0	12105	0	0	0	0	0	0	0	0
O14727	O14727	4	4	4	Apoptotic protease-activating factor 1	APAF1	sp|O14727|APAF_HUMAN Apoptotic protease-activating factor 1 OS=Homo sapiens OX=9606 GN=APAF1 PE=1 SV=2	0	0	0	0	0	0	0	1372.4	0	0	0	0	0	0	0	0	0	0	0	0	0	0	0	0	0	1903.1	0	0	2981.3	0	1038.3	0	0	655.65	0	1990.9	0
O14732	O14732	3	3	3	Inositol monophosphatase 2	IMPA2	sp|O14732|IMPA2_HUMAN Inositol monophosphatase 2 OS=Homo sapiens OX=9606 GN=IMPA2 PE=1 SV=1	0	0	0	0	0	4416.6	0	0	0	0	0	0	0	0	0	3131.7	0	4395	0	0	0	2654.8	5562.1	8615.6	0	0	0	0	0	0	0	5709.8	0	0	1628.5	2148.1	2718.1
O14734	O14734	3	3	3	Acyl-coenzyme A thioesterase 8	ACOT8	sp|O14734|ACOT8_HUMAN Acyl-coenzyme A thioesterase 8 OS=Homo sapiens OX=9606 GN=ACOT8 PE=1 SV=1	0	7288.7	0	0	0	3095.2	0	4334.9	0	0	0	7984.8	0	0	0	0	0	0	2697.7	8844.1	0	0	0	0	0	6777.7	0	0	13013	0	0	4491.1	0	15749	0	5138.4	0
O14735	O14735	3	3	3	CDP-diacylglycerol--inositol 3-phosphatidyltransferase	CDIPT	sp|O14735|CDIPT_HUMAN CDP-diacylglycerol--inositol 3-phosphatidyltransferase OS=Homo sapiens OX=9606 GN=CDIPT PE=1 SV=1	19510	20019	28742	28665	34963	22577	27734	18585	28776	27453	0	32900	28271	31301	27263	21276	22072	13038	28248	18196	12315	24940	0	0	21897	16262	21962	30401	26938	29023	28674	18061	12946	18279	19444	28373	27147
O14737	O14737	5	5	5	Programmed cell death protein 5	PDCD5	sp|O14737|PDCD5_HUMAN Programmed cell death protein 5 OS=Homo sapiens OX=9606 GN=PDCD5 PE=1 SV=3	0	0	0	6349.9	0	0	0	2900.3	0	0	0	0	0	0	0	0	0	4112.6	0	0	0	0	6315.2	10415	0	6079.8	0	0	7458.5	3613.4	0	5869.8	14983	5382.2	0	0	0
O14744	O14744	13	13	13	Protein arginine N-methyltransferase 5;Protein arginine N-methyltransferase 5, N-terminally processed	PRMT5	sp|O14744|ANM5_HUMAN Protein arginine N-methyltransferase 5 OS=Homo sapiens OX=9606 GN=PRMT5 PE=1 SV=4	5848.7	14639	9714.1	18627	10776	23752	0	12205	15869	23574	0	7643.2	10672	18909	12109	12479	8855.8	13111	11807	13175	10255	6343.2	20177	18096	5500.1	12776	9133.7	10382	8779	9554.6	12393	13920	8044.4	10946	18664	17173	10590
O14745	O14745	8	8	8	Na(+)/H(+) exchange regulatory cofactor NHE-RF1	SLC9A3R1	sp|O14745|NHRF1_HUMAN Na(+)/H(+) exchange regulatory cofactor NHE-RF1 OS=Homo sapiens OX=9606 GN=SLC9A3R1 PE=1 SV=4	0	17155	0	14720	3836.8	8182.3	0	5829.2	0	9721.1	0	20099	4138.9	30053	0	12916	0	11200	0	0	13395	7037.3	17792	25646	0	9656.6	18617	0	32212	0	12863	18545	30040	17109	0	32509	10047
O14756;O75452	O14756	8;1	8;1	8;1	17-beta-hydroxysteroid dehydrogenase type 6	HSD17B6	sp|O14756|H17B6_HUMAN 17-beta-hydroxysteroid dehydrogenase type 6 OS=Homo sapiens OX=9606 GN=HSD17B6 PE=1 SV=1	8854.1	0	5895.5	29187	15009	0	5726.3	3056.1	0	0	0	0	2069	0	2113.1	5646.9	4070.3	0	6674.1	0	17153	7009.1	0	0	5725.7	2659.9	7487.5	4256.4	0	2859.4	7008.3	0	5030.4	0	3883.4	825.32	6781
O14772	O14772	5	5	5	Fucose-1-phosphate guanylyltransferase	FPGT	sp|O14772|FPGT_HUMAN Fucose-1-phosphate guanylyltransferase OS=Homo sapiens OX=9606 GN=FPGT PE=1 SV=3	0	0	0	0	0	2871	0	0	0	0	0	0	0	0	0	2345.4	0	0	0	0	0	0	0	0	0	0	0	0	0	0	0	0	0	0	0	0	0
O14773	O14773	7	7	7	Tripeptidyl-peptidase 1	TPP1	sp|O14773|TPP1_HUMAN Tripeptidyl-peptidase 1 OS=Homo sapiens OX=9606 GN=TPP1 PE=1 SV=2	53578	37788	22259	19126	312390	23390	73552	46566	89734	88071	17924	18327	65760	38271	50304	41344	33739	58807	265500	30019	86905	34848	53573	60586	89983	72632	134110	36452	45111	46235	34994	67342	246330	72017	88585	57838	26989
O14776	O14776	17	17	17	Transcription elongation regulator 1	TCERG1	sp|O14776|TCRG1_HUMAN Transcription elongation regulator 1 OS=Homo sapiens OX=9606 GN=TCERG1 PE=1 SV=2	6571.6	22965	14304	20341	11269	18224	15622	17664	19966	15756	14578	14245	10265	14777	8780.6	11575	13857	12542	14430	23819	3625.1	4825.4	5545.1	12342	7159.2	9384.5	5329.5	1183	9832	4146.5	8083.2	9235.3	0	15091	5559.6	8447.9	7059.3
O14786	O14786	18	18	18	Neuropilin-1	NRP1	sp|O14786|NRP1_HUMAN Neuropilin-1 OS=Homo sapiens OX=9606 GN=NRP1 PE=1 SV=3	0	1749.3	4120.7	0	5042.7	14652	0	2109.9	0	3660.1	0	0	5093.8	2745.7	5668.3	6641.5	5517.1	1302.5	3319.1	0	11482	12303	15697	17979	20227	6083.6	12501	11294	7559.9	8019.1	13534	3540.2	9341.8	3477.8	7830.2	5722	11657
O14787	O14787	6	3	3	Transportin-2	TNPO2	sp|O14787|TNPO2_HUMAN Transportin-2 OS=Homo sapiens OX=9606 GN=TNPO2 PE=1 SV=3	0	0	0	0	0	0	0	0	0	0	0	0	0	0	0	0	0	0	0	0	0	0	0	0	0	4159.8	0	0	0	0	0	0	0	0	0	0	3814.3
O14791	O14791	6	6	6	Apolipoprotein L1	APOL1	sp|O14791|APOL1_HUMAN Apolipoprotein L1 OS=Homo sapiens OX=9606 GN=APOL1 PE=1 SV=5	62112	4127.5	0	0	6407.5	1423.4	26948	3850.2	13486	6790.9	21512	5168.7	3514.7	4117.1	12885	3842.8	11341	0	8831.9	0	20966	0	0	2638	10600	5811	10926	10031	7117.8	0	8192.6	0	5485.5	4100.3	5178.1	7452	0
O14795;Q8NB66;Q9UPW8	O14795	5;1;1	5;1;1	5;1;1	Protein unc-13 homolog B	UNC13B	sp|O14795|UN13B_HUMAN Protein unc-13 homolog B OS=Homo sapiens OX=9606 GN=UNC13B PE=1 SV=2	0	0	0	0	0	0	0	2485.9	0	0	0	0	0	0	0	1284.9	0	2478.3	0	0	0	0	0	0	0	3345.5	0	0	0	0	0	0	0	1317.4	0	0	0
O14807	O14807	5	5	5	Ras-related protein M-Ras	MRAS	sp|O14807|RASM_HUMAN Ras-related protein M-Ras OS=Homo sapiens OX=9606 GN=MRAS PE=1 SV=2	0	0	8770.5	0	5168.6	6188.7	0	0	8740.8	0	16911	0	3503.3	0	5000.1	0	4632.4	0	7811.3	0	0	1406	0	0	0	0	0	0	0	0	0	0	0	0	0	0	0
O14815	O14815	5	5	5	Calpain-9	CAPN9	sp|O14815|CAN9_HUMAN Calpain-9 OS=Homo sapiens OX=9606 GN=CAPN9 PE=1 SV=1	0	0	0	0	0	0	0	0	0	0	0	0	0	5824.4	0	0	0	0	0	0	0	0	0	0	0	0	0	0	0	0	0	0	0	0	0	2244.3	0
O14818;Q8TAA3	O14818	11;5	11;5	11;5	Proteasome subunit alpha type-7	PSMA7	sp|O14818|PSA7_HUMAN Proteasome subunit alpha type-7 OS=Homo sapiens OX=9606 GN=PSMA7 PE=1 SV=1	153740	211860	133030	126130	171990	200090	139810	160840	123080	165480	100010	218890	192570	131370	174630	129770	178550	159510	139720	147430	144120	207690	131620	113040	126040	195000	166760	153290	175580	161220	174210	175890	180160	178280	206870	160440	155700
O14827	O14827	3	3	3	Ras-specific guanine nucleotide-releasing factor 2	RASGRF2	sp|O14827|RGRF2_HUMAN Ras-specific guanine nucleotide-releasing factor 2 OS=Homo sapiens OX=9606 GN=RASGRF2 PE=1 SV=2	0	0	0	0	0	0	0	0	0	0	0	0	0	0	0	0	0	0	0	0	0	0	0	0	0	0	0	0	0	0	0	0	0	0	0	0	0
O14828	O14828	10	10	10	Secretory carrier-associated membrane protein 3	SCAMP3	sp|O14828|SCAM3_HUMAN Secretory carrier-associated membrane protein 3 OS=Homo sapiens OX=9606 GN=SCAMP3 PE=1 SV=3	0	12870	0	23629	10134	35775	0	47558	0	41908	0	23870	16862	7625.7	5436.9	16673	10976	60742	9639.2	25002	0	9816.4	41347	45075	9158.2	46017	18080	0	34483	0	12322	59757	12517	31578	18549	13376	20165
O14832	O14832	2	2	2	Phytanoyl-CoA dioxygenase, peroxisomal	PHYH	sp|O14832|PAHX_HUMAN Phytanoyl-CoA dioxygenase, peroxisomal OS=Homo sapiens OX=9606 GN=PHYH PE=1 SV=1	0	0	0	0	0	0	0	0	0	0	0	0	0	0	0	0	0	0	0	0	0	0	0	0	0	0	0	0	0	0	0	0	0	0	0	0	0
O14841	O14841	20	20	20	5-oxoprolinase	OPLAH	sp|O14841|OPLA_HUMAN 5-oxoprolinase OS=Homo sapiens OX=9606 GN=OPLAH PE=1 SV=3	0	232.64	0	8376.9	3692.8	16644	0	25334	629.5	8155.5	0	18056	1661.5	3120.8	1986.6	9238.3	1338.9	31304	0	19331	5592.5	1191.7	12809	15068	6212.9	29488	12616	4645.2	35296	0	10885	42866	3220	29549	13321	12007	12481
O14874	O14874	8	8	8	[3-methyl-2-oxobutanoate dehydrogenase [lipoamide]] kinase, mitochondrial	BCKDK	sp|O14874|BCKD_HUMAN [3-methyl-2-oxobutanoate dehydrogenase [lipoamide]] kinase, mitochondrial OS=Homo sapiens OX=9606 GN=BCKDK PE=1 SV=2	4081	8344.9	0	14100	5719.2	7845.1	0	14470	0	5265.3	0	4935.4	8588.6	3901.6	0	8828	4795.5	5337.1	7255	5348.5	6452.2	3270.2	11628	15077	0	16532	3339.3	0	8840.7	3331.3	0	11664	7226	6831	9341.2	7588.7	9405.6
O14879	O14879	9	9	9	Interferon-induced protein with tetratricopeptide repeats 3	IFIT3	sp|O14879|IFIT3_HUMAN Interferon-induced protein with tetratricopeptide repeats 3 OS=Homo sapiens OX=9606 GN=IFIT3 PE=1 SV=1	0	4110.5	0	0	0	0	0	0	0	0	0	0	0	0	0	0	0	0	0	0	0	0	0	0	0	0	5574.9	0	0	0	935.34	0	1189.8	0	1215.8	0	0
O14880	O14880	6	6	6	Microsomal glutathione S-transferase 3	MGST3	sp|O14880|MGST3_HUMAN Microsomal glutathione S-transferase 3 OS=Homo sapiens OX=9606 GN=MGST3 PE=1 SV=1	159110	105600	123350	150500	129270	61956	148150	144110	130070	51722	76916	186940	205380	93998	66760	78085	97066	130170	172910	71295	154800	112140	63108	66032	143180	145070	122530	100740	160080	158830	151720	262500	143450	72836	190510	188750	188370
O14896	O14896	2	2	2	Interferon regulatory factor 6	IRF6	sp|O14896|IRF6_HUMAN Interferon regulatory factor 6 OS=Homo sapiens OX=9606 GN=IRF6 PE=1 SV=1	0	0	0	0	0	0	0	744.66	0	0	0	0	0	0	0	0	0	0	0	0	0	0	0	0	0	1476.1	0	0	0	0	0	0	0	0	0	0	0
O14907	O14907	3	3	3	Tax1-binding protein 3	TAX1BP3	sp|O14907|TX1B3_HUMAN Tax1-binding protein 3 OS=Homo sapiens OX=9606 GN=TAX1BP3 PE=1 SV=2	9593.3	0	33504	0	0	30448	0	0	21252	48952	28806	20250	0	67066	0	42310	0	0	0	0	25918	30692	0	0	29277	28835	0	41657	0	35279	24846	5380.9	0	0	30653	56714	0
O14908;Q8TF64	O14908	6;1	6;1	6;1	PDZ domain-containing protein GIPC1	GIPC1	sp|O14908|GIPC1_HUMAN PDZ domain-containing protein GIPC1 OS=Homo sapiens OX=9606 GN=GIPC1 PE=1 SV=2	0	5110.8	5411.7	0	6579.4	5790.2	0	5173.2	5426.7	5230	0	5444.2	6582	11715	8260.3	7112.5	7471.7	5172.3	7431.8	4594.8	3449.6	0	12778	13468	2164.6	5109.8	3136	0	8317	0	0	3445	4709.7	4358.8	4857.2	11210	6778.4
O14920	O14920	10	10	10	Inhibitor of nuclear factor kappa-B kinase subunit beta	IKBKB	sp|O14920|IKKB_HUMAN Inhibitor of nuclear factor kappa-B kinase subunit beta OS=Homo sapiens OX=9606 GN=IKBKB PE=1 SV=1	0	6873.2	0	0	2837.7	0	0	3003.2	0	0	0	0	5340.1	0	0	3221.6	0	0	7924.8	0	12167	7159.2	0	3817.3	4288.7	8156.9	8396.1	5484.1	5208	0	0	6180.5	9064.4	7634.5	5802.3	12735	0
O14925;Q5SRD1	O14925;Q5SRD1	4;2	4;2	4;2	Mitochondrial import inner membrane translocase subunit Tim23;Putative mitochondrial import inner membrane translocase subunit Tim23B	TIMM23;TIMM23B	sp|O14925|TIM23_HUMAN Mitochondrial import inner membrane translocase subunit Tim23 OS=Homo sapiens OX=9606 GN=TIMM23 PE=1 SV=1;sp|Q5SRD1|TI23B_HUMAN Mitochondrial import inner membrane translocase subunit Tim23B OS=Homo sapiens OX=9606 GN=TIMM23B PE=1 SV=	0	5696	0	0	0	6560.3	0	6053.8	0	3299.9	0	9424.9	4802.2	0	0	4797.5	0	7088.5	4958.6	9133.6	0	0	5632.4	6781.5	0	7887.7	2652.3	0	8277.5	0	2052.1	9295.8	1548	7013.1	5059.8	5381	4745.4
O14929	O14929	5	5	5	Histone acetyltransferase type B catalytic subunit	HAT1	sp|O14929|HAT1_HUMAN Histone acetyltransferase type B catalytic subunit OS=Homo sapiens OX=9606 GN=HAT1 PE=1 SV=1	0	9357.4	0	0	0	7069.7	0	5550.2	0	0	0	10324	3274.7	0	0	7635.5	2708.8	8955	0	6848.7	0	0	0	0	0	3791.1	3063.4	0	12122	0	0	7262.7	0	4909.5	0	0	4088.5
O14933	O14933	1	1	1	Ubiquitin/ISG15-conjugating enzyme E2 L6	UBE2L6	sp|O14933|UB2L6_HUMAN Ubiquitin/ISG15-conjugating enzyme E2 L6 OS=Homo sapiens OX=9606 GN=UBE2L6 PE=1 SV=4	0	0	0	0	0	0	0	0	0	0	0	0	0	0	0	0	0	0	0	0	0	0	0	0	0	0	0	0	0	0	0	0	0	0	0	0	0
O14936	O14936	19	19	18	Peripheral plasma membrane protein CASK	CASK	sp|O14936|CSKP_HUMAN Peripheral plasma membrane protein CASK OS=Homo sapiens OX=9606 GN=CASK PE=1 SV=3	0	2455.9	1671.1	5090.2	1297.2	7605.1	0	6926.3	0	6644.4	0	10237	4675	6973.4	2216.5	12780	2697.5	3535.6	1492.2	2835.5	3035.9	2339.5	5071.7	6218.1	3555.6	7071.4	4076.2	1359.6	9888.7	0	3757.6	3619.9	4510.1	7420.1	4957	12098	11580
O14939	O14939	1	1	1	Phospholipase D2	PLD2	sp|O14939|PLD2_HUMAN Phospholipase D2 OS=Homo sapiens OX=9606 GN=PLD2 PE=1 SV=2	0	0	0	0	0	0	0	0	0	0	0	0	0	0	0	0	0	0	0	0	0	0	0	0	0	0	0	0	0	0	0	0	0	0	0	0	0
O14949	O14949	3	3	3	Cytochrome b-c1 complex subunit 8	UQCRQ	sp|O14949|QCR8_HUMAN Cytochrome b-c1 complex subunit 8 OS=Homo sapiens OX=9606 GN=UQCRQ PE=1 SV=4	0	0	0	0	10568	18073	0	0	0	0	0	0	15161	11179	0	5518.5	3248.5	4560	0	0	0	0	0	0	0	0	0	0	0	0	0	0	0	0	0	0	0
O14950;P19105	O14950;P19105	11;11	11;11	5;5	Myosin regulatory light chain 12B;Myosin regulatory light chain 12A	MYL12B;MYL12A	sp|O14950|ML12B_HUMAN Myosin regulatory light chain 12B OS=Homo sapiens OX=9606 GN=MYL12B PE=1 SV=2;sp|P19105|ML12A_HUMAN Myosin regulatory light chain 12A OS=Homo sapiens OX=9606 GN=MYL12A PE=1 SV=2	690580	510710	257410	289430	394940	193620	216790	160830	457240	306310	422720	245760	277270	398800	440470	329570	370470	198730	280990	283930	224090	125570	309730	246030	222800	172120	194920	169940	195700	251770	231620	120360	145450	150550	166600	209830	271730
O14957	O14957	1	1	1	Cytochrome b-c1 complex subunit 10	UQCR11	sp|O14957|QCR10_HUMAN Cytochrome b-c1 complex subunit 10 OS=Homo sapiens OX=9606 GN=UQCR11 PE=1 SV=1	0	0	0	0	0	0	0	0	0	0	0	0	0	0	0	0	0	0	0	0	0	0	0	0	0	0	0	0	0	0	0	0	0	0	0	0	0
O14964	O14964	13	13	13	Hepatocyte growth factor-regulated tyrosine kinase substrate	HGS	sp|O14964|HGS_HUMAN Hepatocyte growth factor-regulated tyrosine kinase substrate OS=Homo sapiens OX=9606 GN=HGS PE=1 SV=1	0	4522.3	0	0	3456.3	6848.4	0	1790	4826.2	6662.6	0	4583.3	8460.7	6217.4	9872.7	9388.8	6096.5	6613.6	6539.1	6102.2	6988.4	11056	11778	11702	5012.4	9319.1	9089	4850.9	8475.2	10708	5721.4	6783.9	15942	10757	11309	12040	6747.8
O14966	O14966	4	3	3	Ras-related protein Rab-7L1	RAB29	sp|O14966|RAB7L_HUMAN Ras-related protein Rab-7L1 OS=Homo sapiens OX=9606 GN=RAB29 PE=1 SV=1	0	0	0	0	0	2042	0	2450.3	0	0	0	0	3317.8	0	0	5310.1	0	4300.5	0	0	0	0	0	0	0	0	0	0	0	0	0	0	0	0	0	0	0
O14972	O14972	4	4	4	Down syndrome critical region protein 3	DSCR3	sp|O14972|VP26C_HUMAN Vacuolar protein sorting-associated protein 26C OS=Homo sapiens OX=9606 GN=VPS26C PE=1 SV=1	0	0	4377.5	0	0	0	0	0	0	0	0	0	5219.5	5213.2	0	3172.6	8415.1	0	15592	5710.7	0	7412.5	7295.8	8134.1	0	5859.8	9729.6	5661.6	8532.9	0	6061.9	0	7413.9	7844.3	7964.7	8494.8	7977.4
O14974	O14974	33	33	32	Protein phosphatase 1 regulatory subunit 12A	PPP1R12A	sp|O14974|MYPT1_HUMAN Protein phosphatase 1 regulatory subunit 12A OS=Homo sapiens OX=9606 GN=PPP1R12A PE=1 SV=1	57576	55260	90881	79080	49493	38571	61831	26247	108700	42317	152670	24354	33808	54267	62074	48908	53487	35830	51339	38680	20684	30548	39411	38582	34836	21861	29973	31927	25496	26612	29050	23218	38265	23796	20343	29634	33988
O14975	O14975	6	6	6	Very long-chain acyl-CoA synthetase	SLC27A2	sp|O14975|S27A2_HUMAN Very long-chain acyl-CoA synthetase OS=Homo sapiens OX=9606 GN=SLC27A2 PE=1 SV=2	0	71135	75475	41722	83134	44226	64582	35073	76767	64545	81299	64538	28621	42128	45623	107500	73566	47775	69666	48029	164850	0	0	33639	159400	109450	120010	217350	163280	102860	137530	78870	133600	259330	77683	111200	174130
O14976	O14976	20	20	20	Cyclin-G-associated kinase	GAK	sp|O14976|GAK_HUMAN Cyclin-G-associated kinase OS=Homo sapiens OX=9606 GN=GAK PE=1 SV=2	0	8749.4	0	6416.1	6801.5	5984.6	0	12811	0	9088.7	0	17437	8436.7	10023	4554.2	7238.2	7863	12897	7738.2	11837	6057.6	6136.3	7419.7	5144.7	3204.5	14666	3702.9	6813.6	22624	5443.4	14242	14268	7941.5	9421.5	15521	12322	7219.6
O14979	O14979	6	6	6	Heterogeneous nuclear ribonucleoprotein D-like	HNRNPDL	sp|O14979|HNRDL_HUMAN Heterogeneous nuclear ribonucleoprotein D-like OS=Homo sapiens OX=9606 GN=HNRNPDL PE=1 SV=3	69146	156900	138640	128160	146160	93890	114850	112540	156900	127320	72388	74391	86229	116310	155880	110310	127670	127810	111820	146630	25302	19149	50250	41487	38238	62572	51280	45239	57259	25332	38495	75017	23118	63687	41475	67103	43036
O14980	O14980	30	30	30	Exportin-1	XPO1	sp|O14980|XPO1_HUMAN Exportin-1 OS=Homo sapiens OX=9606 GN=XPO1 PE=1 SV=1	4775.3	19441	9619.9	19330	9132.8	24292	0	25458	5176.7	14837	0	17882	13384	13789	8895.9	20568	12339	25380	7554.4	27727	14564	14367	24959	26844	12023	30980	19837	14239	23811	12130	18555	35714	16387	34118	18489	22382	23159
O14981	O14981	3	3	3	TATA-binding protein-associated factor 172	BTAF1	sp|O14981|BTAF1_HUMAN TATA-binding protein-associated factor 172 OS=Homo sapiens OX=9606 GN=BTAF1 PE=1 SV=2	0	0	0	0	0	0	0	0	0	0	0	0	0	0	0	0	0	0	0	0	0	0	0	0	0	0	0	8920.5	0	0	0	0	0	0	0	0	0
O15013	O15013	4	3	3	Rho guanine nucleotide exchange factor 10	ARHGEF10	sp|O15013|ARHGA_HUMAN Rho guanine nucleotide exchange factor 10 OS=Homo sapiens OX=9606 GN=ARHGEF10 PE=1 SV=4	0	0	0	0	0	0	0	0	0	0	0	0	0	0	0	0	0	0	0	0	0	3207.9	0	0	0	1842.1	2850.9	0	0	0	0	0	0	0	0	0	0
O15020	O15020	36	25	25	Spectrin beta chain, non-erythrocytic 2	SPTBN2	sp|O15020|SPTN2_HUMAN Spectrin beta chain, non-erythrocytic 2 OS=Homo sapiens OX=9606 GN=SPTBN2 PE=1 SV=3	0	0	0	0	0	0	0	0	0	6078.8	0	0	0	853.35	0	2634.7	0	4734.5	0	0	0	0	0	0	0	2094.2	1104.5	0	7808.7	0	0	16410	0	1636.5	0	6727.8	4313.1
O15027	O15027	20	20	20	Protein transport protein Sec16A	SEC16A	sp|O15027|SC16A_HUMAN Protein transport protein Sec16A OS=Homo sapiens OX=9606 GN=SEC16A PE=1 SV=4	0	3891.9	0	0	1986.5	6721.9	0	15820	0	4925	0	5337.3	0	2381.7	1235.7	7920.4	1353.8	4493.8	1060.2	7493.4	2792.5	0	9433.1	10947	1934.6	8810.1	586.16	0	6045	0	3503.1	5834.8	2995.7	8498.9	2245.5	0	3901.8
O15031	O15031	27	27	26	Plexin-B2	PLXNB2	sp|O15031|PLXB2_HUMAN Plexin-B2 OS=Homo sapiens OX=9606 GN=PLXNB2 PE=1 SV=3	0	4925.9	5704.9	8325.1	6898.8	2835.1	0	6308.6	4664.5	9275.3	0	6958	5712.4	8080.3	8564	5982.8	8340.2	5614.7	5313.6	0	7052.7	11954	0	3312.6	14709	10764	12554	9787.1	13611	11944	14112	8191.6	12351	1889.5	10021	15635	10128
O15037	O15037	2	2	2	Protein KHNYN	KHNYN	sp|O15037|KHNYN_HUMAN Protein KHNYN OS=Homo sapiens OX=9606 GN=KHNYN PE=1 SV=3	0	0	0	0	0	0	0	0	0	0	0	0	0	0	0	0	0	0	0	0	0	0	0	0	0	0	0	0	0	0	0	0	0	0	0	0	0
O15042	O15042	19	19	19	U2 snRNP-associated SURP motif-containing protein	U2SURP	sp|O15042|SR140_HUMAN U2 snRNP-associated SURP motif-containing protein OS=Homo sapiens OX=9606 GN=U2SURP PE=1 SV=2	0	15548	5774.5	11276	6564.2	32896	0	13478	2046.1	7747.6	0	2553.1	6173.9	13382	0	10680	7277.8	15436	1523.2	19502	1869.7	1584.7	18542	19273	2256.7	5391.6	2367.8	1881.8	4349.5	0	1514.6	10417	0	10230	3899.7	1700.7	3855.9
O15047	O15047	5	5	5	Histone-lysine N-methyltransferase SETD1A	SETD1A	sp|O15047|SET1A_HUMAN Histone-lysine N-methyltransferase SETD1A OS=Homo sapiens OX=9606 GN=SETD1A PE=1 SV=3	0	0	0	0	0	0	0	767.98	0	0	0	0	0	0	0	0	0	1307.8	0	1864	0	0	0	0	0	0	0	0	0	0	0	0	0	1473.5	0	0	0
O15055	O15055	3	3	3	Period circadian protein homolog 2	PER2	sp|O15055|PER2_HUMAN Period circadian protein homolog 2 OS=Homo sapiens OX=9606 GN=PER2 PE=1 SV=2	0	0	0	0	0	0	0	0	0	0	0	0	0	0	0	0	0	0	0	0	0	0	0	0	0	0	0	0	0	0	0	0	0	0	0	0	0
O15061	O15061	24	24	24	Synemin	SYNM	sp|O15061|SYNEM_HUMAN Synemin OS=Homo sapiens OX=9606 GN=SYNM PE=1 SV=2	0	0	30637	0	5346.5	0	0	0	7661.2	2495.4	17765	0	3566.4	0	10804	0	17166	0	3487.8	0	2911.1	6603.5	4730.2	1771.2	5365.2	1365	1455.9	4208.5	0	5534.6	4552.2	0	4872	0	2595.9	1225.9	0
O15063	O15063	2	2	2	Uncharacterized protein KIAA0355	KIAA0355	sp|O15063|GRRE1_HUMAN Granule associated Rac and RHOG effector protein 1 OS=Homo sapiens OX=9606 GN=GARRE1 PE=1 SV=2	0	0	0	0	0	26334	0	0	0	0	0	0	0	0	0	0	0	27439	0	0	0	0	0	0	0	0	0	21410	3583	0	0	0	0	0	0	0	0
O15066;O14782;Q9P2E2	O15066	9;2;1	9;2;1	8;1;0	Kinesin-like protein KIF3B;Kinesin-like protein KIF3B, N-terminally processed	KIF3B	sp|O15066|KIF3B_HUMAN Kinesin-like protein KIF3B OS=Homo sapiens OX=9606 GN=KIF3B PE=1 SV=1	0	2410.5	0	0	0	2941.2	0	2237.1	0	2815.2	0	0	0	3392.2	0	3282.7	1831.6	2218.6	0	2540.4	0	0	0	3570.5	0	2021.8	0	0	2762.9	0	0	0	0	0	0	2797	0
O15067	O15067	10	10	10	Phosphoribosylformylglycinamidine synthase	PFAS	sp|O15067|PUR4_HUMAN Phosphoribosylformylglycinamidine synthase OS=Homo sapiens OX=9606 GN=PFAS PE=1 SV=4	0	1596.3	1549.1	0	1263.3	2837	0	2289.6	0	2524.7	0	0	2059.9	1329.8	0	1837.4	0	2700.5	0	2147.7	0	2223.5	0	0	0	4221.8	2632.1	0	1223.9	0	0	6901	0	1986.5	2989.9	2984.8	1137.8
O15075;O43602	O15075	8;1	8;1	8;1	Serine/threonine-protein kinase DCLK1	DCLK1	sp|O15075|DCLK1_HUMAN Serine/threonine-protein kinase DCLK1 OS=Homo sapiens OX=9606 GN=DCLK1 PE=1 SV=2	0	0	0	0	0	0	0	0	0	0	0	0	0	0	0	2545.9	1174.2	5464.7	0	0	0	0	0	0	0	1333.9	960.79	0	0	0	0	4873.7	0	0	2832.3	0	3607.3
O15078	O15078	4	4	4	Centrosomal protein of 290 kDa	CEP290	sp|O15078|CE290_HUMAN Centrosomal protein of 290 kDa OS=Homo sapiens OX=9606 GN=CEP290 PE=1 SV=2	0	0	9387.7	0	0	0	0	0	0	0	0	0	0	0	0	0	0	0	0	0	0	0	0	0	0	0	0	0	0	0	0	0	0	0	0	0	0
O15085	O15085	2	2	2	Rho guanine nucleotide exchange factor 11	ARHGEF11	sp|O15085|ARHGB_HUMAN Rho guanine nucleotide exchange factor 11 OS=Homo sapiens OX=9606 GN=ARHGEF11 PE=1 SV=1	0	0	0	0	0	0	0	0	0	0	0	0	0	0	0	0	0	0	0	0	0	0	0	0	0	0	0	0	0	0	0	0	0	0	0	0	0
O15091	O15091	4	4	4	Mitochondrial ribonuclease P protein 3	KIAA0391	sp|O15091|MRPP3_HUMAN Mitochondrial ribonuclease P catalytic subunit OS=Homo sapiens OX=9606 GN=PRORP PE=1 SV=2	0	0	0	0	0	0	0	0	0	0	0	0	0	0	0	0	0	0	0	0	0	0	0	0	0	0	0	0	0	0	0	0	0	0	0	0	0
O15111	O15111	2	2	2	Inhibitor of nuclear factor kappa-B kinase subunit alpha	CHUK	sp|O15111|IKKA_HUMAN Inhibitor of nuclear factor kappa-B kinase subunit alpha OS=Homo sapiens OX=9606 GN=CHUK PE=1 SV=2	0	0	0	0	0	0	0	0	0	0	0	0	0	0	0	0	0	0	0	0	0	0	0	0	0	0	0	0	0	0	0	0	0	0	0	0	0
O15116	O15116	1	1	1	U6 snRNA-associated Sm-like protein LSm1	LSM1	sp|O15116|LSM1_HUMAN U6 snRNA-associated Sm-like protein LSm1 OS=Homo sapiens OX=9606 GN=LSM1 PE=1 SV=1	0	0	0	0	0	0	0	0	0	0	0	0	0	0	0	0	0	2745.6	0	0	0	0	0	0	0	0	0	0	0	0	0	0	0	0	0	0	0
O15117	O15117	3	3	3	FYN-binding protein	FYB	sp|O15117|FYB1_HUMAN FYN-binding protein 1 OS=Homo sapiens OX=9606 GN=FYB1 PE=1 SV=2	0	8003	0	0	0	0	0	1693.1	0	0	0	0	0	0	0	0	0	0	0	0	0	0	0	0	0	0	0	0	0	0	0	0	0	0	0	0	0
O15118	O15118	5	5	5	Niemann-Pick C1 protein	NPC1	sp|O15118|NPC1_HUMAN NPC intracellular cholesterol transporter 1 OS=Homo sapiens OX=9606 GN=NPC1 PE=1 SV=2	0	3697.9	0	0	4686	6848.9	0	2207.1	0	10338	0	3650.6	4929.1	3202	0	3151.7	0	3293.8	7609.1	5615.7	7552.7	3259.2	5353.5	6505.2	5250.8	5068.1	4992.9	5141	6484.4	5733.4	7668.5	4885.4	12345	10973	7578.3	7436.3	8421.5
O15120	O15120	5	5	5	1-acyl-sn-glycerol-3-phosphate acyltransferase beta	AGPAT2	sp|O15120|PLCB_HUMAN 1-acyl-sn-glycerol-3-phosphate acyltransferase beta OS=Homo sapiens OX=9606 GN=AGPAT2 PE=1 SV=1	7764.7	10300	0	6223.6	14897	49071	0	6716.7	0	8436.2	0	6430.6	0	10038	3352.7	4430	0	4010.5	18368	33290	7695.5	3596	0	0	0	0	7546.2	8633.3	0	0	6408.4	5137.1	0	20958	11205	0	6046.3
O15121	O15121	3	3	3	Sphingolipid delta(4)-desaturase DES1	DEGS1	sp|O15121|DEGS1_HUMAN Sphingolipid delta(4)-desaturase DES1 OS=Homo sapiens OX=9606 GN=DEGS1 PE=1 SV=1	0	174210	0	121600	0	189480	0	152270	0	88896	0	113630	74744	44036	175210	206820	0	0	0	149360	0	0	0	0	0	83370	94382	0	68147	0	0	0	0	69161	0	0	0
O15123	O15123	1	1	1	Angiopoietin-2	ANGPT2	sp|O15123|ANGP2_HUMAN Angiopoietin-2 OS=Homo sapiens OX=9606 GN=ANGPT2 PE=1 SV=1	0	0	0	0	0	0	0	0	0	0	0	0	0	0	0	0	0	0	0	0	0	0	0	0	0	0	0	0	0	0	0	0	0	0	0	0	0
O15126	O15126	6	6	5	Secretory carrier-associated membrane protein 1	SCAMP1	sp|O15126|SCAM1_HUMAN Secretory carrier-associated membrane protein 1 OS=Homo sapiens OX=9606 GN=SCAMP1 PE=1 SV=2	0	9416.5	7746.7	11921	7301.2	10265	6408.4	14047	6749.1	18593	0	12839	9827.6	8334.2	6940	8131	8391.6	13555	8824.4	16653	13513	9844	7114.5	10476	9880	14888	11055	11775	18207	9491.8	11414	17743	9712.5	20291	14562	13109	11339
O15127	O15127	4	4	4	Secretory carrier-associated membrane protein 2	SCAMP2	sp|O15127|SCAM2_HUMAN Secretory carrier-associated membrane protein 2 OS=Homo sapiens OX=9606 GN=SCAMP2 PE=1 SV=2	19217	14160	11614	14728	0	12799	16187	27895	6807	20282	0	22654	19083	18486	9511.8	12526	12669	41921	15854	9261.2	16930	12464	8735.1	14977	12317	34872	19784	24863	32987	14911	8009.6	41098	0	0	9792.3	23097	11349
O15143	O15143	13	13	13	Actin-related protein 2/3 complex subunit 1B	ARPC1B	sp|O15143|ARC1B_HUMAN Actin-related protein 2/3 complex subunit 1B OS=Homo sapiens OX=9606 GN=ARPC1B PE=1 SV=3	52415	100390	64495	88471	106280	82937	68366	62927	58449	72645	77684	96576	115640	76437	63791	80154	55721	54913	80018	67852	72311	78077	46854	49281	66879	87439	56187	86995	110420	61666	68501	57027	76992	87186	129290	83547	102630
O15144	O15144	19	19	19	Actin-related protein 2/3 complex subunit 2	ARPC2	sp|O15144|ARPC2_HUMAN Actin-related protein 2/3 complex subunit 2 OS=Homo sapiens OX=9606 GN=ARPC2 PE=1 SV=1	56234	91402	80250	88023	91289	64983	82843	60929	75884	69968	78471	92179	98973	84263	63241	65326	71762	60241	81027	58342	78637	83205	71486	73553	89130	78117	83482	98119	101740	82820	102420	69687	113960	102750	127980	109350	106200
O15145	O15145	9	9	9	Actin-related protein 2/3 complex subunit 3	ARPC3	sp|O15145|ARPC3_HUMAN Actin-related protein 2/3 complex subunit 3 OS=Homo sapiens OX=9606 GN=ARPC3 PE=1 SV=3	0	0	0	0	0	1520.8	0	2050.8	0	0	0	0	0	0	0	2855.6	0	2136.3	0	0	0	0	0	0	0	0	0	0	0	0	0	0	0	0	0	0	0
O15155	O15155	2	2	2	BET1 homolog	BET1	sp|O15155|BET1_HUMAN BET1 homolog OS=Homo sapiens OX=9606 GN=BET1 PE=1 SV=1	0	23691	6623.4	0	9362.6	54001	0	37217	0	26292	0	31727	10125	7519.5	7832.9	17890	8611.2	16197	9975.3	50821	0	0	16776	13136	0	12952	6117	0	10954	0	0	0	0	4452	0	0	0
O15160	O15160	6	6	6	DNA-directed RNA polymerases I and III subunit RPAC1	POLR1C	sp|O15160|RPAC1_HUMAN DNA-directed RNA polymerases I and III subunit RPAC1 OS=Homo sapiens OX=9606 GN=POLR1C PE=1 SV=1	0	2190.8	0	0	0	4561.5	0	2727.5	0	5138.5	0	0	1922.9	1656.8	0	3817.2	1483.3	6299.2	0	6627.4	0	0	3629.4	4211.6	0	3729.7	1940.7	0	3225.5	0	0	8169.2	0	7658.5	1777.6	2857.4	3039.7
O15162	O15162	3	3	3	Phospholipid scramblase 1	PLSCR1	sp|O15162|PLS1_HUMAN Phospholipid scramblase 1 OS=Homo sapiens OX=9606 GN=PLSCR1 PE=1 SV=1	0	4897.5	0	0	1986.8	0	0	0	0	0	0	4836.3	2941.2	1557.6	0	0	0	0	0	0	0	0	0	0	0	0	0	0	0	0	0	0	0	0	0	0	0
O15164	O15164	3	2	2	Transcription intermediary factor 1-alpha	TRIM24	sp|O15164|TIF1A_HUMAN Transcription intermediary factor 1-alpha OS=Homo sapiens OX=9606 GN=TRIM24 PE=1 SV=3	0	0	0	0	0	0	0	0	0	0	0	0	0	0	0	0	0	0	0	2026.4	0	0	0	0	0	0	0	0	0	0	0	0	0	0	0	0	0
O15173	O15173	10	10	8	Membrane-associated progesterone receptor component 2	PGRMC2	sp|O15173|PGRC2_HUMAN Membrane-associated progesterone receptor component 2 OS=Homo sapiens OX=9606 GN=PGRMC2 PE=1 SV=1	0	35901	19808	0	23987	29405	29031	38528	31025	26856	21725	81583	38618	31013	36937	38859	25498	52026	28360	74943	45282	100820	45363	48441	45583	58519	31382	34383	103150	40977	43716	60860	66750	110730	33425	61925	59225
O15195	O15195	20	20	20	Villin-like protein	VILL	sp|O15195|VILL_HUMAN Villin-like protein OS=Homo sapiens OX=9606 GN=VILL PE=1 SV=3	0	0	0	0	0	0	0	1257.1	0	0	0	3863.4	2593.7	40891	0	0	0	0	0	0	0	0	2888.6	0	386.7	0	0	543.9	13593	0	0	0	0	0	0	31703	0
O15198;Q15797	O15198;Q15797	2;1	1;1	1;1	Mothers against decapentaplegic homolog 9;Mothers against decapentaplegic homolog 1	SMAD9;SMAD1	sp|O15198|SMAD9_HUMAN Mothers against decapentaplegic homolog 9 OS=Homo sapiens OX=9606 GN=SMAD9 PE=1 SV=1;sp|Q15797|SMAD1_HUMAN Mothers against decapentaplegic homolog 1 OS=Homo sapiens OX=9606 GN=SMAD1 PE=1 SV=1	0	0	0	0	0	0	0	0	0	0	0	0	0	0	0	0	0	0	0	0	0	0	0	0	0	0	0	0	0	0	0	0	0	0	0	0	0
O15212	O15212	2	2	2	Prefoldin subunit 6	PFDN6	sp|O15212|PFD6_HUMAN Prefoldin subunit 6 OS=Homo sapiens OX=9606 GN=PFDN6 PE=1 SV=1	0	0	0	0	0	0	0	1562.2	0	0	0	0	0	0	0	0	0	1739.8	0	0	0	0	0	0	0	0	0	0	0	0	0	0	0	0	0	0	0
O15213	O15213	3	3	3	WD repeat-containing protein 46	WDR46	sp|O15213|WDR46_HUMAN WD repeat-containing protein 46 OS=Homo sapiens OX=9606 GN=WDR46 PE=1 SV=3	0	0	0	0	0	0	0	0	0	0	0	0	0	0	0	0	0	1934.8	0	0	0	0	0	0	0	0	0	0	0	0	0	0	0	0	0	0	0
O15217	O15217	3	3	3	Glutathione S-transferase A4	GSTA4	sp|O15217|GSTA4_HUMAN Glutathione S-transferase A4 OS=Homo sapiens OX=9606 GN=GSTA4 PE=1 SV=1	0	0	0	0	0	0	0	0	0	0	0	0	0	0	0	0	0	5230.8	0	0	0	0	0	0	0	0	0	0	0	0	0	0	0	0	0	0	0
O15228	O15228	7	7	7	Dihydroxyacetone phosphate acyltransferase	GNPAT	sp|O15228|GNPAT_HUMAN Dihydroxyacetone phosphate acyltransferase OS=Homo sapiens OX=9606 GN=GNPAT PE=1 SV=1	0	0	0	0	1730	2590.5	0	2124.5	0	3389.7	0	2562.6	2672.4	2837.9	0	0	0	1403.6	2780.3	0	0	0	0	0	0	1957.2	0	0	3024.8	0	0	0	0	4181.3	0	0	0
O15230	O15230	58	58	56	Laminin subunit alpha-5	LAMA5	sp|O15230|LAMA5_HUMAN Laminin subunit alpha-5 OS=Homo sapiens OX=9606 GN=LAMA5 PE=1 SV=8	16847	1801	41827	2166.1	39664	4567.1	56338	6313.6	32902	2908.6	34074	6963.1	16354	14137	56262	2637.7	54337	9171.7	22230	903.32	118940	59201	7814.9	8261.8	135670	19465	56649	122090	20597	117450	121760	24236	52748	3201.8	30489	28390	1709.8
O15231	O15231	13	13	13	Zinc finger protein 185	ZNF185	sp|O15231|ZN185_HUMAN Zinc finger protein 185 OS=Homo sapiens OX=9606 GN=ZNF185 PE=1 SV=3	0	0	3240	0	5220.1	0	0	0	2717.2	24985	0	0	1519	6227.6	6854.3	0	5913.6	2770.5	2229.7	0	0	0	0	6219.7	0	0	2565.7	0	3720	0	0	0	0	0	0	1348.3	0
O15239	O15239	1	1	1	NADH dehydrogenase [ubiquinone] 1 alpha subcomplex subunit 1	NDUFA1	sp|O15239|NDUA1_HUMAN NADH dehydrogenase [ubiquinone] 1 alpha subcomplex subunit 1 OS=Homo sapiens OX=9606 GN=NDUFA1 PE=1 SV=1	0	0	0	0	0	0	0	0	0	0	0	0	0	0	0	0	0	0	0	0	0	0	0	0	0	0	0	0	0	0	0	0	0	0	0	0	0
O15243	O15243	1	1	1	Leptin receptor gene-related protein	LEPROT	sp|O15243|OBRG_HUMAN Leptin receptor gene-related protein OS=Homo sapiens OX=9606 GN=LEPROT PE=1 SV=1	0	0	0	0	0	0	0	0	0	0	0	0	0	0	0	0	0	0	0	0	0	0	0	0	0	0	0	0	0	0	0	0	0	0	0	0	0
O15247	O15247	13	12	12	Chloride intracellular channel protein 2	CLIC2	sp|O15247|CLIC2_HUMAN Chloride intracellular channel protein 2 OS=Homo sapiens OX=9606 GN=CLIC2 PE=1 SV=3	12562	9138.8	39701	20747	32252	3167	27714	18723	32398	3918.6	32661	0	13130	9903.9	90524	16458	59322	12124	49336	0	36194	38768	2904.6	7085.3	48327	17658	33377	41306	2338.3	46260	32837	11913	52952	0	18592	16346	8837
O15254	O15254	13	13	13	Peroxisomal acyl-coenzyme A oxidase 3	ACOX3	sp|O15254|ACOX3_HUMAN Peroxisomal acyl-coenzyme A oxidase 3 OS=Homo sapiens OX=9606 GN=ACOX3 PE=1 SV=2	0	3298.7	0	0	3424.6	2261.2	0	4729.1	0	2148.4	0	13870	2980.7	1176.8	0	0	1680.8	4638.7	0	0	0	0	958.56	0	0	11192	3894.6	0	29963	0	2628.3	4715.1	3302.8	0	6016.4	4264.3	1078.9
O15258	O15258	4	4	4	Protein RER1	RER1	sp|O15258|RER1_HUMAN Protein RER1 OS=Homo sapiens OX=9606 GN=RER1 PE=1 SV=1	32786	67424	30933	62831	44434	68682	28820	75902	32803	45354	27543	132130	40478	43599	22161	46500	28459	48207	35668	59780	29632	15817	50893	44710	25900	53545	23588	30306	108780	24613	30009	39328	22698	43591	44956	38047	50926
O15260	O15260	5	5	5	Surfeit locus protein 4	SURF4	sp|O15260|SURF4_HUMAN Surfeit locus protein 4 OS=Homo sapiens OX=9606 GN=SURF4 PE=1 SV=3	42165	120460	23177	30757	55686	126620	0	106700	13170	55789	0	176500	79411	70984	43997	71807	48267	63364	34316	98733	23945	24687	19754	32145	19680	64751	20914	24754	98192	19132	40404	50808	7428.9	60874	59413	68888	58172
O15264	O15264	12	12	12	Mitogen-activated protein kinase 13	MAPK13	sp|O15264|MK13_HUMAN Mitogen-activated protein kinase 13 OS=Homo sapiens OX=9606 GN=MAPK13 PE=1 SV=1	0	11092	0	14745	1582.3	30915	0	9188.3	2762.3	19113	0	3855	6842.9	9012.7	3212	12564	4526.8	9850.2	10378	14668	1593.9	2763.7	2203.4	17883	3434.4	14727	9232	0	15865	0	8431	8829.1	8334.4	22844	6496.3	9166.5	18550
O15269	O15269	7	7	7	Serine palmitoyltransferase 1	SPTLC1	sp|O15269|SPTC1_HUMAN Serine palmitoyltransferase 1 OS=Homo sapiens OX=9606 GN=SPTLC1 PE=1 SV=1	0	9715	0	0	4879.7	8973.9	0	7313.8	0	8732.4	0	4190.2	8676.9	9289.2	3433.5	8787.2	8065.9	5196.9	0	7488.2	7229.9	4738.7	0	16959	6991	10567	6810.8	0	8720.5	5232	12056	8902.1	5441.8	12238	12189	12803	8957.8
O15270	O15270	7	7	7	Serine palmitoyltransferase 2	SPTLC2	sp|O15270|SPTC2_HUMAN Serine palmitoyltransferase 2 OS=Homo sapiens OX=9606 GN=SPTLC2 PE=1 SV=1	0	2156.6	0	0	0	1611.5	0	0	0	0	0	0	0	0	0	3307.6	0	0	0	4101.4	0	0	0	0	0	0	0	0	1923.9	0	0	0	0	0	0	0	0
O15294	O15294	8	8	7	UDP-N-acetylglucosamine--peptide N-acetylglucosaminyltransferase 110 kDa subunit	OGT	sp|O15294|OGT1_HUMAN UDP-N-acetylglucosamine--peptide N-acetylglucosaminyltransferase 110 kDa subunit OS=Homo sapiens OX=9606 GN=OGT PE=1 SV=3	0	0	0	0	0	16087	0	19282	0	15851	0	0	0	0	0	9533.9	0	0	0	0	0	0	11567	6098.6	0	35377	9695.3	0	9322.4	0	0	29514	5056.6	24014	0	9360.9	13578
O15296	O15296	14	14	14	Arachidonate 15-lipoxygenase B	ALOX15B	sp|O15296|LX15B_HUMAN Polyunsaturated fatty acid lipoxygenase ALOX15B OS=Homo sapiens OX=9606 GN=ALOX15B PE=1 SV=3	0	0	10546	12142	9062.8	17771	0	16900	0	25096	0	0	7362.1	0	0	0	0	18989	15570	44748	4172.2	8876.9	17927	20092	3050	18424	0	0	0	0	0	20242	19669	29707	0	0	0
O15305	O15305	8	8	8	Phosphomannomutase 2	PMM2	sp|O15305|PMM2_HUMAN Phosphomannomutase 2 OS=Homo sapiens OX=9606 GN=PMM2 PE=1 SV=1	0	0	0	4268.2	7425.5	9179.1	0	5640.2	0	11407	0	10926	6154.2	8793.1	0	4543.8	0	9155.6	0	11094	5611.3	6872.4	8737.9	19650	0	23029	9212	0	40494	0	4492	16915	9500.4	29156	16723	23698	20410
O15321	O15321	7	7	7	Transmembrane 9 superfamily member 1	TM9SF1	sp|O15321|TM9S1_HUMAN Transmembrane 9 superfamily member 1 OS=Homo sapiens OX=9606 GN=TM9SF1 PE=2 SV=2	0	6996.5	0	0	0	10752	0	9703.6	0	4790.7	0	10341	0	4340.7	0	6318.2	0	5927.7	0	8355.8	0	0	10103	0	0	10069	0	1900.3	10195	0	4510.3	8285.9	0	7884.7	5169.9	4055	10924
O15327	O15327	22	22	22	Type II inositol 3,4-bisphosphate 4-phosphatase	INPP4B	sp|O15327|INP4B_HUMAN Inositol polyphosphate 4-phosphatase type II OS=Homo sapiens OX=9606 GN=INPP4B PE=1 SV=4	0	2879.9	0	0	2463	0	0	1142.3	0	28270	0	1299.9	3030.6	15613	4432.2	2570.9	6986.4	3174.9	0	3370	0	0	0	0	0	2215.4	448.8	0	8069.6	0	0	0	0	4642.8	0	17745	0
O15335	O15335	3	3	3	Chondroadherin	CHAD	sp|O15335|CHAD_HUMAN Chondroadherin OS=Homo sapiens OX=9606 GN=CHAD PE=1 SV=2	0	0	0	0	0	0	0	0	0	0	0	0	0	0	0	0	0	0	0	0	0	0	0	0	0	0	0	0	0	0	0	0	0	0	0	0	0
O15344	O15344	4	4	4	E3 ubiquitin-protein ligase Midline-1	MID1	sp|O15344|TRI18_HUMAN E3 ubiquitin-protein ligase Midline-1 OS=Homo sapiens OX=9606 GN=MID1 PE=1 SV=1	0	0	0	0	9545.4	0	0	0	0	0	0	0	12619	0	0	0	7256.5	0	13225	6461.7	0	0	0	0	0	0	0	0	0	0	0	0	0	0	0	0	0
O15347	O15347	10	10	10	High mobility group protein B3	HMGB3	sp|O15347|HMGB3_HUMAN High mobility group protein B3 OS=Homo sapiens OX=9606 GN=HMGB3 PE=1 SV=4	0	112420	10594	194820	4321.5	278430	0	117920	0	24444	0	0	7433.9	33995	0	61621	5336.8	153950	20734	136130	11750	0	377850	388250	11393	148270	0	0	20587	0	0	127740	0	231120	14624	17165	79149
O15355	O15355	11	11	10	Protein phosphatase 1G	PPM1G	sp|O15355|PPM1G_HUMAN Protein phosphatase 1G OS=Homo sapiens OX=9606 GN=PPM1G PE=1 SV=1	0	9042.3	0	8230.5	2980.6	7204	0	4640.9	0	6825.8	0	7094	3686.5	5836.4	0	14177	6076.5	8664	0	16148	0	2007.2	2423.5	8551.6	0	8816.3	6202.6	0	16256	0	2724.6	12862	4087.2	16104	4457.1	9735.2	6747
O15357	O15357	11	11	11	Phosphatidylinositol 3,4,5-trisphosphate 5-phosphatase 2	INPPL1	sp|O15357|SHIP2_HUMAN Phosphatidylinositol 3,4,5-trisphosphate 5-phosphatase 2 OS=Homo sapiens OX=9606 GN=INPPL1 PE=1 SV=2	0	3393.1	0	2241.4	1384.4	5932.5	0	3353.3	0	2413.1	0	1321.7	2659.9	1308.7	694.54	3146.4	2297.4	2493.2	0	2835.8	0	1252.4	2737.2	2745.4	0	3472.3	1599.5	0	2349.9	0	0	1720.8	0	4041.1	1649.7	0	2185.4
O15371	O15371	15	15	15	Eukaryotic translation initiation factor 3 subunit D	EIF3D	sp|O15371|EIF3D_HUMAN Eukaryotic translation initiation factor 3 subunit D OS=Homo sapiens OX=9606 GN=EIF3D PE=1 SV=1	10459	43447	21440	23024	21307	32775	9180	31281	21933	32334	8318.9	23340	26425	26030	18003	26199	23449	44281	15075	35355	0	7752.7	8470.5	7225.7	13633	16848	8809.5	1119.3	14713	2132.1	8607.7	16003	1335.8	17817	9700.1	13134	10357
O15372	O15372	17	17	17	Eukaryotic translation initiation factor 3 subunit H	EIF3H	sp|O15372|EIF3H_HUMAN Eukaryotic translation initiation factor 3 subunit H OS=Homo sapiens OX=9606 GN=EIF3H PE=1 SV=1	2730	21021	12661	13320	17817	28933	0	20491	3591.2	22848	0	21054	16060	20045	10917	14405	14799	24588	13304	28153	5147.9	7616.2	12594	15388	3158.8	15225	10392	4899.8	21150	0	7868.7	17314	4117.8	23335	7284.2	13404	11911
O15374	O15374	1	1	1	Monocarboxylate transporter 5	SLC16A4	sp|O15374|MOT5_HUMAN Monocarboxylate transporter 5 OS=Homo sapiens OX=9606 GN=SLC16A4 PE=1 SV=1	0	0	0	0	0	0	0	0	0	0	0	0	0	0	0	0	0	0	0	0	0	0	0	0	0	0	0	0	0	0	0	0	0	0	0	0	0
O15381	O15381	6	6	5	Nuclear valosin-containing protein-like	NVL	sp|O15381|NVL_HUMAN Nuclear valosin-containing protein-like OS=Homo sapiens OX=9606 GN=NVL PE=1 SV=1	0	0	0	0	0	0	0	0	0	0	0	0	0	0	0	0	0	0	0	0	0	0	0	0	0	6370.8	0	0	8688.1	0	0	0	0	3123.6	0	0	0
O15382	O15382	14	14	14	Branched-chain-amino-acid aminotransferase, mitochondrial	BCAT2	sp|O15382|BCAT2_HUMAN Branched-chain-amino-acid aminotransferase, mitochondrial OS=Homo sapiens OX=9606 GN=BCAT2 PE=1 SV=2	11691	4838.7	13480	16886	44447	63535	0	34738	13441	23168	0	8556.4	23545	12456	26838	17182	24035	21581	37903	25753	17803	14610	43752	50049	0	19694	24591	5484	5160.1	10862	0	13494	30116	18088	0	14339	9055.6
O15393	O15393	2	2	2	Transmembrane protease serine 2;Transmembrane protease serine 2 non-catalytic chain;Transmembrane protease serine 2 catalytic chain	TMPRSS2	sp|O15393|TMPS2_HUMAN Transmembrane protease serine 2 OS=Homo sapiens OX=9606 GN=TMPRSS2 PE=1 SV=3	0	0	0	0	0	0	0	0	0	0	0	0	0	0	0	0	0	0	0	0	0	0	0	0	0	0	0	0	0	0	0	0	0	0	0	0	0
O15394	O15394	1	1	1	Neural cell adhesion molecule 2	NCAM2	sp|O15394|NCAM2_HUMAN Neural cell adhesion molecule 2 OS=Homo sapiens OX=9606 GN=NCAM2 PE=1 SV=2	0	0	0	0	0	0	0	0	0	0	0	0	0	0	0	0	0	0	0	0	0	0	0	0	0	0	0	0	0	0	0	0	0	0	0	0	0
O15397	O15397	5	5	5	Importin-8	IPO8	sp|O15397|IPO8_HUMAN Importin-8 OS=Homo sapiens OX=9606 GN=IPO8 PE=1 SV=2	0	0	0	0	0	0	0	0	0	0	0	0	0	0	0	935.35	0	0	0	0	0	0	0	0	0	0	0	0	2086.3	0	0	0	0	2486.9	0	4274.8	0
O15400	O15400	9	9	9	Syntaxin-7	STX7	sp|O15400|STX7_HUMAN Syntaxin-7 OS=Homo sapiens OX=9606 GN=STX7 PE=1 SV=4	28827	28579	23443	20362	37871	9147.3	25089	31572	22693	22203	24403	25570	58117	24039	42058	24378	34316	30769	60987	9487.2	39818	31668	10074	9721.8	30786	22607	21724	29759	24345	25619	33302	18847	44645	13374	51174	25163	13473
O15427	O15427	6	6	6	Monocarboxylate transporter 4	SLC16A3	sp|O15427|MOT4_HUMAN Monocarboxylate transporter 4 OS=Homo sapiens OX=9606 GN=SLC16A3 PE=1 SV=1	0	28180	0	0	5592.4	26173	0	14706	0	28541	0	45551	12440	10918	0	20749	0	21529	0	59949	0	0	24039	25969	0	20512	4649.7	0	33310	0	0	12774	0	48732	17574	14187	15039
O15431	O15431	2	2	2	High affinity copper uptake protein 1	SLC31A1	sp|O15431|COPT1_HUMAN High affinity copper uptake protein 1 OS=Homo sapiens OX=9606 GN=SLC31A1 PE=1 SV=1	0	0	0	0	0	0	0	0	0	0	0	0	0	0	0	0	0	0	0	0	0	0	0	0	0	0	0	0	0	0	0	0	0	0	0	0	0
O15438	O15438	19	18	18	Canalicular multispecific organic anion transporter 2	ABCC3	sp|O15438|MRP3_HUMAN ATP-binding cassette sub-family C member 3 OS=Homo sapiens OX=9606 GN=ABCC3 PE=1 SV=3	0	122900	0	325430	0	171830	0	0	0	413210	0	186830	0	261510	0	215910	0	194590	0	136900	0	0	113830	163690	0	96531	161470	0	160400	0	0	207970	0	115210	0	215520	255780
O15439	O15439	11	11	11	Multidrug resistance-associated protein 4	ABCC4	sp|O15439|MRP4_HUMAN Multidrug resistance-associated protein 4 OS=Homo sapiens OX=9606 GN=ABCC4 PE=1 SV=3	0	0	0	0	0	0	0	2710.6	0	0	0	0	0	0	0	4006.7	0	1901.3	0	0	0	0	0	0	0	2038.5	2363.3	0	0	0	0	1392.1	0	0	0	0	2440.1
O15446	O15446	4	4	4	DNA-directed RNA polymerase I subunit RPA34	CD3EAP	sp|O15446|RPA34_HUMAN DNA-directed RNA polymerase I subunit RPA34 OS=Homo sapiens OX=9606 GN=POLR1G PE=1 SV=1	0	0	0	0	0	1639.3	0	0	0	0	0	0	0	0	0	0	0	0	0	0	0	0	0	0	0	0	0	0	0	0	0	0	0	4266.1	0	0	0
O15455	O15455	5	5	5	Toll-like receptor 3	TLR3	sp|O15455|TLR3_HUMAN Toll-like receptor 3 OS=Homo sapiens OX=9606 GN=TLR3 PE=1 SV=1	0	0	0	0	0	0	0	0	0	0	0	0	0	0	0	0	0	0	0	0	0	0	0	0	0	0	1107.5	0	1458.5	0	0	0	0	0	0	0	0
O15460	O15460	17	17	17	Prolyl 4-hydroxylase subunit alpha-2	P4HA2	sp|O15460|P4HA2_HUMAN Prolyl 4-hydroxylase subunit alpha-2 OS=Homo sapiens OX=9606 GN=P4HA2 PE=1 SV=1	0	19954	0	3738.2	0	3821.8	0	599.79	0	9270.3	0	1324.9	710.92	0	0	21771	0	0	0	6694.1	0	0	1447.7	4315.5	0	3019.2	1473.7	915.77	2917.7	0	0	1827.4	0	11455	0	3451.5	16482
O15484	O15484	12	12	12	Calpain-5	CAPN5	sp|O15484|CAN5_HUMAN Calpain-5 OS=Homo sapiens OX=9606 GN=CAPN5 PE=1 SV=2	0	0	0	0	0	0	0	4734.2	0	0	0	14412	3280.5	14562	0	3540.9	4271.3	2487.5	0	0	0	0	0	0	0	3418.9	3163.4	0	16756	0	0	1781.3	0	0	0	5707.4	0
O15498	O15498	7	7	7	Synaptobrevin homolog YKT6	YKT6	sp|O15498|YKT6_HUMAN Synaptobrevin homolog YKT6 OS=Homo sapiens OX=9606 GN=YKT6 PE=1 SV=1	11485	33682	13235	22583	14029	41086	2717.4	20110	0	19262	0	25930	21478	15958	9853.8	26953	16396	14335	15136	26978	8808.9	11064	11060	16439	9499.2	23862	19371	16667	26786	13966	12707	16534	10663	26428	15351	15069	30818
O15511	O15511	7	7	7	Actin-related protein 2/3 complex subunit 5	ARPC5	sp|O15511|ARPC5_HUMAN Actin-related protein 2/3 complex subunit 5 OS=Homo sapiens OX=9606 GN=ARPC5 PE=1 SV=3	0	95382	69909	85135	81321	40330	83026	58621	88787	86052	86750	74153	102560	89267	96559	66933	64878	68758	129160	49222	85361	117660	56781	61570	90055	49270	47581	77393	81433	89340	108060	75142	112960	70928	147020	124600	72062
O15523	O15523	22	2	2	ATP-dependent RNA helicase DDX3Y	DDX3Y	sp|O15523|DDX3Y_HUMAN ATP-dependent RNA helicase DDX3Y OS=Homo sapiens OX=9606 GN=DDX3Y PE=1 SV=2	0	0	0	0	0	0	0	0	0	0	0	0	0	0	0	0	0	3758.1	0	0	0	0	0	0	0	0	0	0	5948.1	0	0	0	0	0	0	0	0
O15530;Q6A1A2	O15530;Q6A1A2	7;5	7;5	7;5	3-phosphoinositide-dependent protein kinase 1;Putative 3-phosphoinositide-dependent protein kinase 2	PDPK1;PDPK2P	sp|O15530|PDPK1_HUMAN 3-phosphoinositide-dependent protein kinase 1 OS=Homo sapiens OX=9606 GN=PDPK1 PE=1 SV=1;sp|Q6A1A2|PDPK2_HUMAN Putative 3-phosphoinositide-dependent protein kinase 2 OS=Homo sapiens OX=9606 GN=PDPK2P PE=5 SV=1	0	3014	0	0	0	1581.9	0	4029.8	0	4069.1	0	11771	3215.1	3897.8	0	3363.1	0	4459	4009.4	5713.4	0	0	0	0	0	2193.1	3096.7	0	3114.1	0	0	1733.9	0	5576.5	0	2637.5	0
O15533	O15533	5	5	5	Tapasin	TAPBP	sp|O15533|TPSN_HUMAN Tapasin OS=Homo sapiens OX=9606 GN=TAPBP PE=1 SV=1	0	14451	0	0	0	29593	0	0	0	0	0	19737	0	0	0	0	9816.3	6553.9	0	0	0	18293	28380	33159	0	7859.7	0	2998.9	27994	0	8854.3	5074.2	0	0	0	10491	2297.2
O15551;P56747;O14493;O95484	O15551	3;1;1;1	3;1;1;1	3;1;1;1	Claudin-3	CLDN3	sp|O15551|CLD3_HUMAN Claudin-3 OS=Homo sapiens OX=9606 GN=CLDN3 PE=1 SV=1	0	0	0	15849	6871.5	29883	0	12360	0	0	0	12875	7731	4965.6	0	16104	4347.7	14825	0	36425	0	1764.3	32370	30544	4770.3	7877.3	4376.8	0	12297	0	7767.6	7595.8	2335.8	31092	3036.1	7136.3	17033
O15554	O15554	4	4	4	Intermediate conductance calcium-activated potassium channel protein 4	KCNN4	sp|O15554|KCNN4_HUMAN Intermediate conductance calcium-activated potassium channel protein 4 OS=Homo sapiens OX=9606 GN=KCNN4 PE=1 SV=1	0	0	0	0	0	0	0	0	0	0	0	0	0	0	0	0	0	0	0	0	0	0	0	0	0	0	0	0	0	0	0	0	0	0	0	0	0
O43143	O43143	28	28	27	Pre-mRNA-splicing factor ATP-dependent RNA helicase DHX15	DHX15	sp|O43143|DHX15_HUMAN Pre-mRNA-splicing factor ATP-dependent RNA helicase DHX15 OS=Homo sapiens OX=9606 GN=DHX15 PE=1 SV=2	34452	60264	32674	65453	23385	59592	30361	73415	30613	48832	41013	37098	28604	45515	20510	28454	29471	40346	24686	73053	22587	13376	31349	30456	16878	42557	16582	19265	37349	16143	23243	31717	14722	50973	23152	29092	20368
O43148	O43148	14	14	14	mRNA cap guanine-N7 methyltransferase	RNMT	sp|O43148|MCES_HUMAN mRNA cap guanine-N7 methyltransferase OS=Homo sapiens OX=9606 GN=RNMT PE=1 SV=1	0	10889	4938.7	13954	4681.7	42371	0	15678	6083.3	17140	0	12882	7942.3	9260	1425.6	12368	4974.2	13885	7243.2	14300	670.57	0	15996	17690	0	9379.4	3809.4	0	6348.8	0	2045.4	8107.6	0	8506.3	3355.9	6052.8	8450.4
O43149	O43149	6	6	6	Zinc finger ZZ-type and EF-hand domain-containing protein 1	ZZEF1	sp|O43149|ZZEF1_HUMAN Zinc finger ZZ-type and EF-hand domain-containing protein 1 OS=Homo sapiens OX=9606 GN=ZZEF1 PE=1 SV=6	0	0	0	0	5943	0	0	0	0	3395.8	0	0	7487.2	0	0	4452.4	0	0	0	0	0	0	0	0	7690	7613.8	8310.5	7050.3	3500.1	0	0	0	0	0	0	0	0
O43150	O43150	6	6	5	Arf-GAP with SH3 domain, ANK repeat and PH domain-containing protein 2	ASAP2	sp|O43150|ASAP2_HUMAN Arf-GAP with SH3 domain, ANK repeat and PH domain-containing protein 2 OS=Homo sapiens OX=9606 GN=ASAP2 PE=1 SV=3	0	0	0	0	37700	22741	0	14560	0	0	0	29551	19426	42217	35511	25779	21056	83421	0	0	0	11914	0	0	19035	18231	0	0	40076	0	9764.8	11923	0	0	21073	40928	0
O43159	O43159	10	10	10	Ribosomal RNA-processing protein 8	RRP8	sp|O43159|RRP8_HUMAN Ribosomal RNA-processing protein 8 OS=Homo sapiens OX=9606 GN=RRP8 PE=1 SV=2	0	2480.8	0	0	0	7377.9	0	3329.1	0	0	0	0	0	2145.9	0	0	0	5322.4	0	6957.7	0	0	5023.8	5501.2	0	1728.1	0	0	2718.6	0	0	3241.2	0	4087.3	0	0	1535
O43166	O43166	2	2	2	Signal-induced proliferation-associated 1-like protein 1	SIPA1L1	sp|O43166|SI1L1_HUMAN Signal-induced proliferation-associated 1-like protein 1 OS=Homo sapiens OX=9606 GN=SIPA1L1 PE=1 SV=4	0	0	0	0	0	0	0	0	0	0	0	0	0	0	0	0	0	0	0	0	0	0	0	0	0	0	0	0	0	0	0	0	0	0	0	0	0
O43169	O43169	5	5	5	Cytochrome b5 type B	CYB5B	sp|O43169|CYB5B_HUMAN Cytochrome b5 type B OS=Homo sapiens OX=9606 GN=CYB5B PE=1 SV=3	7728.3	13378	14647	13187	16340	8234.5	0	17005	20551	7991.8	0	19306	14296	19040	12637	12914	13134	15085	22554	5694.2	13959	10636	14849	10234	20432	23556	16495	17337	50042	6238.2	19290	14379	21402	11665	25166	33001	9112.3
O43172	O43172	15	15	15	U4/U6 small nuclear ribonucleoprotein Prp4	PRPF4	sp|O43172|PRP4_HUMAN U4/U6 small nuclear ribonucleoprotein Prp4 OS=Homo sapiens OX=9606 GN=PRPF4 PE=1 SV=2	0	10789	3677.7	5302.9	4199.6	18279	0	13072	0	10536	0	7515.3	6421.7	5138.2	3627.9	6435.6	4547.2	13360	5215.1	21759	9633.5	5381.8	20436	18800	2775.1	13535	4864.1	5777.3	8637.5	4624	6507.9	14934	7832.4	16429	3700.8	6025.4	10366
O43175	O43175	7	7	7	D-3-phosphoglycerate dehydrogenase	PHGDH	sp|O43175|SERA_HUMAN D-3-phosphoglycerate dehydrogenase OS=Homo sapiens OX=9606 GN=PHGDH PE=1 SV=4	0	7397.7	8159.4	9194.6	5308.3	0	3775.7	41023	10798	3656.2	0	36186	20550	6658	14498	17454	17245	9704.1	10089	0	10235	9636.1	0	0	7902.8	24405	11056	4856.6	25961	11839	12457	13476	12252	0	24010	8458.5	9873.9
O43181	O43181	5	5	5	NADH dehydrogenase [ubiquinone] iron-sulfur protein 4, mitochondrial	NDUFS4	sp|O43181|NDUS4_HUMAN NADH dehydrogenase [ubiquinone] iron-sulfur protein 4, mitochondrial OS=Homo sapiens OX=9606 GN=NDUFS4 PE=1 SV=1	0	5836.2	9674.7	0	5594.4	1805	0	0	17323	6576.9	0	10812	7542.2	15056	2504.4	4179.4	0	8965.7	0	0	0	3593.6	0	0	0	1351.3	2377.2	3856.9	9301.3	0	0	6868.9	0	0	4859.4	5105.7	0
O43182	O43182	2	2	2	Rho GTPase-activating protein 6	ARHGAP6	sp|O43182|RHG06_HUMAN Rho GTPase-activating protein 6 OS=Homo sapiens OX=9606 GN=ARHGAP6 PE=1 SV=3	0	0	0	0	1781.9	0	0	0	0	0	0	0	0	0	2788.3	0	0	0	0	0	0	0	0	0	0	0	0	0	0	0	0	0	0	0	0	0	0
O43189	O43189	2	2	2	PHD finger protein 1	PHF1	sp|O43189|PHF1_HUMAN PHD finger protein 1 OS=Homo sapiens OX=9606 GN=PHF1 PE=1 SV=3	0	0	0	0	0	0	0	0	0	0	0	0	0	0	0	0	0	0	0	0	0	0	0	0	0	0	0	0	0	0	0	0	0	0	0	0	0
O43194	O43194	1	1	1	G-protein coupled receptor 39	GPR39	sp|O43194|GPR39_HUMAN G-protein coupled receptor 39 OS=Homo sapiens OX=9606 GN=GPR39 PE=1 SV=1	0	0	0	0	0	0	0	0	0	0	0	0	0	0	0	0	0	0	0	0	0	0	0	0	0	0	0	0	0	0	0	0	0	0	0	0	0
O43236	O43236	2	2	2	Septin-4	2023-09-04	sp|O43236|SEPT4_HUMAN Septin-4 OS=Homo sapiens OX=9606 GN=SEPTIN4 PE=1 SV=1	0	0	0	0	0	0	0	0	0	0	0	0	0	0	0	0	0	0	0	0	0	0	0	0	0	0	0	0	0	0	0	0	0	0	0	0	0
O43237	O43237	15	15	14	Cytoplasmic dynein 1 light intermediate chain 2	DYNC1LI2	sp|O43237|DC1L2_HUMAN Cytoplasmic dynein 1 light intermediate chain 2 OS=Homo sapiens OX=9606 GN=DYNC1LI2 PE=1 SV=1	0	17271	25441	21183	17526	15911	10510	21572	17319	18373	18855	8926.7	16401	23207	29951	29093	27066	22388	22999	15231	9838.9	11356	18503	19010	11026	15602	17988	9615.8	14913	9183.7	12117	16147	15136	18645	9758	13042	21452
O43242	O43242	30	30	30	26S proteasome non-ATPase regulatory subunit 3	PSMD3	sp|O43242|PSMD3_HUMAN 26S proteasome non-ATPase regulatory subunit 3 OS=Homo sapiens OX=9606 GN=PSMD3 PE=1 SV=2	32382	51264	26925	38811	29824	55110	16890	46757	24275	43414	30009	42463	33819	30408	25939	37694	29994	44378	30053	57187	26551	22216	44378	48096	22929	44830	25730	26868	41008	27557	31817	34101	28132	51161	37649	29851	36310
O43251;Q9NWB1	O43251;Q9NWB1	1;1	1;1	1;1	RNA binding protein fox-1 homolog 2;RNA binding protein fox-1 homolog 1	RBFOX2;RBFOX1	sp|O43251|RFOX2_HUMAN RNA binding protein fox-1 homolog 2 OS=Homo sapiens OX=9606 GN=RBFOX2 PE=1 SV=3;sp|Q9NWB1|RFOX1_HUMAN RNA binding protein fox-1 homolog 1 OS=Homo sapiens OX=9606 GN=RBFOX1 PE=1 SV=2	0	0	0	0	0	0	0	0	0	0	0	0	0	0	0	0	0	0	0	0	0	0	0	0	0	0	0	0	0	0	0	0	0	0	0	0	0
O43252	O43252	16	16	16	Bifunctional 3-phosphoadenosine 5-phosphosulfate synthase 1;Sulfate adenylyltransferase;Adenylyl-sulfate kinase	PAPSS1	sp|O43252|PAPS1_HUMAN Bifunctional 3-phosphoadenosine 5-phosphosulfate synthase 1 OS=Homo sapiens OX=9606 GN=PAPSS1 PE=1 SV=2	0	9916.5	5824.3	7582.3	5731.2	8631.8	0	11584	0	6008.1	0	13587	7337.9	10799	4383.9	18829	4801.6	7170.4	7568	6270.6	2736	4398.9	2998.4	4030.5	3410.5	11662	2420.9	4810.5	11994	0	2356.6	6755.1	3888	6355.4	6108.8	10942	14159
O43264	O43264	14	14	13	Centromere/kinetochore protein zw10 homolog	ZW10	sp|O43264|ZW10_HUMAN Centromere/kinetochore protein zw10 homolog OS=Homo sapiens OX=9606 GN=ZW10 PE=1 SV=3	0	0	0	0	0	0	0	2197.8	0	0	0	0	2467	0	0	2780.8	0	869.54	1277.1	0	2829.7	2497.6	0	871.84	2209.7	6700.9	5086.6	2140.4	7735.8	0	1990.9	2518	3310	5292.9	4016.2	5694.4	4921.7
O43272	O43272	19	19	19	Proline dehydrogenase 1, mitochondrial	PRODH	sp|O43272|PROD_HUMAN Proline dehydrogenase 1, mitochondrial OS=Homo sapiens OX=9606 GN=PRODH PE=1 SV=3	0	0	716.15	1986.8	0	0	0	2564.9	0	474.63	0	0	862.93	0	2303.3	57403	500.84	0	3557.7	0	0	1163.9	0	0	897.78	3051.2	1653.1	2517.9	0	1010.6	1344.3	325.32	4618.3	374.35	511.76	0	62857
O43278	O43278	4	4	4	Kunitz-type protease inhibitor 1	SPINT1	sp|O43278|SPIT1_HUMAN Kunitz-type protease inhibitor 1 OS=Homo sapiens OX=9606 GN=SPINT1 PE=1 SV=2	0	32432	0	14378	52661	123330	0	89752	0	271690	0	121550	32828	55477	133560	63682	44916	88830	61920	60841	14423	54074	207830	96071	39717	120070	102210	0	239320	0	61242	182250	56839	130180	99093	167890	192450
O43290	O43290	27	27	27	U4/U6.U5 tri-snRNP-associated protein 1	SART1	sp|O43290|SNUT1_HUMAN U4/U6.U5 tri-snRNP-associated protein 1 OS=Homo sapiens OX=9606 GN=SART1 PE=1 SV=1	1565.7	15815	10773	19398	10173	31871	5792.8	12883	17589	19572	13151	4908.1	8025.3	19103	6414.7	8572.6	11273	16432	10534	22911	1683	0	17735	19778	0	5922	1971.6	2501.1	9221.2	0	3544.4	8368.7	573.74	11825	1897.7	3686.9	6513.5
O43291	O43291	3	3	3	Kunitz-type protease inhibitor 2	SPINT2	sp|O43291|SPIT2_HUMAN Kunitz-type protease inhibitor 2 OS=Homo sapiens OX=9606 GN=SPINT2 PE=1 SV=2	0	0	0	0	0	8645.9	0	0	0	0	0	0	0	3138.1	0	0	0	0	0	0	0	0	0	0	0	0	0	0	4855.1	0	0	0	0	0	0	3076.5	0
O43292	O43292	3	3	3	Glycosylphosphatidylinositol anchor attachment 1 protein	GPAA1	sp|O43292|GPAA1_HUMAN Glycosylphosphatidylinositol anchor attachment 1 protein OS=Homo sapiens OX=9606 GN=GPAA1 PE=1 SV=3	0	0	0	0	0	0	0	2660.3	0	0	0	0	6465.4	0	0	0	2399.9	5999.1	0	8388.5	0	0	0	0	0	0	0	0	0	0	0	0	0	0	0	0	6520.7
O43293	O43293	5	5	4	Death-associated protein kinase 3	DAPK3	sp|O43293|DAPK3_HUMAN Death-associated protein kinase 3 OS=Homo sapiens OX=9606 GN=DAPK3 PE=1 SV=1	0	0	0	0	0	0	0	0	0	0	0	0	0	4672.7	5580.3	3588.2	5921.4	0	0	0	0	0	0	0	0	0	0	0	0	0	0	0	0	0	1409.8	2329.6	0
O43294	O43294	4	4	4	Transforming growth factor beta-1-induced transcript 1 protein	TGFB1I1	sp|O43294|TGFI1_HUMAN Transforming growth factor beta-1-induced transcript 1 protein OS=Homo sapiens OX=9606 GN=TGFB1I1 PE=1 SV=2	0	0	0	0	0	0	0	0	0	0	0	0	0	0	0	0	0	0	0	0	13940	0	0	0	15246	4475.1	0	0	0	0	13044	0	0	0	3264.4	0	0
O43295	O43295	1	1	1	SLIT-ROBO Rho GTPase-activating protein 3	SRGAP3	sp|O43295|SRGP3_HUMAN SLIT-ROBO Rho GTPase-activating protein 3 OS=Homo sapiens OX=9606 GN=SRGAP3 PE=1 SV=3	0	0	0	0	0	0	0	0	0	0	0	0	0	0	0	0	0	0	0	0	0	0	0	0	0	0	0	0	0	0	0	0	0	0	0	0	0	+
O43299	O43299	3	3	3	AP-5 complex subunit zeta-1	AP5Z1	sp|O43299|AP5Z1_HUMAN AP-5 complex subunit zeta-1 OS=Homo sapiens OX=9606 GN=AP5Z1 PE=1 SV=2	0	0	0	0	0	0	0	0	0	0	0	0	9446.7	0	0	0	0	0	0	0	0	0	0	0	0	0	8578.3	0	3461.7	0	0	0	0	0	14138	0	0
O43301	O43301	16	16	14	Heat shock 70 kDa protein 12A	HSPA12A	sp|O43301|HS12A_HUMAN Heat shock 70 kDa protein 12A OS=Homo sapiens OX=9606 GN=HSPA12A PE=1 SV=2	4082.8	8789.4	38210	13761	29262	0	26069	9976.7	26111	13090	0	0	9444.3	10170	60963	13184	23739	11994	19114	0	14017	44297	0	0	48171	15403	44882	26929	3951.5	52990	30687	17001	22788	0	13692	11327	21726
O43314	O43314	4	4	4	Inositol hexakisphosphate and diphosphoinositol-pentakisphosphate kinase 2	PPIP5K2	sp|O43314|VIP2_HUMAN Inositol hexakisphosphate and diphosphoinositol-pentakisphosphate kinase 2 OS=Homo sapiens OX=9606 GN=PPIP5K2 PE=1 SV=3	0	0	0	0	0	0	0	0	0	0	0	0	0	0	0	2645.4	0	0	0	0	0	0	3270.7	2250.2	0	0	0	0	3286	0	0	0	0	3227.1	3873.8	2561.1	0
O43324	O43324	8	8	8	Eukaryotic translation elongation factor 1 epsilon-1	EEF1E1	sp|O43324|MCA3_HUMAN Eukaryotic translation elongation factor 1 epsilon-1 OS=Homo sapiens OX=9606 GN=EEF1E1 PE=1 SV=1	0	5840.2	2160.2	6915.4	3715.5	11608	0	20264	0	8841.9	0	7129.9	7069.7	8799.1	3871.6	10292	5075.7	17161	7278	7320.6	0	3758.2	14403	14855	5781.2	19653	8640.1	6951.7	12384	0	5036.5	15946	6344.9	10159	10250	15729	8451.9
O43353	O43353	1	1	1	Receptor-interacting serine/threonine-protein kinase 2	RIPK2	sp|O43353|RIPK2_HUMAN Receptor-interacting serine/threonine-protein kinase 2 OS=Homo sapiens OX=9606 GN=RIPK2 PE=1 SV=2	0	0	0	0	0	0	0	0	0	0	0	0	0	0	0	0	0	0	0	0	0	0	0	0	0	0	0	0	0	0	0	0	0	0	0	0	0
O43390	O43390	29	25	24	Heterogeneous nuclear ribonucleoprotein R	HNRNPR	sp|O43390|HNRPR_HUMAN Heterogeneous nuclear ribonucleoprotein R OS=Homo sapiens OX=9606 GN=HNRNPR PE=1 SV=1	80271	99220	82239	127070	78285	160660	62625	100150	91579	99505	120160	58068	75186	120120	71849	99427	95363	85148	54046	98040	45999	39703	87275	85657	22466	73978	56904	45151	57947	46727	60605	51313	34211	51878	50017	70860	59148
O43395	O43395	18	18	18	U4/U6 small nuclear ribonucleoprotein Prp3	PRPF3	sp|O43395|PRPF3_HUMAN U4/U6 small nuclear ribonucleoprotein Prp3 OS=Homo sapiens OX=9606 GN=PRPF3 PE=1 SV=2	13989	38738	24817	19840	19588	61972	23224	49538	19730	38893	74757	29725	16255	46071	20849	32717	26386	40352	14905	79729	28778	3812	49348	41121	35054	5191.9	3851.4	30641	13934	6888.8	6782	14151	26434	26633	11998	20666	11720
O43396	O43396	13	13	13	Thioredoxin-like protein 1	TXNL1	sp|O43396|TXNL1_HUMAN Thioredoxin-like protein 1 OS=Homo sapiens OX=9606 GN=TXNL1 PE=1 SV=3	0	18436	14271	28959	17173	19699	0	32755	19233	17279	0	18056	24380	25618	20170	17417	18830	33631	20681	10113	35661	22791	32116	32178	21867	46444	35565	33719	28565	25675	28308	32038	33782	23586	38114	46994	21954
O43399	O43399	14	14	14	Tumor protein D54	TPD52L2	sp|O43399|TPD54_HUMAN Tumor protein D54 OS=Homo sapiens OX=9606 GN=TPD52L2 PE=1 SV=2	16738	39868	24756	42952	23991	23531	26218	44581	32505	54740	27902	54583	24015	22998	41826	52406	22837	60368	43138	29417	14319	21820	34231	32834	18366	52255	22873	17213	57268	17459	9608.3	53020	33851	32525	22654	25050	34779
O43405	O43405	2	2	2	Cochlin	COCH	sp|O43405|COCH_HUMAN Cochlin OS=Homo sapiens OX=9606 GN=COCH PE=1 SV=1	0	0	0	0	0	0	0	0	0	0	0	0	0	0	0	0	0	0	0	0	0	0	0	0	0	0	0	0	0	0	0	0	0	0	0	0	0
O43427	O43427	6	6	6	Acidic fibroblast growth factor intracellular-binding protein	FIBP	sp|O43427|FIBP_HUMAN Acidic fibroblast growth factor intracellular-binding protein OS=Homo sapiens OX=9606 GN=FIBP PE=1 SV=3	0	4183.9	0	0	0	4858.4	0	6040	0	0	0	12455	5954.5	6925.8	0	4284.7	7307.9	4892.9	0	8515.9	0	0	0	0	0	4430.8	5498.8	0	5601.2	0	0	5540.9	0	6144	0	6676.2	5461.5
O43432	O43432	6	5	5	Eukaryotic translation initiation factor 4 gamma 3	EIF4G3	sp|O43432|IF4G3_HUMAN Eukaryotic translation initiation factor 4 gamma 3 OS=Homo sapiens OX=9606 GN=EIF4G3 PE=1 SV=2	0	0	0	0	0	0	0	2347.9	0	0	0	0	0	0	0	0	0	1515	0	0	0	0	0	0	0	3128.7	0	0	3445.6	0	0	0	0	0	0	0	0
O43447	O43447	3	3	3	Peptidyl-prolyl cis-trans isomerase H	PPIH	sp|O43447|PPIH_HUMAN Peptidyl-prolyl cis-trans isomerase H OS=Homo sapiens OX=9606 GN=PPIH PE=1 SV=1	0	0	0	0	0	0	0	0	0	0	0	0	0	0	0	0	0	0	0	0	0	0	0	0	0	0	0	0	0	0	0	0	0	0	0	0	0
O43451	O43451	1	1	1	Maltase-glucoamylase, intestinal;Maltase;Glucoamylase	MGAM	sp|O43451|MGA_HUMAN Maltase-glucoamylase, intestinal OS=Homo sapiens OX=9606 GN=MGAM PE=1 SV=5	0	0	0	0	0	0	0	0	0	0	0	0	0	0	0	0	0	0	0	0	0	0	0	0	0	0	0	0	0	0	0	0	0	0	0	0	0
O43464	O43464	3	3	3	Serine protease HTRA2, mitochondrial	HTRA2	sp|O43464|HTRA2_HUMAN Serine protease HTRA2, mitochondrial OS=Homo sapiens OX=9606 GN=HTRA2 PE=1 SV=2	0	2686	3669.6	3967.3	5899	4839.5	0	4272.5	0	0	0	0	6673.6	4673.7	3267.5	2736.5	4002.7	6426.6	5695.3	6800.8	2286.6	0	3142.4	3449.7	2447.6	2984.9	3631.9	0	0	0	4689.7	4380	0	3514.8	3660.9	4056.9	0
O43488	O43488	11	10	8	Aflatoxin B1 aldehyde reductase member 2	AKR7A2	sp|O43488|ARK72_HUMAN Aflatoxin B1 aldehyde reductase member 2 OS=Homo sapiens OX=9606 GN=AKR7A2 PE=1 SV=3	18517	30399	27000	50517	34541	43281	22434	37665	31962	38329	19873	36059	41200	51750	40109	49529	42453	40813	37125	23674	30696	37110	37046	34182	40418	39687	40438	37357	26012	36211	33246	39814	43249	24563	37827	47966	34625
O43490	O43490	7	7	7	Prominin-1	PROM1	sp|O43490|PROM1_HUMAN Prominin-1 OS=Homo sapiens OX=9606 GN=PROM1 PE=1 SV=1	0	0	0	0	0	0	0	0	0	0	0	9875.2	0	0	0	0	0	0	0	0	0	0	0	0	0	0	0	0	23517	0	0	0	0	0	0	0	0
O43491	O43491	39	39	37	Band 4.1-like protein 2	EPB41L2	sp|O43491|E41L2_HUMAN Band 4.1-like protein 2 OS=Homo sapiens OX=9606 GN=EPB41L2 PE=1 SV=1	50976	28236	128210	37041	63105	1517.3	76316	21617	78229	31117	75371	10722	50821	24837	124670	40284	112690	19689	63171	1226	43330	55650	568.09	714.25	65707	21452	49473	52934	9644.8	67661	50132	22525	48294	2008.5	28429	18330	30177
O43493	O43493	11	11	11	Trans-Golgi network integral membrane protein 2	TGOLN2	sp|O43493|TGON2_HUMAN Trans-Golgi network integral membrane protein 2 OS=Homo sapiens OX=9606 GN=TGOLN2 PE=1 SV=4	0	0	6141.6	0	5461.3	4736.6	0	12190	0	0	0	7108.4	3896.2	3218	0	3535.8	0	14580	10399	0	11840	9274.3	15379	17870	13752	31157	10406	14187	42992	9414.3	13004	35792	15761	13677	14633	18188	9190.8
O43504	O43504	2	2	2	Ragulator complex protein LAMTOR5	LAMTOR5	sp|O43504|LTOR5_HUMAN Ragulator complex protein LAMTOR5 OS=Homo sapiens OX=9606 GN=LAMTOR5 PE=1 SV=1	14740	15082	4240.5	17693	22565	13395	0	0	21453	18241	0	7960.8	19615	24333	13299	9594.7	11593	14072	19195	11448	6396.2	0	6744.1	5757.4	4929.7	9289.6	8709.1	5492.5	5754.6	0	0	9658.9	8864.2	9223.9	6700.1	12460	6304.6
O43520	O43520	4	4	4	Phospholipid-transporting ATPase IC	ATP8B1	sp|O43520|AT8B1_HUMAN Phospholipid-transporting ATPase IC OS=Homo sapiens OX=9606 GN=ATP8B1 PE=1 SV=3	0	0	0	0	0	0	0	3217.5	0	0	0	0	0	0	0	0	0	0	0	0	0	0	0	0	0	1445.3	0	0	1606.5	0	0	0	0	0	0	0	0
O43556	O43556	5	5	5	Epsilon-sarcoglycan	SGCE	sp|O43556|SGCE_HUMAN Epsilon-sarcoglycan OS=Homo sapiens OX=9606 GN=SGCE PE=1 SV=6	0	0	0	0	1640.7	0	0	0	0	0	0	0	0	0	2067.1	3620.7	1759.8	0	0	0	3217	5359.7	0	0	7525.8	0	4889.8	7139	0	6477.9	4723.8	0	3502.3	0	4381.1	1619.3	3499.7
O43567	O43567	1	1	1	E3 ubiquitin-protein ligase RNF13	RNF13	sp|O43567|RNF13_HUMAN E3 ubiquitin-protein ligase RNF13 OS=Homo sapiens OX=9606 GN=RNF13 PE=1 SV=1	0	0	0	0	0	0	0	0	0	0	0	0	0	0	0	0	0	0	0	0	0	0	0	0	0	0	0	0	0	0	0	0	0	0	0	0	0
O43570	O43570	7	7	7	Carbonic anhydrase 12	CA12	sp|O43570|CAH12_HUMAN Carbonic anhydrase 12 OS=Homo sapiens OX=9606 GN=CA12 PE=1 SV=1	0	0	0	0	0	0	0	6904.3	0	0	0	5677.3	0	0	0	0	0	6453.4	0	0	0	0	0	0	0	11507	0	0	12881	0	0	9417.1	0	0	0	0	0
O43583	O43583	6	6	6	Density-regulated protein	DENR	sp|O43583|DENR_HUMAN Density-regulated protein OS=Homo sapiens OX=9606 GN=DENR PE=1 SV=2	21027	31003	21248	38752	20504	32522	22347	35818	28228	27626	22025	23826	16688	29556	21920	34854	18933	27011	24413	36047	0	0	17977	20410	0	16405	9017.6	4645	15240	0	4945.5	5633	0	18053	9211.8	11165	15999
O43592	O43592	18	18	18	Exportin-T	XPOT	sp|O43592|XPOT_HUMAN Exportin-T OS=Homo sapiens OX=9606 GN=XPOT PE=1 SV=2	3853.6	4693.9	2233	2463.2	1067.7	5470	0	16576	1653.2	4609.7	0	5217.3	1926.6	1344.7	0	11487	0	4455.9	1320.2	7641.4	2830.5	2940	4930.8	5578.6	2835.4	16524	4870.4	2912.8	8167.4	763.06	4523.3	6661.6	3707.2	11774	7405.5	5644.6	13286
O43598	O43598	3	3	3	2-deoxynucleoside 5-phosphate N-hydrolase 1	DNPH1	sp|O43598|DNPH1_HUMAN 2-deoxynucleoside 5-phosphate N-hydrolase 1 OS=Homo sapiens OX=9606 GN=DNPH1 PE=1 SV=1	0	0	0	0	0	16329	0	21912	0	19788	0	12225	0	0	0	37635	0	42383	0	0	0	17086	0	0	0	32962	17871	0	22578	0	0	49948	0	33194	7354.3	19781	34014
O43615	O43615	14	14	14	Mitochondrial import inner membrane translocase subunit TIM44	TIMM44	sp|O43615|TIM44_HUMAN Mitochondrial import inner membrane translocase subunit TIM44 OS=Homo sapiens OX=9606 GN=TIMM44 PE=1 SV=2	16861	24543	16956	19550	22628	24695	14066	31577	17656	15690	0	11158	20638	18389	13841	16011	16616	17306	24128	22125	8937.5	6292.8	14252	12081	10224	23239	10693	6760	9551.9	6333.5	9687.1	12355	11946	15409	11880	13114	14336
O43617	O43617	4	4	4	Trafficking protein particle complex subunit 3	TRAPPC3	sp|O43617|TPPC3_HUMAN Trafficking protein particle complex subunit 3 OS=Homo sapiens OX=9606 GN=TRAPPC3 PE=1 SV=1	0	3324	0	3454.8	0	4054.4	0	6263.4	0	0	0	4572	5851.6	0	0	4100.2	0	2681	0	2888.2	0	0	0	4809.5	2996.2	6091.9	5139.6	0	5784.2	2672.5	0	7901.6	0	4360.8	4661.6	10289	0
O43633	O43633	3	3	3	Charged multivesicular body protein 2a	CHMP2A	sp|O43633|CHM2A_HUMAN Charged multivesicular body protein 2a OS=Homo sapiens OX=9606 GN=CHMP2A PE=1 SV=1	0	0	20705	17247	0	19952	0	9624.7	16220	18245	0	9355	4419.9	25044	12291	23855	0	0	14496	11246	0	0	0	27637	0	8079.3	0	0	0	0	0	0	0	12713	0	13034	17619
O43639	O43639	5	4	4	Cytoplasmic protein NCK2	NCK2	sp|O43639|NCK2_HUMAN Cytoplasmic protein NCK2 OS=Homo sapiens OX=9606 GN=NCK2 PE=1 SV=2	0	3350.1	0	0	3723.1	2036.6	0	3603.2	0	2534.9	0	2616.9	2695.7	4381.7	8633.5	3082.6	6765.8	3775.2	3463.7	0	0	0	0	0	0	0	0	0	0	0	0	0	0	0	0	0	0
O43657	O43657	1	1	1	Tetraspanin-6	TSPAN6	sp|O43657|TSN6_HUMAN Tetraspanin-6 OS=Homo sapiens OX=9606 GN=TSPAN6 PE=1 SV=1	0	0	0	0	0	0	0	0	0	0	0	0	0	0	0	0	0	0	0	0	0	0	0	0	0	0	0	0	0	0	0	0	0	0	0	0	0
O43660	O43660	11	11	11	Pleiotropic regulator 1	PLRG1	sp|O43660|PLRG1_HUMAN Pleiotropic regulator 1 OS=Homo sapiens OX=9606 GN=PLRG1 PE=1 SV=1	0	6063.9	0	4533.2	0	7558.7	0	6240.3	0	2636.1	0	0	2943.1	3368.9	0	5896.5	2581.5	4521.6	1867	5149.3	0	3417.2	0	0	2322	8333.2	3033.7	0	5982	2451	4694.7	6627.9	3007.4	9083.5	3535.5	5186.5	8007.9
O43665	O43665	4	4	4	Regulator of G-protein signaling 10	RGS10	sp|O43665|RGS10_HUMAN Regulator of G-protein signaling 10 OS=Homo sapiens OX=9606 GN=RGS10 PE=1 SV=3	0	3388.2	0	0	0	0	0	0	0	4690.3	0	0	2458.9	0	0	3552.8	1813.4	1542.1	0	4495.7	0	0	0	0	0	0	0	0	0	0	0	2018.8	0	4927	0	1860	0
O43670	O43670	5	5	5	BUB3-interacting and GLEBS motif-containing protein ZNF207	ZNF207	sp|O43670|ZN207_HUMAN BUB3-interacting and GLEBS motif-containing protein ZNF207 OS=Homo sapiens OX=9606 GN=ZNF207 PE=1 SV=1	0	0	0	14779	0	32434	0	0	0	0	0	0	0	64167	0	21516	19494	0	0	11952	0	0	67948	42312	0	7943.4	0	0	37522	0	0	0	0	0	0	0	0
O43674	O43674	6	6	6	NADH dehydrogenase [ubiquinone] 1 beta subcomplex subunit 5, mitochondrial	NDUFB5	sp|O43674|NDUB5_HUMAN NADH dehydrogenase [ubiquinone] 1 beta subcomplex subunit 5, mitochondrial OS=Homo sapiens OX=9606 GN=NDUFB5 PE=1 SV=1	0	13003	0	0	8537.5	0	0	12713	0	10783	0	21349	12241	11009	0	7495.7	4089.6	11269	13056	6694.2	7178.3	5830.9	0	0	4536	10279	6251.7	9936.2	15293	4458.5	7096.4	11943	7760.9	6619.2	12245	17793	4345.4
O43676	O43676	2	2	2	NADH dehydrogenase [ubiquinone] 1 beta subcomplex subunit 3	NDUFB3	sp|O43676|NDUB3_HUMAN NADH dehydrogenase [ubiquinone] 1 beta subcomplex subunit 3 OS=Homo sapiens OX=9606 GN=NDUFB3 PE=1 SV=3	0	20538	13843	13873	13765	8909.3	0	7997	21475	18562	10992	25295	17904	25712	7374.2	0	12183	16516	12522	8600.4	18645	18016	11981	0	11848	10781	19654	19828	29561	15111	19841	22926	15634	0	29495	33546	15731
O43678	O43678	2	2	2	NADH dehydrogenase [ubiquinone] 1 alpha subcomplex subunit 2	NDUFA2	sp|O43678|NDUA2_HUMAN NADH dehydrogenase [ubiquinone] 1 alpha subcomplex subunit 2 OS=Homo sapiens OX=9606 GN=NDUFA2 PE=1 SV=3	0	0	0	0	0	0	0	0	0	5753.2	0	0	5605.4	0	0	0	2585.7	6614.4	0	0	0	4543.1	0	4813.2	3573.5	8238.5	11789	0	15653	0	0	20302	0	4565.7	0	16261	4725.4
O43681	O43681	9	9	9	ATPase ASNA1	ASNA1	sp|O43681|GET3_HUMAN ATPase GET3 OS=Homo sapiens OX=9606 GN=GET3 PE=1 SV=2	0	16958	10667	18154	17366	16861	0	11748	9600.9	18150	0	12010	23656	13407	14562	18468	15314	13298	16014	17096	18176	13782	20801	28164	20102	11264	23014	15788	18328	20849	21988	6192.5	0	0	0	26108	13601
O43684	O43684	11	11	11	Mitotic checkpoint protein BUB3	BUB3	sp|O43684|BUB3_HUMAN Mitotic checkpoint protein BUB3 OS=Homo sapiens OX=9606 GN=BUB3 PE=1 SV=1	13388	29827	21448	30434	21291	44723	18108	36123	21915	24204	15800	30354	19856	25250	18723	28880	24194	39522	22266	34742	25093	19870	52518	54922	18368	28529	23191	26918	34695	20911	26274	29907	19235	46245	26884	36327	31547
O43687;Q9P0M2	O43687;Q9P0M2	1;1	1;1	1;1	A-kinase anchor protein 7 isoforms alpha and beta;A-kinase anchor protein 7 isoform gamma	AKAP7	sp|O43687|AKA7A_HUMAN A-kinase anchor protein 7 isoforms alpha and beta OS=Homo sapiens OX=9606 GN=AKAP7 PE=1 SV=4;sp|Q9P0M2|AKA7G_HUMAN A-kinase anchor protein 7 isoform gamma OS=Homo sapiens OX=9606 GN=AKAP7 PE=1 SV=2	0	0	0	0	0	0	0	0	0	0	0	0	0	0	0	0	0	0	0	0	0	0	0	0	0	0	0	0	0	0	0	0	0	0	0	0	0
O43688	O43688	1	1	1	Lipid phosphate phosphohydrolase 2	PPAP2C	sp|O43688|PLPP2_HUMAN Phospholipid phosphatase 2 OS=Homo sapiens OX=9606 GN=PLPP2 PE=1 SV=1	0	0	0	0	0	0	0	0	0	0	0	0	0	0	0	0	0	0	0	0	0	0	0	0	0	0	0	0	0	0	0	0	0	0	0	0	0
O43692;Q9H0B8	O43692	3;1	3;1	3;1	Peptidase inhibitor 15	PI15	sp|O43692|PI15_HUMAN Peptidase inhibitor 15 OS=Homo sapiens OX=9606 GN=PI15 PE=1 SV=1	0	0	0	0	0	2708.2	0	0	0	0	0	0	0	0	0	0	0	0	0	13175	0	0	0	0	0	0	0	0	0	0	0	0	0	4947.6	0	0	0
O43704	O43704	3	3	3	Sulfotransferase family cytosolic 1B member 1	SULT1B1	sp|O43704|ST1B1_HUMAN Sulfotransferase family cytosolic 1B member 1 OS=Homo sapiens OX=9606 GN=SULT1B1 PE=1 SV=2	0	0	0	0	0	0	0	0	0	0	0	0	0	0	0	0	0	0	0	0	0	0	0	0	0	0	0	0	0	0	0	0	0	0	0	0	0
O43707	O43707	63	44	43	Alpha-actinin-4	ACTN4	sp|O43707|ACTN4_HUMAN Alpha-actinin-4 OS=Homo sapiens OX=9606 GN=ACTN4 PE=1 SV=2	36894	55533	86292	86519	77674	48790	77489	64794	91072	72192	99388	69841	68432	100650	113520	161560	102180	37195	69970	49775	134270	188430	99142	115730	218150	104880	193600	204240	156790	177190	148740	98328	178820	90758	109660	168300	157940
O43708	O43708	6	6	6	Maleylacetoacetate isomerase	GSTZ1	sp|O43708|MAAI_HUMAN Maleylacetoacetate isomerase OS=Homo sapiens OX=9606 GN=GSTZ1 PE=1 SV=3	0	0	0	0	0	0	0	0	0	0	0	0	3634.1	1498.6	0	1537.5	2311.7	3663.3	0	0	0	997.21	1748.4	0	0	0	794.57	0	0	0	0	0	2053.8	18895	7245.3	3139.5	0
O43719	O43719	12	12	12	HIV Tat-specific factor 1	HTATSF1	sp|O43719|HTSF1_HUMAN HIV Tat-specific factor 1 OS=Homo sapiens OX=9606 GN=HTATSF1 PE=1 SV=1	0	6761.6	0	5595	4377.8	12273	0	12098	0	4751.6	0	0	3819.1	4092.5	2928.4	10722	5681	5582.5	0	7982.2	0	0	0	0	0	3066.4	0	0	1163.5	0	0	0	0	3292.2	0	1714.6	0
O43731	O43731	3	2	2	ER lumen protein-retaining receptor 3	KDELR3	sp|O43731|ERD23_HUMAN ER lumen protein-retaining receptor 3 OS=Homo sapiens OX=9606 GN=KDELR3 PE=1 SV=1	0	3355.9	0	0	0	21557	0	9320.8	0	5103.8	0	0	0	0	0	0	0	0	0	8707.5	0	0	0	0	0	0	0	0	0	0	0	0	0	0	0	0	0
O43739;Q99418	O43739;Q99418	3;2	3;2	2;1	Cytohesin-3;Cytohesin-2	CYTH3;CYTH2	sp|O43739|CYH3_HUMAN Cytohesin-3 OS=Homo sapiens OX=9606 GN=CYTH3 PE=1 SV=2;sp|Q99418|CYH2_HUMAN Cytohesin-2 OS=Homo sapiens OX=9606 GN=CYTH2 PE=1 SV=2	0	2983.6	0	7187.5	0	0	0	0	0	6848.9	0	0	3631.3	0	7517.8	0	6026.6	0	0	4799.1	0	6111.7	0	5886.5	4002.8	5922.8	0	7612.5	0	7250.4	0	0	5554.4	0	6022.5	7976.4	0
O43741	O43741	4	3	3	5-AMP-activated protein kinase subunit beta-2	PRKAB2	sp|O43741|AAKB2_HUMAN 5-AMP-activated protein kinase subunit beta-2 OS=Homo sapiens OX=9606 GN=PRKAB2 PE=1 SV=1	0	0	0	0	0	0	0	0	0	0	0	0	0	0	0	2546.8	0	1860.3	0	0	0	0	0	0	0	2262	2077.9	0	0	0	0	0	0	0	0	0	0
O43747	O43747	16	16	15	AP-1 complex subunit gamma-1	AP1G1	sp|O43747|AP1G1_HUMAN AP-1 complex subunit gamma-1 OS=Homo sapiens OX=9606 GN=AP1G1 PE=1 SV=5	1821.8	9151.5	2978.4	0	10110	14959	0	23523	0	4432.7	0	16116	12067	14452	8679.5	14003	10576	20911	2371.3	3907	8862.8	9889.5	12641	13783	5678.5	20631	10024	7947.5	22205	6539.6	13622	19014	8312.8	8883.2	15449	17431	14549
O43752	O43752	7	7	7	Syntaxin-6	STX6	sp|O43752|STX6_HUMAN Syntaxin-6 OS=Homo sapiens OX=9606 GN=STX6 PE=1 SV=1	0	2882.9	3033.1	5306.8	3772.9	5256.3	0	6121.5	2623.4	9497.7	0	1183.3	4020.5	0	0	5155.8	2044.8	10520	4890.7	4928.1	0	0	2448.5	0	0	6395.9	0	0	0	0	0	4416.3	0	4612.9	0	0	0
O43760	O43760	4	4	4	Synaptogyrin-2	SYNGR2	sp|O43760|SNG2_HUMAN Synaptogyrin-2 OS=Homo sapiens OX=9606 GN=SYNGR2 PE=1 SV=1	24031	25922	23014	33782	31319	35971	27433	70649	26601	39141	22529	64611	33307	26830	23260	36273	16674	48949	39174	35894	37882	31475	62170	52644	38288	41431	28236	35439	41030	26573	37745	65070	40438	31690	45957	33949	52383
O43765	O43765	7	7	7	Small glutamine-rich tetratricopeptide repeat-containing protein alpha	SGTA	sp|O43765|SGTA_HUMAN Small glutamine-rich tetratricopeptide repeat-containing protein alpha OS=Homo sapiens OX=9606 GN=SGTA PE=1 SV=1	0	1277.2	0	0	0	0	0	0	0	0	0	0	0	0	0	2066.2	0	0	0	0	0	1640.3	0	1706.9	0	1765.1	1820.5	0	902.01	0	0	1719.1	2043.4	2500.8	1401.2	2101.7	0
O43768;P56211	O43768;P56211	2;1	2;1	2;1	Alpha-endosulfine;cAMP-regulated phosphoprotein 19	ENSA;ARPP19	sp|O43768|ENSA_HUMAN Alpha-endosulfine OS=Homo sapiens OX=9606 GN=ENSA PE=1 SV=1;sp|P56211|ARP19_HUMAN cAMP-regulated phosphoprotein 19 OS=Homo sapiens OX=9606 GN=ARPP19 PE=1 SV=2	0	0	0	0	0	0	0	0	0	0	0	0	0	0	0	0	0	0	0	0	0	0	14687	20132	0	6454.9	0	0	6201.7	0	0	0	0	0	0	0	0
O43772	O43772	6	6	6	Mitochondrial carnitine/acylcarnitine carrier protein	SLC25A20	sp|O43772|MCAT_HUMAN Mitochondrial carnitine/acylcarnitine carrier protein OS=Homo sapiens OX=9606 GN=SLC25A20 PE=1 SV=1	0	6133.9	6926.2	0	23348	8168.5	0	3360.6	0	0	0	7524.5	12336	7724.6	8818.3	0	10831	9498.6	0	0	25066	20936	6528.1	10960	0	15790	0	14015	18019	0	17008	13061	0	17620	0	0	0
O43776	O43776	21	21	21	Asparagine--tRNA ligase, cytoplasmic	NARS	sp|O43776|SYNC_HUMAN Asparagine--tRNA ligase, cytoplasmic OS=Homo sapiens OX=9606 GN=NARS1 PE=1 SV=1	36115	49572	29396	54061	32907	38027	23374	77352	29342	28991	36902	42512	45869	53476	27998	29035	33594	61817	33576	26703	15916	15622	15765	21477	16509	59951	20625	22692	31627	17260	22761	51128	13490	18720	29231	31363	24656
O43795	O43795	34	34	32	Unconventional myosin-Ib	MYO1B	sp|O43795|MYO1B_HUMAN Unconventional myosin-Ib OS=Homo sapiens OX=9606 GN=MYO1B PE=1 SV=3	40003	20278	71179	41193	46684	20974	67822	31360	62546	33404	89012	10301	39033	23027	66914	31167	62926	34421	48039	28556	47564	40714	13687	13870	55760	27708	52292	59887	9537.8	66511	54771	26185	39097	21850	40431	22334	33412
O43808	O43808	1	1	1	Peroxisomal membrane protein PMP34	SLC25A17	sp|O43808|PM34_HUMAN Peroxisomal membrane protein PMP34 OS=Homo sapiens OX=9606 GN=SLC25A17 PE=1 SV=1	0	0	0	0	0	0	0	0	0	0	0	0	0	0	0	0	0	0	0	0	0	0	0	0	0	0	0	0	0	0	0	0	0	0	0	0	0
O43809	O43809	10	10	10	Cleavage and polyadenylation specificity factor subunit 5	NUDT21	sp|O43809|CPSF5_HUMAN Cleavage and polyadenylation specificity factor subunit 5 OS=Homo sapiens OX=9606 GN=NUDT21 PE=1 SV=1	27010	42894	32639	52005	25667	53045	23223	45554	31212	40719	23099	37835	30816	37970	27318	45837	30682	52649	31796	57447	11686	14051	41528	44777	11459	27298	20393	12173	25024	9813.3	10792	36012	12668	37210	10806	25024	27691
O43813	O43813	4	4	4	LanC-like protein 1	LANCL1	sp|O43813|LANC1_HUMAN Glutathione S-transferase LANCL1 OS=Homo sapiens OX=9606 GN=LANCL1 PE=1 SV=1	0	0	17226	21195	15141	11671	0	8944.6	0	10945	19095	6388.4	15608	14571	23112	19138	20298	13141	13998	0	26984	33816	27744	27388	26170	13045	19016	8879.8	12727	37775	33388	24958	29609	10996	29193	29848	25310
O43815	O43815	12	12	12	Striatin	STRN	sp|O43815|STRN_HUMAN Striatin OS=Homo sapiens OX=9606 GN=STRN PE=1 SV=4	0	9563.6	5296	4409.8	5751.2	5509.3	0	5274.6	3980.3	8592.9	0	4531.8	7593	6399.1	8285.7	6849.5	9587.9	6487.9	6870.2	3541.1	0	5650.5	0	2672.1	3583.3	6654.6	6881.8	2934	7036.6	0	1184.3	4415.2	6162.9	3633.3	1910	5221.9	3825.2
O43818	O43818	5	5	5	U3 small nucleolar RNA-interacting protein 2	RRP9	sp|O43818|U3IP2_HUMAN U3 small nucleolar RNA-interacting protein 2 OS=Homo sapiens OX=9606 GN=RRP9 PE=1 SV=1	0	0	0	3534.7	1757.6	5682.9	0	2814.2	1917	2896.1	0	0	2049.2	3654.1	0	2140.7	0	5758	2882.7	8608.1	0	0	6896.5	6405.6	0	3002.4	0	0	3186.4	0	0	6136.4	0	7598	3627.1	3050.8	0
O43819	O43819	3	3	3	Protein SCO2 homolog, mitochondrial	SCO2	sp|O43819|SCO2_HUMAN Protein SCO2 homolog, mitochondrial OS=Homo sapiens OX=9606 GN=SCO2 PE=1 SV=3	0	0	0	0	0	0	0	0	0	0	0	0	0	0	0	0	0	39500	0	0	0	0	0	0	0	0	0	0	0	0	0	0	0	0	0	0	0
O43823	O43823	5	5	5	A-kinase anchor protein 8	AKAP8	sp|O43823|AKAP8_HUMAN A-kinase anchor protein 8 OS=Homo sapiens OX=9606 GN=AKAP8 PE=1 SV=1	0	4760.4	0	0	0	4462.4	0	3740.6	0	0	0	0	2217.6	2206.2	0	2773.4	0	2460.6	0	0	0	0	0	2085.8	0	2985.9	0	0	3746.7	0	0	2771.5	0	1366.4	0	1440.4	2185.4
O43824	O43824	4	4	4	Putative GTP-binding protein 6	GTPBP6	sp|O43824|GTPB6_HUMAN Putative GTP-binding protein 6 OS=Homo sapiens OX=9606 GN=GTPBP6 PE=2 SV=4	0	0	0	0	0	0	0	0	0	0	0	0	0	0	0	0	0	0	0	0	0	0	0	0	0	0	0	0	0	0	0	0	0	0	0	0	0
O43826	O43826	1	1	1	Glucose-6-phosphate translocase	SLC37A4	sp|O43826|G6PT1_HUMAN Glucose-6-phosphate exchanger SLC37A4 OS=Homo sapiens OX=9606 GN=SLC37A4 PE=1 SV=1	0	0	0	0	0	0	0	0	0	0	0	0	0	0	0	0	0	0	0	0	0	0	0	0	0	0	0	0	0	0	0	0	0	0	0	0	0
O43837	O43837	14	14	14	Isocitrate dehydrogenase [NAD] subunit beta, mitochondrial	IDH3B	sp|O43837|IDH3B_HUMAN Isocitrate dehydrogenase [NAD] subunit beta, mitochondrial OS=Homo sapiens OX=9606 GN=IDH3B PE=1 SV=2	15913	16792	12992	13840	15078	10570	11084	15886	13469	11226	8854.2	14872	20350	15630	12662	7544.5	12425	11088	21949	12574	12096	6012.3	6629.4	5900.2	6680.6	14402	9689.3	7253.7	11037	11617	12219	7917.8	14693	11665	18573	16066	7491.9
O43847	O43847	20	20	20	Nardilysin	NRD1	sp|O43847|NRDC_HUMAN Nardilysin OS=Homo sapiens OX=9606 GN=NRDC PE=1 SV=3	0	3697.3	0	0	0	4206.2	0	4415.2	0	2521.5	0	1112.7	2695.6	801.52	0	6938.1	0	5407.9	0	0	0	0	2222.1	4605.3	0	6047.3	1224.1	4118.9	5028	0	0	3275.7	5370.7	3546.6	2939.4	1943.2	2360.7
O43852	O43852	17	17	17	Calumenin	CALU	sp|O43852|CALU_HUMAN Calumenin OS=Homo sapiens OX=9606 GN=CALU PE=1 SV=2	0	11429	4982.9	8709.7	3162.2	9400.6	0	4954.2	7572.5	10277	0	18030	2376.7	5166.6	0	5013.6	1549.4	7720.3	4298.3	11998	2263.5	1240	12943	11482	13373	11448	7009	5434.1	44456	1254.1	3622.7	6860.8	17726	12819	7068.8	9764.2	3123.1
O43854	O43854	3	3	3	EGF-like repeat and discoidin I-like domain-containing protein 3	EDIL3	sp|O43854|EDIL3_HUMAN EGF-like repeat and discoidin I-like domain-containing protein 3 OS=Homo sapiens OX=9606 GN=EDIL3 PE=1 SV=1	0	0	0	0	0	0	0	0	0	9103.8	0	0	0	0	0	0	0	0	0	0	0	0	0	0	0	0	0	0	0	0	0	0	0	0	0	0	0
O43865	O43865	14	5	5	Putative adenosylhomocysteinase 2	AHCYL1	sp|O43865|SAHH2_HUMAN S-adenosylhomocysteine hydrolase-like protein 1 OS=Homo sapiens OX=9606 GN=AHCYL1 PE=1 SV=2	0	0	0	0	4739.5	5622.5	0	3501.7	0	0	0	1625	6018.8	4818.7	3976	5440.5	4152	6079.1	0	6173	0	0	0	0	0	0	0	0	0	0	0	3896.2	0	4538	0	3471.5	1634.6
O43914	O43914	2	2	2	TYRO protein tyrosine kinase-binding protein	TYROBP	sp|O43914|TYOBP_HUMAN TYRO protein tyrosine kinase-binding protein OS=Homo sapiens OX=9606 GN=TYROBP PE=1 SV=1	0	0	0	0	0	0	0	0	0	0	0	0	17897	0	0	0	0	0	0	0	0	0	0	0	0	0	0	0	0	0	0	0	0	0	0	0	0
O43920	O43920	2	2	2	NADH dehydrogenase [ubiquinone] iron-sulfur protein 5	NDUFS5	sp|O43920|NDUS5_HUMAN NADH dehydrogenase [ubiquinone] iron-sulfur protein 5 OS=Homo sapiens OX=9606 GN=NDUFS5 PE=1 SV=3	0	0	0	0	0	0	0	0	0	0	0	0	0	0	0	0	0	0	0	0	0	0	0	0	0	0	0	0	0	0	0	0	0	0	0	0	0
O43924	O43924	3	3	3	Retinal rod rhodopsin-sensitive cGMP 3,5-cyclic phosphodiesterase subunit delta	PDE6D	sp|O43924|PDE6D_HUMAN Retinal rod rhodopsin-sensitive cGMP 3,5-cyclic phosphodiesterase subunit delta OS=Homo sapiens OX=9606 GN=PDE6D PE=1 SV=1	0	5318.5	4054.2	6480.3	3167.1	2128.4	0	1182.6	6983.1	8572.1	0	1986.9	2638.4	3570.1	3698.6	2532.1	2205.9	3454.1	5125.7	3785.9	0	462.17	0	0	0	1986.6	2197.4	2439.3	1996.2	0	2447.1	2513.6	0	4036.8	0	4044	3052.5
O43929	O43929	1	1	1	Origin recognition complex subunit 4	ORC4	sp|O43929|ORC4_HUMAN Origin recognition complex subunit 4 OS=Homo sapiens OX=9606 GN=ORC4 PE=1 SV=2	0	0	0	0	0	0	0	0	0	0	0	0	0	0	0	0	0	0	0	0	0	0	0	0	0	0	0	0	0	0	0	0	0	0	0	0	0
O60216;Q9H4I0	O60216	14;2	14;2	14;2	Double-strand-break repair protein rad21 homolog	RAD21	sp|O60216|RAD21_HUMAN Double-strand-break repair protein rad21 homolog OS=Homo sapiens OX=9606 GN=RAD21 PE=1 SV=2	0	16157	38336	12666	15452	20203	0	20844	26395	16603	0	0	12730	15752	21543	18911	30262	12179	0	27414	19159	15422	0	0	0	22967	24068	0	11698	0	13122	21274	15530	46054	7306.5	22603	0
O60218;C9JRZ8	O60218	18;8	18;8	18;8	Aldo-keto reductase family 1 member B10	AKR1B10	sp|O60218|AK1BA_HUMAN Aldo-keto reductase family 1 member B10 OS=Homo sapiens OX=9606 GN=AKR1B10 PE=1 SV=2	0	0	0	0	0	0	0	0	0	0	0	230620	14268	52103	0	0	0	129240	0	0	0	0	0	0	0	611.48	0	0	193000	0	0	95995	0	0	3289	90031	0
O60231	O60231	13	12	12	Putative pre-mRNA-splicing factor ATP-dependent RNA helicase DHX16	DHX16	sp|O60231|DHX16_HUMAN Pre-mRNA-splicing factor ATP-dependent RNA helicase DHX16 OS=Homo sapiens OX=9606 GN=DHX16 PE=1 SV=2	0	5380.5	3446.8	3948.1	0	20361	0	4372.5	0	2099.7	0	1495.9	2219.2	0	0	0	840.12	3095.6	0	6584.6	0	0	0	3910.6	0	2452	0	0	3886.4	0	0	0	0	5157.5	0	1969.1	1820.1
O60234	O60234	3	3	3	Glia maturation factor gamma	GMFG	sp|O60234|GMFG_HUMAN Glia maturation factor gamma OS=Homo sapiens OX=9606 GN=GMFG PE=1 SV=1	0	32300	20591	0	24270	0	0	13994	19213	16197	0	21234	42891	17020	15996	10058	21752	11716	32203	8841.7	0	0	0	0	0	12391	19795	0	11322	0	0	0	0	0	0	10489	0
O60237	O60237	7	6	6	Protein phosphatase 1 regulatory subunit 12B	PPP1R12B	sp|O60237|MYPT2_HUMAN Protein phosphatase 1 regulatory subunit 12B OS=Homo sapiens OX=9606 GN=PPP1R12B PE=1 SV=2	50370	8064.2	72766	57869	34663	56138	62271	20471	69270	21550	170020	15471	18625	33533	42128	5441.8	34148	0	47300	0	27563	27737	0	0	47576	13343	33084	38255	11579	32412	30383	16953	25165	1376.9	44218	18384	11865
O60238	O60238	1	1	1	BCL2/adenovirus E1B 19 kDa protein-interacting protein 3-like	BNIP3L	sp|O60238|BNI3L_HUMAN BCL2/adenovirus E1B 19 kDa protein-interacting protein 3-like OS=Homo sapiens OX=9606 GN=BNIP3L PE=1 SV=1	0	0	0	0	0	0	0	0	0	0	0	0	0	0	0	0	0	0	0	0	0	0	0	0	0	0	0	0	0	0	0	0	0	0	0	0	0
O60244	O60244	4	4	4	Mediator of RNA polymerase II transcription subunit 14	MED14	sp|O60244|MED14_HUMAN Mediator of RNA polymerase II transcription subunit 14 OS=Homo sapiens OX=9606 GN=MED14 PE=1 SV=2	0	0	0	0	0	4432.4	0	0	0	0	0	0	0	0	0	0	0	1510.8	0	0	0	0	0	0	0	0	0	0	0	0	0	0	0	0	0	0	0
O60256	O60256	8	8	8	Phosphoribosyl pyrophosphate synthase-associated protein 2	PRPSAP2	sp|O60256|KPRB_HUMAN Phosphoribosyl pyrophosphate synthase-associated protein 2 OS=Homo sapiens OX=9606 GN=PRPSAP2 PE=1 SV=1	6409.2	6647.7	5157	11117	7067	11757	0	8810	3252.8	10021	0	7736.8	7723	7747.9	10603	9437.1	6231.2	8668.8	5211.6	10256	4364.6	3049.2	2883	7497.9	3157.5	14681	7334	3322.4	10227	4064.9	2480.9	10436	0	17013	3322.6	6851.2	11710
O60262	O60262	3	3	2	Guanine nucleotide-binding protein G(I)/G(S)/G(O) subunit gamma-7	GNG7	sp|O60262|GBG7_HUMAN Guanine nucleotide-binding protein G(I)/G(S)/G(O) subunit gamma-7 OS=Homo sapiens OX=9606 GN=GNG7 PE=1 SV=1	0	0	0	0	0	0	0	0	0	0	0	0	0	0	0	0	0	0	0	0	0	0	0	0	0	0	0	0	0	0	0	0	0	0	0	0	0
O60264	O60264	35	35	25	SWI/SNF-related matrix-associated actin-dependent regulator of chromatin subfamily A member 5	SMARCA5	sp|O60264|SMCA5_HUMAN SWI/SNF-related matrix-associated actin-dependent regulator of chromatin subfamily A member 5 OS=Homo sapiens OX=9606 GN=SMARCA5 PE=1 SV=1	10102	30925	16283	26430	12194	44770	5464.6	29474	16471	21945	16146	14532	14161	22696	8680.7	21244	17346	20314	10646	51370	5562.9	4011.2	32649	41854	3203.8	17419	5904.8	5333.5	15551	3009.2	9750.1	15497	3184.6	37050	12388	17629	18133
O60268	O60268	3	3	3	Uncharacterized protein KIAA0513	KIAA0513	sp|O60268|K0513_HUMAN Uncharacterized protein KIAA0513 OS=Homo sapiens OX=9606 GN=KIAA0513 PE=1 SV=1	0	0	0	0	0	0	0	0	0	0	0	0	0	0	0	0	0	0	0	0	0	0	0	0	0	0	0	0	0	0	0	0	0	0	0	3385	0
O60271	O60271	33	33	32	C-Jun-amino-terminal kinase-interacting protein 4	SPAG9	sp|O60271|JIP4_HUMAN C-Jun-amino-terminal kinase-interacting protein 4 OS=Homo sapiens OX=9606 GN=SPAG9 PE=1 SV=4	0	19362	23733	9089.1	13015	24777	0	53984	1530.9	8034.1	0	11138	20442	1344.4	15138	12344	14325	13194	17769	12468	4748.7	14077	13862	20216	10559	36646	19382	3627.4	7635	2867.3	12926	11530	14539	7081.3	12774	9583.2	11460
O60287	O60287	6	6	6	Nucleolar pre-ribosomal-associated protein 1	URB1	sp|O60287|NPA1P_HUMAN Nucleolar pre-ribosomal-associated protein 1 OS=Homo sapiens OX=9606 GN=URB1 PE=1 SV=4	0	0	0	0	0	0	0	0	0	0	0	0	0	0	0	0	0	0	0	0	0	0	0	0	0	0	0	0	0	0	0	0	0	1829.5	0	0	0
O60306	O60306	14	14	14	Intron-binding protein aquarius	AQR	sp|O60306|AQR_HUMAN RNA helicase aquarius OS=Homo sapiens OX=9606 GN=AQR PE=1 SV=4	0	4977	0	0	0	6897.6	0	1804.5	0	0	0	0	0	0	0	3684	0	0	0	15252	0	0	5061.7	6202	0	6649.3	12719	0	6082.2	0	0	4654.9	0	7285.6	0	0	0
O60313	O60313	36	36	34	Dynamin-like 120 kDa protein, mitochondrial;Dynamin-like 120 kDa protein, form S1	OPA1	sp|O60313|OPA1_HUMAN Dynamin-like 120 kDa protein, mitochondrial OS=Homo sapiens OX=9606 GN=OPA1 PE=1 SV=3	8916.4	25128	13830	15638	25856	17345	0	13929	7953.6	25501	0	9748.3	28602	26063	17739	15918	24607	22238	31127	27249	30038	17348	20397	26164	24464	16276	17540	15727	11743	17635	24680	26060	30974	31771	25078	28640	22246
O60331;O14986	O60331	3;1	2;0	2;0	Phosphatidylinositol 4-phosphate 5-kinase type-1 gamma	PIP5K1C	sp|O60331|PI51C_HUMAN Phosphatidylinositol 4-phosphate 5-kinase type-1 gamma OS=Homo sapiens OX=9606 GN=PIP5K1C PE=1 SV=2	0	0	0	0	0	0	0	0	0	0	0	0	0	0	0	0	0	0	0	0	0	0	0	0	0	0	0	0	0	0	0	0	0	0	0	0	0
O60333	O60333	8	8	5	Kinesin-like protein KIF1B	KIF1B	sp|O60333|KIF1B_HUMAN Kinesin-like protein KIF1B OS=Homo sapiens OX=9606 GN=KIF1B PE=1 SV=5	0	0	0	0	2294	0	0	0	0	0	0	0	0	2696.8	0	3065.2	2733.3	0	2546.5	0	0	0	0	0	0	0	4157.8	0	3157.6	0	0	0	0	0	0	0	2316.9
O60341	O60341	19	19	19	Lysine-specific histone demethylase 1A	KDM1A	sp|O60341|KDM1A_HUMAN Lysine-specific histone demethylase 1A OS=Homo sapiens OX=9606 GN=KDM1A PE=1 SV=2	0	23186	5394.6	21522	6953	30952	0	22734	2640.7	13801	0	12504	9638.6	10253	4271.9	22056	10680	20556	4436.5	35176	2607	0	900.24	13115	1043.7	17334	6719.8	2511.3	7849.4	0	8631.3	13769	0	26576	7123.8	10254	14451
O60343	O60343	7	7	7	TBC1 domain family member 4	TBC1D4	sp|O60343|TBCD4_HUMAN TBC1 domain family member 4 OS=Homo sapiens OX=9606 GN=TBC1D4 PE=1 SV=2	0	0	0	0	8486.3	4180.4	0	0	0	0	0	0	6175.2	0	6012	6713.9	0	6200.4	6276.6	0	0	12092	0	0	0	0	9900.8	0	0	0	9619.2	0	5985.8	0	0	0	13353
O60361	O60361	8	1	1	Putative nucleoside diphosphate kinase	NME2P1	sp|O60361|NDK8_HUMAN Putative nucleoside diphosphate kinase OS=Homo sapiens OX=9606 GN=NME2P1 PE=5 SV=1	0	0	0	0	0	0	0	0	0	0	0	0	0	0	0	0	0	0	0	0	0	0	0	0	0	0	0	0	0	0	0	0	0	0	0	0	0	+
O60427	O60427	3	3	3	Fatty acid desaturase 1	FADS1	sp|O60427|FADS1_HUMAN Acyl-CoA (8-3)-desaturase OS=Homo sapiens OX=9606 GN=FADS1 PE=1 SV=3	0	0	0	0	0	6042.2	0	0	0	0	0	0	0	0	0	0	0	0	0	0	0	0	0	0	0	0	0	0	0	0	0	0	0	3044.6	0	0	0
O60437	O60437	78	78	78	Periplakin	PPL	sp|O60437|PEPL_HUMAN Periplakin OS=Homo sapiens OX=9606 GN=PPL PE=1 SV=4	6428.4	810.37	22625	9024.7	22095	8079.6	8912.4	5087.5	27639	17967	12871	962.23	14667	44072	41305	12996	37356	13109	24571	891.51	42823	34567	17414	19689	40517	11981	47982	48866	9630.3	44796	48228	16482	44403	9524.4	24303	52388	9445.4
O60443	O60443	8	8	8	Non-syndromic hearing impairment protein 5	DFNA5	sp|O60443|GSDME_HUMAN Gasdermin-E OS=Homo sapiens OX=9606 GN=GSDME PE=1 SV=2	0	0	0	9625.3	0	0	0	0	0	15804	0	21312	3332.5	0	0	0	0	4046.9	6933.8	0	4127	0	0	0	0	2677.6	0	0	22164	0	1765.5	3772.9	2995.3	3704.7	4927.1	2165.2	3657.6
O60449	O60449	10	10	10	Lymphocyte antigen 75	LY75	sp|O60449|LY75_HUMAN Lymphocyte antigen 75 OS=Homo sapiens OX=9606 GN=LY75 PE=1 SV=3	0	4287.3	0	0	2307.8	3707	0	3092.5	0	0	0	3667.7	4824.4	5833.6	0	2488.7	1500.7	3295.3	0	0	5557.2	0	0	3114.5	4660.5	3930.8	2250	0	8184.7	0	1725.3	4954.1	0	1417	6032.4	10982	3517.4
O60462	O60462	3	3	3	Neuropilin-2	NRP2	sp|O60462|NRP2_HUMAN Neuropilin-2 OS=Homo sapiens OX=9606 GN=NRP2 PE=1 SV=3	0	0	0	0	0	0	0	0	0	8374.9	0	0	0	0	0	10350	0	0	0	0	13893	0	0	0	7565.5	16507	15817	0	17168	0	0	0	0	20729	0	13270	0
O60476	O60476	7	7	7	Mannosyl-oligosaccharide 1,2-alpha-mannosidase IB	MAN1A2	sp|O60476|MA1A2_HUMAN Mannosyl-oligosaccharide 1,2-alpha-mannosidase IB OS=Homo sapiens OX=9606 GN=MAN1A2 PE=1 SV=1	0	0	0	0	0	1739.6	0	3791.8	0	0	0	0	0	1361	0	0	0	2423.8	0	0	0	0	0	0	0	0	0	0	1858.2	0	0	0	0	0	0	0	0
O60486	O60486	6	5	5	Plexin-C1	PLXNC1	sp|O60486|PLXC1_HUMAN Plexin-C1 OS=Homo sapiens OX=9606 GN=PLXNC1 PE=1 SV=1	0	0	0	0	0	0	0	1398.7	0	0	0	0	0	0	0	2204.3	0	0	0	0	0	2085.6	0	0	1752.4	0	0	0	0	0	0	0	0	0	0	0	3129.9
O60487	O60487	3	3	3	Myelin protein zero-like protein 2	MPZL2	sp|O60487|MPZL2_HUMAN Myelin protein zero-like protein 2 OS=Homo sapiens OX=9606 GN=MPZL2 PE=1 SV=1	0	0	0	0	0	0	0	0	0	0	0	0	0	0	0	0	0	0	0	0	0	0	0	0	0	3375	0	0	3051.1	0	0	0	0	0	0	2149	1833.7
O60488	O60488	20	20	18	Long-chain-fatty-acid--CoA ligase 4	ACSL4	sp|O60488|ACSL4_HUMAN Long-chain-fatty-acid--CoA ligase 4 OS=Homo sapiens OX=9606 GN=ACSL4 PE=1 SV=2	19811	28799	24060	44849	39570	13783	21742	75037	10476	26323	0	40021	49532	26016	21657	14752	25725	41978	63078	20236	23245	16686	7412.2	12101	29897	66193	31068	26293	46589	15214	22883	50562	47142	21067	46017	19806	16187
O60493	O60493	8	8	7	Sorting nexin-3	SNX3	sp|O60493|SNX3_HUMAN Sorting nexin-3 OS=Homo sapiens OX=9606 GN=SNX3 PE=1 SV=3	16134	23791	20934	17851	25345	14391	15330	16415	27062	17732	20588	20341	43549	15433	20092	16366	19629	12863	22715	12492	22152	20205	12728	16100	12587	15571	17575	16710	14892	21022	17579	8930.6	23057	11339	30512	12547	15942
O60496	O60496	6	6	6	Docking protein 2	DOK2	sp|O60496|DOK2_HUMAN Docking protein 2 OS=Homo sapiens OX=9606 GN=DOK2 PE=1 SV=2	0	5542.8	3956.5	1073.7	11851	0	0	561.16	4346.5	2101.6	0	0	14117	0	3776.6	0	2996.4	1314.3	12493	0	3181.5	5044.9	0	0	3966	1346	5283.8	3612	0	1560.1	3986.6	664.97	7320.5	1090.3	14000	2184	1381.3
O60499	O60499	3	3	3	Syntaxin-10	STX10	sp|O60499|STX10_HUMAN Syntaxin-10 OS=Homo sapiens OX=9606 GN=STX10 PE=1 SV=1	0	0	0	0	0	0	0	0	0	0	0	0	0	0	0	0	0	0	0	0	0	0	0	0	0	0	0	0	0	0	0	0	0	2136.3	0	0	0
O60502	O60502	8	8	8	Protein O-GlcNAcase	MGEA5	sp|O60502|OGA_HUMAN Protein O-GlcNAcase OS=Homo sapiens OX=9606 GN=OGA PE=1 SV=2	0	0	0	0	0	0	0	0	0	0	0	0	0	0	0	3514.5	0	0	0	0	0	0	0	0	0	4687.1	5751.7	0	5284.3	0	0	8626.9	5284.8	6289.8	3808.2	0	0
O60504	O60504	25	25	25	Vinexin	SORBS3	sp|O60504|VINEX_HUMAN Vinexin OS=Homo sapiens OX=9606 GN=SORBS3 PE=1 SV=2	20180	8159.3	51102	13890	33390	473.26	20703	7984.8	34826	11185	55918	2424.2	21786	15103	61107	19259	51053	13930	21527	810.06	33662	36842	0	0	39119	10188	36369	50873	8059.2	56297	41705	12222	29068	2757.6	18560	17540	19714
O60506	O60506	29	29	24	Heterogeneous nuclear ribonucleoprotein Q	SYNCRIP	sp|O60506|HNRPQ_HUMAN Heterogeneous nuclear ribonucleoprotein Q OS=Homo sapiens OX=9606 GN=SYNCRIP PE=1 SV=2	87338	178090	102520	140240	86708	118900	83072	164910	104600	108780	116570	99486	102250	97392	86839	113450	104120	120240	85615	109040	77269	60041	103590	102730	73563	135220	79946	92091	112080	83037	95861	93197	80276	92051	98251	84044	109160
O60508	O60508	2	2	2	Pre-mRNA-processing factor 17	CDC40	sp|O60508|PRP17_HUMAN Pre-mRNA-processing factor 17 OS=Homo sapiens OX=9606 GN=CDC40 PE=1 SV=1	0	0	0	0	0	0	0	0	0	0	0	0	0	0	0	0	0	0	0	0	0	0	0	0	0	0	0	0	0	0	0	0	0	0	0	0	0
O60513	O60513	1	1	1	Beta-1,4-galactosyltransferase 4;N-acetyllactosamine synthase;Lactotriaosylceramide beta-1,4-galactosyltransferase	B4GALT4	sp|O60513|B4GT4_HUMAN Beta-1,4-galactosyltransferase 4 OS=Homo sapiens OX=9606 GN=B4GALT4 PE=1 SV=1	0	0	0	0	0	0	0	0	0	0	0	0	0	0	0	0	0	0	0	0	0	0	0	0	0	0	0	0	0	0	0	0	0	0	0	0	0
O60518	O60518	2	1	1	Ran-binding protein 6	RANBP6	sp|O60518|RNBP6_HUMAN Ran-binding protein 6 OS=Homo sapiens OX=9606 GN=RANBP6 PE=1 SV=2	0	0	0	0	0	0	0	0	0	0	0	0	0	0	0	0	0	0	0	0	0	0	0	0	0	0	0	0	0	0	0	0	0	0	0	0	0
O60524	O60524	10	10	10	Nuclear export mediator factor NEMF	NEMF	sp|O60524|NEMF_HUMAN Nuclear export mediator factor NEMF OS=Homo sapiens OX=9606 GN=NEMF PE=1 SV=4	0	6119.7	3027.3	5004.9	4681.6	4879.6	0	5929.3	3317.5	4693.8	0	2038.7	3076.9	4841.1	2754.6	4647.1	3068.4	5326.1	5827	4090.7	0	0	2773.3	2830.6	0	3652.7	0	0	2347.7	0	0	3949.1	1395.5	2441.8	2805.3	2585.1	2477.5
O60547	O60547	9	9	9	GDP-mannose 4,6 dehydratase	GMDS	sp|O60547|GMDS_HUMAN GDP-mannose 4,6 dehydratase OS=Homo sapiens OX=9606 GN=GMDS PE=1 SV=1	0	888.53	0	6674.4	4102.8	2844	0	21729	0	0	0	18151	6972.1	34838	0	5440.2	0	6549.3	0	0	4086	6319.1	5451.1	2935.3	6244.7	47502	5302.4	8463.4	50174	4351	4734.2	18737	5839.9	8824	13124	57391	14586
O60551	O60551	8	5	5	Glycylpeptide N-tetradecanoyltransferase 2	NMT2	sp|O60551|NMT2_HUMAN Glycylpeptide N-tetradecanoyltransferase 2 OS=Homo sapiens OX=9606 GN=NMT2 PE=1 SV=1	0	0	0	0	0	6913.4	0	0	0	0	0	0	0	0	0	0	8191.3	0	0	0	0	0	7995.4	0	6791.5	3714.9	0	0	0	0	6224.6	0	9208	0	4362.7	0	0
O60563	O60563	5	5	5	Cyclin-T1	CCNT1	sp|O60563|CCNT1_HUMAN Cyclin-T1 OS=Homo sapiens OX=9606 GN=CCNT1 PE=1 SV=1	0	0	0	0	0	0	0	2226.5	0	0	0	0	0	0	0	0	0	1182.5	0	2712.7	0	0	0	0	0	0	0	0	0	0	0	0	0	0	0	0	0
O60568	O60568	17	17	17	Procollagen-lysine,2-oxoglutarate 5-dioxygenase 3	PLOD3	sp|O60568|PLOD3_HUMAN Multifunctional procollagen lysine hydroxylase and glycosyltransferase LH3 OS=Homo sapiens OX=9606 GN=PLOD3 PE=1 SV=1	1916	20569	0	5629.9	8365.4	8978.4	0	5742.9	5096.6	13998	0	16222	32629	10807	2831.4	11254	5745.4	4052.1	13808	7217.9	0	0	6267.6	6745.3	2739.5	4939.9	5783.1	2867.5	15647	2756.8	5796.1	3387.7	7586.1	8095.1	19040	12883	9906.7
O60573	O60573	3	3	3	Eukaryotic translation initiation factor 4E type 2	EIF4E2	sp|O60573|IF4E2_HUMAN Eukaryotic translation initiation factor 4E type 2 OS=Homo sapiens OX=9606 GN=EIF4E2 PE=1 SV=1	0	11970	0	0	0	15022	0	13067	0	11777	0	9715.8	14283	12672	0	13459	8322.1	20873	3036.1	0	0	7785.8	0	0	0	0	8626.8	6627.6	8321.4	0	0	10874	0	2817	0	0	4026.1
O60603	O60603	5	5	5	Toll-like receptor 2	TLR2	sp|O60603|TLR2_HUMAN Toll-like receptor 2 OS=Homo sapiens OX=9606 GN=TLR2 PE=1 SV=1	0	0	0	3379.9	0	0	0	4020.8	0	0	0	0	0	0	0	0	0	0	0	0	0	0	0	4109.4	0	6943.3	0	0	4852.4	0	3870.9	2250	0	4660.1	6789.9	4337.1	4830.3
O60610	O60610	37	37	36	Protein diaphanous homolog 1	DIAPH1	sp|O60610|DIAP1_HUMAN Protein diaphanous homolog 1 OS=Homo sapiens OX=9606 GN=DIAPH1 PE=1 SV=2	10028	15911	11423	12582	15102	13989	10699	8802.9	12964	19660	5571.5	12284	19733	15449	12060	12536	11141	8620.6	20293	23041	3884.6	8683.6	8374	9414.7	7202.7	8493.5	13315	8165.8	9357	4822.1	6618.9	7310	8003.8	14809	13062	13462	7392.4
O60613	O60613	3	3	3	15 kDa selenoprotein	2023-09-15	sp|O60613|SEP15_HUMAN Selenoprotein F OS=Homo sapiens OX=9606 GN=SELENOF PE=1 SV=4	0	0	0	0	0	0	0	9665.7	0	0	0	13466	0	0	0	0	0	0	4333.8	0	0	0	0	0	0	0	0	0	8100.4	0	0	0	0	0	0	0	0
O60635	O60635	1	1	1	Tetraspanin-1	TSPAN1	sp|O60635|TSN1_HUMAN Tetraspanin-1 OS=Homo sapiens OX=9606 GN=TSPAN1 PE=1 SV=2	0	0	0	0	0	0	0	0	0	0	0	0	0	0	0	0	0	0	0	0	0	0	0	0	0	0	0	0	0	0	0	0	0	0	0	0	0
O60645	O60645	15	15	15	Exocyst complex component 3	EXOC3	sp|O60645|EXOC3_HUMAN Exocyst complex component 3 OS=Homo sapiens OX=9606 GN=EXOC3 PE=1 SV=3	0	7732.9	6092.9	7965.8	6598.3	5922.4	0	7759.9	1673.1	5474.6	0	4136.2	7381.3	6427.4	8512.3	6973.5	8364.8	8466.1	7854.5	6169.5	7575.4	6516	7011.8	7295.5	7637.4	8879.4	6683.7	6954.1	5808.1	6155.9	10343	6855.5	5494	7569.4	10117	8120.6	6080.3
O60664	O60664	18	18	18	Perilipin-3	PLIN3	sp|O60664|PLIN3_HUMAN Perilipin-3 OS=Homo sapiens OX=9606 GN=PLIN3 PE=1 SV=3	12862	37663	16237	43201	18084	30672	11698	23004	21388	77889	16942	18742	29765	52243	20030	66201	19187	25363	26546	35603	7191.4	10317	32519	32702	8965.7	17743	9190.3	4742.7	14464	4680.5	7970.1	27388	13509	40305	19435	40902	31836
O60669	O60669	2	2	2	Monocarboxylate transporter 2	SLC16A7	sp|O60669|MOT2_HUMAN Monocarboxylate transporter 2 OS=Homo sapiens OX=9606 GN=SLC16A7 PE=1 SV=2	0	0	0	0	0	0	0	0	0	0	0	0	0	0	0	0	0	0	0	0	0	0	0	0	0	0	0	0	0	0	0	0	0	0	0	0	0
O60671	O60671	2	2	2	Cell cycle checkpoint protein RAD1	RAD1	sp|O60671|RAD1_HUMAN Cell cycle checkpoint protein RAD1 OS=Homo sapiens OX=9606 GN=RAD1 PE=1 SV=1	0	0	0	0	0	0	0	0	0	0	0	0	0	0	0	0	0	0	0	0	0	0	0	0	0	0	0	0	0	0	0	0	0	0	0	0	0
O60675;O15525	O60675	3;1	3;1	3;1	Transcription factor MafK	MAFK	sp|O60675|MAFK_HUMAN Transcription factor MafK OS=Homo sapiens OX=9606 GN=MAFK PE=1 SV=1	0	0	0	0	0	0	0	0	0	0	0	0	0	0	0	0	0	0	0	1891.4	0	0	0	0	0	1561.4	0	0	2015.9	0	0	0	0	2543.5	0	0	0
O60678	O60678	3	3	3	Protein arginine N-methyltransferase 3	PRMT3	sp|O60678|ANM3_HUMAN Protein arginine N-methyltransferase 3 OS=Homo sapiens OX=9606 GN=PRMT3 PE=1 SV=4	0	0	0	0	0	0	0	0	0	0	0	0	0	0	0	0	0	773.57	0	0	0	0	0	0	0	0	0	0	0	0	0	1131.7	0	2211.7	0	0	0
O60684;O15131	O60684;O15131	8;4	8;4	4;1	Importin subunit alpha-7;Importin subunit alpha-6	KPNA6;KPNA5	sp|O60684|IMA7_HUMAN Importin subunit alpha-7 OS=Homo sapiens OX=9606 GN=KPNA6 PE=1 SV=1;sp|O15131|IMA6_HUMAN Importin subunit alpha-6 OS=Homo sapiens OX=9606 GN=KPNA5 PE=1 SV=2	0	11346	0	6774.4	5406.5	11555	0	13514	0	12361	0	8939.9	5646.8	9696.1	6916.6	15529	9513.3	11509	7400.8	7695.4	8761.6	8075.2	0	10568	7791.9	16089	14084	0	18704	2977.8	0	12606	8709.4	13340	8296	13339	9253.5
O60687	O60687	2	2	2	Sushi repeat-containing protein SRPX2	SRPX2	sp|O60687|SRPX2_HUMAN Sushi repeat-containing protein SRPX2 OS=Homo sapiens OX=9606 GN=SRPX2 PE=1 SV=1	0	0	0	0	0	0	0	0	0	0	0	0	0	0	0	0	0	0	0	0	0	0	0	0	0	0	0	0	0	0	0	0	0	0	0	0	0
O60701	O60701	26	26	26	UDP-glucose 6-dehydrogenase	UGDH	sp|O60701|UGDH_HUMAN UDP-glucose 6-dehydrogenase OS=Homo sapiens OX=9606 GN=UGDH PE=1 SV=1	7352.7	41533	17088	59769	9386.1	38615	8411.5	35739	10604	81702	2041.8	64781	19160	25685	18608	72346	15357	315040	13948	46721	5288	12723	42105	47425	10761	41432	15182	16467	68800	12932	16130	227370	12610	36167	24054	24983	60803
O60711	O60711	3	3	3	Leupaxin	LPXN	sp|O60711|LPXN_HUMAN Leupaxin OS=Homo sapiens OX=9606 GN=LPXN PE=1 SV=1	0	0	0	0	0	0	0	0	0	0	0	0	0	0	0	0	0	0	0	0	0	0	0	0	0	0	0	0	0	0	0	0	0	0	0	0	0
O60716	O60716	35	35	35	Catenin delta-1	CTNND1	sp|O60716|CTND1_HUMAN Catenin delta-1 OS=Homo sapiens OX=9606 GN=CTNND1 PE=1 SV=1	16409	21929	35264	27598	29606	41607	13854	37707	26508	33723	18145	17029	25029	43900	51212	49223	45244	31530	31922	28973	32710	34680	49908	51655	35913	33897	41482	38367	37229	31210	50721	27449	32515	28534	24235	47992	34537
O60725	O60725	2	2	2	Protein-S-isoprenylcysteine O-methyltransferase	ICMT	sp|O60725|ICMT_HUMAN Protein-S-isoprenylcysteine O-methyltransferase OS=Homo sapiens OX=9606 GN=ICMT PE=1 SV=1	0	0	0	0	0	0	0	0	0	0	0	0	0	0	0	0	0	0	0	0	0	0	0	0	0	0	0	0	0	0	0	0	0	0	0	0	0
O60749	O60749	19	17	17	Sorting nexin-2	SNX2	sp|O60749|SNX2_HUMAN Sorting nexin-2 OS=Homo sapiens OX=9606 GN=SNX2 PE=1 SV=2	42882	52097	51881	46244	65329	30882	50475	33786	48506	41935	50817	27908	78521	32182	56683	32805	54586	30429	77766	17572	31342	41059	27031	27657	31761	26218	33724	34666	17569	36827	39662	22099	47937	16545	68890	30023	34732
O60760	O60760	4	4	4	Hematopoietic prostaglandin D synthase	HPGDS	sp|O60760|HPGDS_HUMAN Hematopoietic prostaglandin D synthase OS=Homo sapiens OX=9606 GN=HPGDS PE=1 SV=3	0	0	12504	0	2286.4	0	0	4276.3	0	17250	0	0	12430	8510.1	9926.6	7655.5	20722	0	18286	0	0	0	0	0	0	0	10485	0	0	0	0	0	0	0	11591	0	0
O60762	O60762	11	11	11	Dolichol-phosphate mannosyltransferase subunit 1	DPM1	sp|O60762|DPM1_HUMAN Dolichol-phosphate mannosyltransferase subunit 1 OS=Homo sapiens OX=9606 GN=DPM1 PE=1 SV=1	17408	19627	15236	25991	24359	37650	15472	24559	18427	19791	18523	60446	27743	21658	12813	14001	18975	19510	20067	36308	18593	15601	29676	31349	14063	14886	14486	15520	47820	15898	22375	18971	17190	24620	26845	21637	14075
O60763	O60763	31	31	31	General vesicular transport factor p115	USO1	sp|O60763|USO1_HUMAN General vesicular transport factor p115 OS=Homo sapiens OX=9606 GN=USO1 PE=1 SV=2	0	13928	2243.6	12018	5800.7	11383	0	42237	2498.5	12188	942.55	34193	12516	9566.6	3556.5	24815	6209.4	20354	5019	12066	10529	16216	23945	23701	12727	70626	21839	11950	68754	10759	13785	58466	17699	23701	23490	21740	30453
O60783	O60783	3	3	3	28S ribosomal protein S14, mitochondrial	MRPS14	sp|O60783|RT14_HUMAN 28S ribosomal protein S14, mitochondrial OS=Homo sapiens OX=9606 GN=MRPS14 PE=1 SV=1	0	0	0	0	4341.7	8143.1	0	7704.8	0	3408.1	0	0	0	0	0	0	0	5666.8	0	11869	0	0	0	0	0	6668.4	0	0	5401.7	0	0	0	0	9182.5	0	0	0
O60784	O60784	13	13	13	Target of Myb protein 1	TOM1	sp|O60784|TOM1_HUMAN Target of Myb protein 1 OS=Homo sapiens OX=9606 GN=TOM1 PE=1 SV=2	0	3225.4	0	5521.8	1578.7	4257.5	0	6840	0	10511	0	0	7223.3	5549.3	0	11442	2559.9	8297.9	3272	0	0	0	7387.2	3111.9	5291.2	10868	4425	0	7652.1	0	2059.6	10539	9212.6	4177.7	9954.2	7224.4	6303.5
O60825;Q16877	O60825	15;1	15;1	12;0	6-phosphofructo-2-kinase/fructose-2,6-bisphosphatase 2;6-phosphofructo-2-kinase;Fructose-2,6-bisphosphatase	PFKFB2	sp|O60825|F262_HUMAN 6-phosphofructo-2-kinase/fructose-2,6-bisphosphatase 2 OS=Homo sapiens OX=9606 GN=PFKFB2 PE=1 SV=2	0	5307.2	6894.7	8424.6	12238	10592	0	8339.8	5148.6	5156.8	0	16427	10654	5707.4	8234.4	9686.2	6333.4	9909.6	12135	9287.7	3444.8	6949.1	6778.1	6939.7	2701.9	10709	7099.9	4250.7	17309	7897.8	5980.5	6427	10070	9559.9	11055	6327.4	8648.3
O60826	O60826	12	12	12	Coiled-coil domain-containing protein 22	CCDC22	sp|O60826|CCD22_HUMAN Coiled-coil domain-containing protein 22 OS=Homo sapiens OX=9606 GN=CCDC22 PE=1 SV=1	0	5598.2	0	0	5465.6	4838.1	0	2156.8	3258.6	4196.4	0	0	8375.1	5022.8	5881.5	5818.3	5509.4	3690.3	7330	0	5623.3	5060.8	4026.7	6219.3	4917.6	6637.2	8132.9	4137.2	7600.5	4937.5	7489.3	5557.1	7527.1	5263.6	10694	6744.9	4813.6
O60828	O60828	2	2	2	Polyglutamine-binding protein 1	PQBP1	sp|O60828|PQBP1_HUMAN Polyglutamine-binding protein 1 OS=Homo sapiens OX=9606 GN=PQBP1 PE=1 SV=1	0	0	0	0	0	0	0	0	0	0	0	0	0	0	0	0	0	0	0	0	0	0	0	0	0	0	0	0	0	0	0	0	0	0	0	0	0
O60830	O60830	2	2	2	Mitochondrial import inner membrane translocase subunit Tim17-B	TIMM17B	sp|O60830|TI17B_HUMAN Mitochondrial import inner membrane translocase subunit Tim17-B OS=Homo sapiens OX=9606 GN=TIMM17B PE=1 SV=1	0	0	0	0	0	0	0	0	0	0	0	0	0	0	0	0	0	0	0	0	0	0	0	0	0	4685.2	0	0	0	0	0	0	0	2822.4	0	2042.2	0
O60831	O60831	2	2	2	PRA1 family protein 2	PRAF2	sp|O60831|PRAF2_HUMAN PRA1 family protein 2 OS=Homo sapiens OX=9606 GN=PRAF2 PE=1 SV=1	0	0	0	0	0	15219	0	0	0	24916	0	0	0	0	0	40367	0	0	0	19040	0	0	0	0	0	0	0	0	0	0	0	0	0	0	0	0	0
O60832	O60832	22	22	22	H/ACA ribonucleoprotein complex subunit 4	DKC1	sp|O60832|DKC1_HUMAN H/ACA ribonucleoprotein complex subunit DKC1 OS=Homo sapiens OX=9606 GN=DKC1 PE=1 SV=3	11800	41489	17310	53540	18615	54793	18444	46494	25909	49453	7990.1	27757	19537	36939	9777.6	26039	15029	53453	17375	76655	4796.5	2159.2	19704	18079	8168.4	23743	6885	6655.2	22269	3551.7	10820	42409	5934.1	39013	11232	20656	22939
O60841	O60841	34	34	34	Eukaryotic translation initiation factor 5B	EIF5B	sp|O60841|IF2P_HUMAN Eukaryotic translation initiation factor 5B OS=Homo sapiens OX=9606 GN=EIF5B PE=1 SV=4	2370	27242	4754.8	13339	8050	45396	0	17856	8941.6	19870	3628.2	15515	11838	14452	7475.8	18950	7885.7	31858	7969.4	18037	1673.5	2674.2	39479	40285	4003.2	17147	7108.2	7627.3	23049	1937.8	7215.4	26518	4314	20447	10455	13421	15802
O60861	O60861	5	5	5	Growth arrest-specific protein 7	GAS7	sp|O60861|GAS7_HUMAN Growth arrest-specific protein 7 OS=Homo sapiens OX=9606 GN=GAS7 PE=1 SV=3	0	0	0	0	0	0	0	0	0	0	0	0	1970.9	0	1721.2	1850.4	4347.2	0	0	0	0	0	0	0	0	0	1356.9	0	0	0	0	0	0	0	0	0	2368.4
O60869	O60869	4	4	4	Endothelial differentiation-related factor 1	EDF1	sp|O60869|EDF1_HUMAN Endothelial differentiation-related factor 1 OS=Homo sapiens OX=9606 GN=EDF1 PE=1 SV=1	0	3194.7	0	0	0	15450	0	1552.1	0	0	0	6481.3	0	10785	0	3508.2	0	7947.1	0	7967.7	0	0	10789	12984	0	11479	0	0	19614	0	0	13234	0	17895	5129.6	4231.8	6114.7
O60870	O60870	6	6	6	DNA/RNA-binding protein KIN17	KIN	sp|O60870|KIN17_HUMAN DNA/RNA-binding protein KIN17 OS=Homo sapiens OX=9606 GN=KIN PE=1 SV=2	0	11033	0	0	0	32707	0	0	0	29684	0	14662	0	0	0	10289	32805	15677	60313	0	144200	167110	20504	0	34960	26383	0	47685	11560	0	0	18436	53155	34481	0	0	51097
O60879	O60879	14	14	14	Protein diaphanous homolog 2	DIAPH2	sp|O60879|DIAP2_HUMAN Protein diaphanous homolog 2 OS=Homo sapiens OX=9606 GN=DIAPH2 PE=1 SV=1	42030	15361	69492	43776	58371	8497.8	70262	61481	66370	39696	0	11714	58292	34453	64193	24104	115010	19341	44816	16668	7614.9	20896	0	0	0	35903	41882	12141	8608	10865	16485	7246.9	11567	8480.4	25091	7091.6	11248
O60880	O60880	2	2	2	SH2 domain-containing protein 1A	SH2D1A	sp|O60880|SH21A_HUMAN SH2 domain-containing protein 1A OS=Homo sapiens OX=9606 GN=SH2D1A PE=1 SV=1	0	6890.9	0	0	0	0	0	0	0	0	0	0	0	0	0	0	0	4359.8	0	0	0	0	0	0	0	0	0	0	0	0	0	0	0	0	0	0	0
O60884	O60884	11	11	11	DnaJ homolog subfamily A member 2	DNAJA2	sp|O60884|DNJA2_HUMAN DnaJ homolog subfamily A member 2 OS=Homo sapiens OX=9606 GN=DNAJA2 PE=1 SV=1	17554	23381	27198	30333	24107	18228	0	22308	27749	18439	31889	25514	19364	39086	18352	25283	17310	17944	19430	18953	0	0	22210	0	0	13284	10178	19783	17752	11459	12638	6531.5	10728	7292.3	0	9716.3	14466
O60885	O60885	10	7	7	Bromodomain-containing protein 4	BRD4	sp|O60885|BRD4_HUMAN Bromodomain-containing protein 4 OS=Homo sapiens OX=9606 GN=BRD4 PE=1 SV=2	0	0	0	8778.5	3957.9	8368.6	0	6497.5	0	6757.5	0	0	0	0	0	4784.6	5987.8	3274.3	0	0	0	0	0	0	0	0	0	0	0	0	0	0	0	0	0	0	0
O60888	O60888	2	2	2	Protein CutA	CUTA	sp|O60888|CUTA_HUMAN Protein CutA OS=Homo sapiens OX=9606 GN=CUTA PE=1 SV=2	0	0	0	0	0	0	0	8868.1	0	0	0	0	3375.6	0	0	11041	0	8876.9	0	0	0	0	0	0	0	10960	11235	0	10205	0	0	25064	0	0	0	0	0
O60925	O60925	3	3	3	Prefoldin subunit 1	PFDN1	sp|O60925|PFD1_HUMAN Prefoldin subunit 1 OS=Homo sapiens OX=9606 GN=PFDN1 PE=1 SV=2	0	0	0	0	0	0	0	0	0	0	0	0	0	0	0	0	0	0	0	0	0	0	0	3230.7	0	2000.6	0	0	0	0	0	2207.2	2211.3	2182.6	0	1529.1	0
O60927	O60927	3	3	3	Protein phosphatase 1 regulatory subunit 11	PPP1R11	sp|O60927|PP1RB_HUMAN E3 ubiquitin-protein ligase PPP1R11 OS=Homo sapiens OX=9606 GN=PPP1R11 PE=1 SV=1	0	3520.4	0	0	2101.4	3655.1	0	3570	0	1252.8	0	1766.8	1344.1	4664.8	0	0	0	5004.2	0	2020.5	0	0	0	0	0	2848.1	0	0	2246.1	0	0	0	0	0	0	0	0
O60934	O60934	14	14	14	Nibrin	NBN	sp|O60934|NBN_HUMAN Nibrin OS=Homo sapiens OX=9606 GN=NBN PE=1 SV=1	0	12361	6569.5	9061.3	2219.2	0	0	11046	0	6403.3	14676	4285.4	3871	5714.8	0	5365	6413.7	10552	7969	0	0	1039.8	0	0	0	6162.1	0	0	4792.3	0	0	8095.1	0	0	0	3823.3	3479.6
O60936	O60936	3	3	3	Nucleolar protein 3	NOL3	sp|O60936|NOL3_HUMAN Nucleolar protein 3 OS=Homo sapiens OX=9606 GN=NOL3 PE=1 SV=2	0	0	0	0	0	0	0	0	0	0	0	0	0	0	0	0	0	0	0	0	0	0	0	0	0	0	0	0	0	0	0	0	0	0	0	0	0
O60941	O60941	5	2	2	Dystrobrevin beta	DTNB	sp|O60941|DTNB_HUMAN Dystrobrevin beta OS=Homo sapiens OX=9606 GN=DTNB PE=1 SV=1	0	0	0	0	0	0	0	0	0	0	0	0	0	0	0	0	0	0	0	0	0	0	0	0	0	0	0	0	0	0	0	0	0	0	0	0	0
O75015	O75015	2	1	1	Low affinity immunoglobulin gamma Fc region receptor III-B	FCGR3B	sp|O75015|FCG3B_HUMAN Low affinity immunoglobulin gamma Fc region receptor III-B OS=Homo sapiens OX=9606 GN=FCGR3B PE=1 SV=2	0	0	0	0	0	0	0	0	0	0	0	0	0	0	0	0	0	0	0	0	0	0	0	0	0	0	0	0	0	0	0	0	0	0	0	0	0
O75027	O75027	11	11	11	ATP-binding cassette sub-family B member 7, mitochondrial	ABCB7	sp|O75027|ABCB7_HUMAN ATP-binding cassette sub-family B member 7, mitochondrial OS=Homo sapiens OX=9606 GN=ABCB7 PE=1 SV=2	0	2909.2	0	0	2932.7	11426	0	4471.6	0	1351	0	1744.7	4161.9	0	0	0	0	2227.2	2418.7	2539.3	3013.1	2250.3	6691.9	7108.3	1463.7	3731.4	1652.7	0	1912.3	0	0	2302	0	846.64	3297.6	2417.1	1809.2
O75044;P0DJJ0	O75044;P0DJJ0	7;4	7;4	1;0	SLIT-ROBO Rho GTPase-activating protein 2;SLIT-ROBO Rho GTPase-activating protein 2C	SRGAP2;SRGAP2C	sp|O75044|SRGP2_HUMAN SLIT-ROBO Rho GTPase-activating protein 2 OS=Homo sapiens OX=9606 GN=SRGAP2 PE=1 SV=3;sp|P0DJJ0|SRG2C_HUMAN SLIT-ROBO Rho GTPase-activating protein 2C OS=Homo sapiens OX=9606 GN=SRGAP2C PE=1 SV=1	0	83523	84460	104300	0	29751	0	12589	0	74330	0	0	50136	39767	93049	36691	102430	23671	0	72101	0	64721	0	53546	0	0	39305	0	0	0	0	0	0	74998	37083	147240	37413
O75052	O75052	3	3	3	Carboxyl-terminal PDZ ligand of neuronal nitric oxide synthase protein	NOS1AP	sp|O75052|CAPON_HUMAN Carboxyl-terminal PDZ ligand of neuronal nitric oxide synthase protein OS=Homo sapiens OX=9606 GN=NOS1AP PE=1 SV=3	0	0	0	0	0	0	0	0	0	0	0	0	0	0	0	0	0	0	0	7670.2	0	0	0	0	0	7131.3	21655	0	10666	0	0	0	0	16171	0	0	0
O75063	O75063	2	2	2	Glycosaminoglycan xylosylkinase	FAM20B	sp|O75063|XYLK_HUMAN Glycosaminoglycan xylosylkinase OS=Homo sapiens OX=9606 GN=FAM20B PE=1 SV=1	0	0	0	0	0	0	0	0	0	0	0	0	0	0	0	0	0	0	0	0	0	0	0	0	0	3414.3	0	0	0	0	0	0	0	2646.3	0	0	0
O75071	O75071	3	3	3	EF-hand calcium-binding domain-containing protein 14	EFCAB14	sp|O75071|EFC14_HUMAN EF-hand calcium-binding domain-containing protein 14 OS=Homo sapiens OX=9606 GN=EFCAB14 PE=1 SV=1	0	0	0	0	0	983.44	0	0	0	0	0	0	0	0	0	0	0	2329.9	0	0	0	0	0	0	0	0	0	0	0	0	0	0	0	0	0	0	0
O75083	O75083	23	23	23	WD repeat-containing protein 1	WDR1	sp|O75083|WDR1_HUMAN WD repeat-containing protein 1 OS=Homo sapiens OX=9606 GN=WDR1 PE=1 SV=4	79484	183780	121100	152810	166850	113990	127000	122490	129570	156180	97768	163610	185300	139330	135380	229980	144110	136800	145930	122510	122010	102750	85216	85341	138960	158410	167600	122500	146560	128510	137490	128120	130550	145260	197840	159050	199140
O75095	O75095	1	1	1	Multiple epidermal growth factor-like domains protein 6	MEGF6	sp|O75095|MEGF6_HUMAN Multiple epidermal growth factor-like domains protein 6 OS=Homo sapiens OX=9606 GN=MEGF6 PE=1 SV=4	0	0	0	0	0	0	0	0	0	0	0	0	0	0	0	0	0	0	0	0	0	0	0	0	0	0	0	0	0	0	0	0	0	0	0	0	0
O75110	O75110	10	10	8	Probable phospholipid-transporting ATPase IIA	ATP9A	sp|O75110|ATP9A_HUMAN Probable phospholipid-transporting ATPase IIA OS=Homo sapiens OX=9606 GN=ATP9A PE=1 SV=3	0	0	0	0	0	6997.4	0	4987.5	0	3862.2	0	1596.4	2884.5	3827.1	0	2360.4	0	3396.2	0	5775.5	0	0	0	7715	0	3187.9	0	0	3331.3	0	0	0	0	7324.1	0	6137.7	0
O75116	O75116	40	40	36	Rho-associated protein kinase 2	ROCK2	sp|O75116|ROCK2_HUMAN Rho-associated protein kinase 2 OS=Homo sapiens OX=9606 GN=ROCK2 PE=1 SV=4	7510.3	6583.5	19838	12879	13708	12797	10151	14345	13696	9591.7	17928	6945	9468.8	12214	16398	14916	18924	12571	11953	9344.8	11122	14717	8599.7	10788	15128	11298	12975	14925	9003	14257	14926	9562.8	12117	9808	13611	10848	13533
O75122	O75122	14	12	12	CLIP-associating protein 2	CLASP2	sp|O75122|CLAP2_HUMAN CLIP-associating protein 2 OS=Homo sapiens OX=9606 GN=CLASP2 PE=1 SV=3	0	5511.2	2649.2	0	6103.9	5272.8	0	3028.8	0	4161.4	0	0	5070.8	3130.5	7396.9	2363.7	7735.3	3804.3	6979.7	4147.2	8610.8	0	3552.4	5914.4	0	3574.9	0	0	4034.2	5374.1	0	3055.9	6071.8	5643.1	0	0	0
O75131;Q96A23;Q9UBL6;O95741	O75131	12;1;1;1	12;1;1;1	11;0;0;0	Copine-3	CPNE3	sp|O75131|CPNE3_HUMAN Copine-3 OS=Homo sapiens OX=9606 GN=CPNE3 PE=1 SV=1	25675	66060	77461	82259	71155	47198	85068	59317	67480	59974	63860	98561	55866	45156	69556	62425	65378	57593	72263	53769	69308	86630	36396	33633	88502	60546	70194	65655	79240	95521	74635	68458	68901	58585	64932	66255	74162
O75146	O75146	14	13	13	Huntingtin-interacting protein 1-related protein	HIP1R	sp|O75146|HIP1R_HUMAN Huntingtin-interacting protein 1-related protein OS=Homo sapiens OX=9606 GN=HIP1R PE=1 SV=2	0	0	0	0	0	0	0	2951.5	0	0	0	0	0	5339.3	0	1875.8	0	1349.1	0	1150.4	0	0	0	2032.9	0	5449.4	844.58	0	4881.1	0	0	2141.4	0	3592.4	0	9120.7	788.57
O75150	O75150	19	17	17	E3 ubiquitin-protein ligase BRE1B	RNF40	sp|O75150|BRE1B_HUMAN E3 ubiquitin-protein ligase BRE1B OS=Homo sapiens OX=9606 GN=RNF40 PE=1 SV=5	0	3559.8	0	0	1133.3	11525	0	5228.4	0	3853.3	0	550.46	1114.1	3461.4	0	3237.5	1371.5	4221.6	0	7175.3	0	0	11025	8721.8	517.36	3183	0	0	2664.5	0	0	2988.1	0	7396.1	0	1199.8	1021
O75151	O75151	3	3	2	Lysine-specific demethylase PHF2	PHF2	sp|O75151|PHF2_HUMAN Lysine-specific demethylase PHF2 OS=Homo sapiens OX=9606 GN=PHF2 PE=1 SV=4	0	0	0	0	0	0	0	1742.6	0	0	0	0	0	0	0	0	0	0	0	0	0	0	0	0	0	0	0	0	0	0	0	0	0	0	0	0	0
O75152;A0A1B0GTU1	O75152	12;3	12;3	12;3	Zinc finger CCCH domain-containing protein 11A	ZC3H11A	sp|O75152|ZC11A_HUMAN Zinc finger CCCH domain-containing protein 11A OS=Homo sapiens OX=9606 GN=ZC3H11A PE=1 SV=3	0	9132.8	8885.2	15691	0	11918	0	17789	0	6400.7	0	5733.1	6416.1	7280.7	0	7002	5226.6	8525.2	0	11522	0	6038.8	9382.3	9210.9	0	8050	0	0	4455	0	0	5074.6	0	5382.2	0	0	5004.2
O75153	O75153	10	10	10	Clustered mitochondria protein homolog	CLUH	sp|O75153|CLU_HUMAN Clustered mitochondria protein homolog OS=Homo sapiens OX=9606 GN=CLUH PE=1 SV=2	23222	768.57	0	0	6352.8	2639.8	0	2953.8	8348.2	0	0	6027.5	0	0	0	0	11558	11123	17866	13118	0	6549.2	0	3971	0	9382.9	5290.6	0	13153	0	13821	14439	0	12401	8677.3	9995.3	0
O75155	O75155	3	1	1	Cullin-associated NEDD8-dissociated protein 2	CAND2	sp|O75155|CAND2_HUMAN Cullin-associated NEDD8-dissociated protein 2 OS=Homo sapiens OX=9606 GN=CAND2 PE=1 SV=3	0	0	0	0	0	0	0	0	0	0	0	0	0	0	0	0	0	0	0	0	0	0	0	0	0	0	0	0	0	0	0	0	0	0	0	0	0	+
O75157	O75157	1	1	1	TSC22 domain family protein 2	TSC22D2	sp|O75157|T22D2_HUMAN TSC22 domain family protein 2 OS=Homo sapiens OX=9606 GN=TSC22D2 PE=1 SV=3	0	0	0	0	0	0	0	0	0	0	0	0	0	0	0	0	0	0	0	0	0	0	0	0	0	0	0	0	0	0	0	0	0	0	0	0	0
O75165	O75165	37	37	37	DnaJ homolog subfamily C member 13	DNAJC13	sp|O75165|DJC13_HUMAN DnaJ homolog subfamily C member 13 OS=Homo sapiens OX=9606 GN=DNAJC13 PE=1 SV=5	0	7202.2	494.49	725.48	5216.7	6363.1	0	3679	0	6170.4	0	2388.8	9137.5	3996.4	1020.9	8300.3	4806.7	5394.2	3158.3	2090.9	6024.4	5122.1	2063.6	5889.3	6288.3	7668.1	6454.4	3622.2	8078.3	2422.7	9229.1	9933.5	5336.2	5207.9	11877	8931.8	11066
O75167	O75167	1	1	1	Phosphatase and actin regulator 2	PHACTR2	sp|O75167|PHAR2_HUMAN Phosphatase and actin regulator 2 OS=Homo sapiens OX=9606 GN=PHACTR2 PE=1 SV=2	0	0	0	0	0	0	0	0	0	0	0	0	0	0	0	0	0	0	0	0	0	0	0	0	0	0	0	0	0	0	0	0	0	0	0	0	0
O75175	O75175	8	8	8	CCR4-NOT transcription complex subunit 3	CNOT3	sp|O75175|CNOT3_HUMAN CCR4-NOT transcription complex subunit 3 OS=Homo sapiens OX=9606 GN=CNOT3 PE=1 SV=1	0	8417.4	6192.2	6449.1	7388.3	11046	0	0	0	8787.4	0	9661.6	5420.7	9801.4	3255	6527.2	4429.3	9150.4	0	9999.4	0	0	0	1910.8	2347.2	5312.2	3316.5	0	7423	0	5054.7	0	0	5277.9	1022	4283.8	3269.5
O75179	O75179	7	2	2	Ankyrin repeat domain-containing protein 17	ANKRD17	sp|O75179|ANR17_HUMAN Ankyrin repeat domain-containing protein 17 OS=Homo sapiens OX=9606 GN=ANKRD17 PE=1 SV=3	0	0	0	0	0	0	0	0	0	0	0	0	0	0	0	0	0	0	0	0	0	0	0	0	0	0	0	0	0	0	0	0	0	0	0	0	0
O75190;Q8WWF6	O75190	5;1	4;1	3;1	DnaJ homolog subfamily B member 6	DNAJB6	sp|O75190|DNJB6_HUMAN DnaJ homolog subfamily B member 6 OS=Homo sapiens OX=9606 GN=DNAJB6 PE=1 SV=2	0	0	0	0	0	0	0	0	0	0	0	0	0	0	0	0	0	7337.2	0	0	0	0	0	0	0	0	0	0	0	0	0	9478.6	0	0	10132	0	0
O75191	O75191	5	5	5	Xylulose kinase	XYLB	sp|O75191|XYLB_HUMAN Xylulose kinase OS=Homo sapiens OX=9606 GN=XYLB PE=1 SV=3	0	0	0	0	0	3270.4	0	0	0	0	0	0	0	0	0	0	0	0	0	0	0	0	0	0	0	0	0	0	0	0	0	4919.3	0	0	0	0	0
O75208	O75208	3	3	3	Ubiquinone biosynthesis protein COQ9, mitochondrial	COQ9	sp|O75208|COQ9_HUMAN Ubiquinone biosynthesis protein COQ9, mitochondrial OS=Homo sapiens OX=9606 GN=COQ9 PE=1 SV=1	0	0	0	0	0	0	0	0	0	0	0	0	0	0	0	0	0	0	0	0	0	0	0	0	0	0	0	0	2406.2	0	0	0	0	0	0	0	0
O75223	O75223	9	9	8	Gamma-glutamylcyclotransferase	GGCT	sp|O75223|GGCT_HUMAN Gamma-glutamylcyclotransferase OS=Homo sapiens OX=9606 GN=GGCT PE=1 SV=1	0	39395	19379	41343	11480	52639	0	21856	15595	43282	0	21022	14023	19219	13074	37908	13245	24909	24340	102560	16060	13953	93079	82885	13896	37791	19087	0	42082	0	15748	32815	14523	116430	23817	32856	52006
O75251	O75251	6	6	6	NADH dehydrogenase [ubiquinone] iron-sulfur protein 7, mitochondrial	NDUFS7	sp|O75251|NDUS7_HUMAN NADH dehydrogenase [ubiquinone] iron-sulfur protein 7, mitochondrial OS=Homo sapiens OX=9606 GN=NDUFS7 PE=1 SV=3	12990	24231	15312	21854	18669	16280	0	20689	17776	22831	15375	36914	32814	27442	10319	13179	15573	17409	18717	15413	13277	12485	5216	6648.2	12484	14398	10347	12978	27659	12635	16272	22733	11080	12652	25489	25487	15005
O75298	O75298	2	2	2	Reticulon-2	RTN2	sp|O75298|RTN2_HUMAN Reticulon-2 OS=Homo sapiens OX=9606 GN=RTN2 PE=1 SV=1	0	0	0	0	0	6743.9	0	0	0	5579.9	0	0	0	0	0	0	0	0	0	0	0	0	0	0	0	0	0	0	0	0	0	0	0	0	0	0	0
O75306	O75306	15	15	15	NADH dehydrogenase [ubiquinone] iron-sulfur protein 2, mitochondrial	NDUFS2	sp|O75306|NDUS2_HUMAN NADH dehydrogenase [ubiquinone] iron-sulfur protein 2, mitochondrial OS=Homo sapiens OX=9606 GN=NDUFS2 PE=1 SV=2	0	19893	6698.5	10775	9723.7	9452.5	0	17499	9058.9	15348	0	33393	24711	24472	3987.6	10792	10151	23201	8970.9	6829.8	11233	10109	9323.3	8764.8	11973	19215	21115	10611	30805	12831	12054	25344	12491	10069	25369	30019	15297
O75312	O75312	2	2	2	Zinc finger protein ZPR1	ZPR1	sp|O75312|ZPR1_HUMAN Zinc finger protein ZPR1 OS=Homo sapiens OX=9606 GN=ZPR1 PE=1 SV=1	0	0	0	0	0	0	0	0	0	0	0	0	0	0	0	0	0	0	0	0	0	0	0	0	0	0	0	0	0	0	0	0	0	0	0	0	0
O75323	O75323	8	8	8	Protein NipSnap homolog 2	GBAS	sp|O75323|NIPS2_HUMAN Protein NipSnap homolog 2 OS=Homo sapiens OX=9606 GN=NIPSNAP2 PE=1 SV=1	24231	18624	30737	6755.7	28852	38198	0	25153	25815	15139	0	23099	27900	20725	27743	17813	22041	18288	35489	23294	51320	32494	50102	51848	34196	23574	25963	16025	19331	28451	24690	22419	45764	17634	31575	24767	21463
O75339	O75339	20	20	20	Cartilage intermediate layer protein 1;Cartilage intermediate layer protein 1 C1;Cartilage intermediate layer protein 1 C2	CILP	sp|O75339|CILP1_HUMAN Cartilage intermediate layer protein 1 OS=Homo sapiens OX=9606 GN=CILP PE=1 SV=4	0	128800	0	760180	409500	274870	0	0	0	0	0	0	270310	356090	273610	903590	312000	22173	0	0	0	0	0	0	0	0	0	0	0	399030	0	291200	0	0	0	0	649220
O75340	O75340	8	8	8	Programmed cell death protein 6	PDCD6	sp|O75340|PDCD6_HUMAN Programmed cell death protein 6 OS=Homo sapiens OX=9606 GN=PDCD6 PE=1 SV=1	6772.5	11530	4714.5	11259	8104.5	8070.5	5530.2	5046	5102.4	7356.1	0	11761	5096.4	2613.1	3450.8	0	5321.5	9551	9646.9	13137	5497.3	5735.9	8839.7	8310.2	12941	13441	9741.3	11606	24594	5226.3	7232.7	26564	7776.5	16070	4385.7	16248	11579
O75347	O75347	7	7	7	Tubulin-specific chaperone A	TBCA	sp|O75347|TBCA_HUMAN Tubulin-specific chaperone A OS=Homo sapiens OX=9606 GN=TBCA PE=1 SV=3	0	14842	4780.3	18480	12484	11056	0	2735.5	15482	12814	0	8651.4	5425.5	14888	9715.6	7519.4	7847.1	13604	20018	20575	20626	19388	46343	41996	27520	21462	22263	29694	19798	19861	23323	15082	22154	57803	33339	26909	9399.5
O75348;O95670	O75348	5;2	5;2	5;2	V-type proton ATPase subunit G 1	ATP6V1G1	sp|O75348|VATG1_HUMAN V-type proton ATPase subunit G 1 OS=Homo sapiens OX=9606 GN=ATP6V1G1 PE=1 SV=3	65364	60592	24667	43801	64473	20659	54275	24341	51505	39432	42190	36257	50482	39769	31497	32863	33274	47117	118130	26056	61682	35233	41124	41031	56660	42708	38886	61710	46162	45075	0	41552	71576	34858	87869	0	45381
O75351	O75351	12	12	11	Vacuolar protein sorting-associated protein 4B	VPS4B	sp|O75351|VPS4B_HUMAN Vacuolar protein sorting-associated protein 4B OS=Homo sapiens OX=9606 GN=VPS4B PE=1 SV=2	19584	36023	31953	37549	31301	19162	25014	41051	34364	31983	0	22333	39948	56463	40802	28640	35134	28739	36157	23136	6895.3	14193	12906	12899	10643	20234	15650	18535	18548	10261	14350	19080	10322	17512	13405	29258	17700
O75352	O75352	3	3	3	Mannose-P-dolichol utilization defect 1 protein	MPDU1	sp|O75352|MPU1_HUMAN Mannose-P-dolichol utilization defect 1 protein OS=Homo sapiens OX=9606 GN=MPDU1 PE=1 SV=2	0	11140	0	11860	13047	15181	0	29385	6195.1	14552	0	24522	14922	14252	6140.4	7959.6	8910.1	21705	13357	8745.1	18572	10016	14887	14808	15751	25954	13658	17104	25777	0	21598	16847	10633	15508	23984	22588	13890
O75355	O75355	1	1	1	Ectonucleoside triphosphate diphosphohydrolase 3	ENTPD3	sp|O75355|ENTP3_HUMAN Ectonucleoside triphosphate diphosphohydrolase 3 OS=Homo sapiens OX=9606 GN=ENTPD3 PE=1 SV=2	0	0	0	0	0	0	0	0	0	0	0	0	0	0	0	0	0	0	0	0	0	0	0	0	0	0	0	0	0	0	0	0	0	0	0	0	0
O75356	O75356	3	3	3	Ectonucleoside triphosphate diphosphohydrolase 5	ENTPD5	sp|O75356|ENTP5_HUMAN Ectonucleoside triphosphate diphosphohydrolase 5 OS=Homo sapiens OX=9606 GN=ENTPD5 PE=1 SV=1	0	0	0	0	0	0	0	3633.7	0	0	0	0	0	5238.2	0	0	0	0	0	0	0	0	0	0	0	2532.1	0	0	0	0	0	0	0	0	0	3596.6	0
O75362	O75362	3	3	3	Zinc finger protein 217	ZNF217	sp|O75362|ZN217_HUMAN Zinc finger protein 217 OS=Homo sapiens OX=9606 GN=ZNF217 PE=1 SV=1	0	0	0	0	0	0	0	0	0	0	0	0	0	0	0	0	0	0	0	3956.9	0	0	0	2677.8	0	0	0	0	0	0	0	0	0	6920.4	0	0	0
O75363	O75363	15	15	15	Breast carcinoma-amplified sequence 1	BCAS1	sp|O75363|BCAS1_HUMAN Breast carcinoma-amplified sequence 1 OS=Homo sapiens OX=9606 GN=BCAS1 PE=1 SV=2	0	0	0	0	0	499.68	0	0	0	0	0	0	1298.5	49554	0	0	0	2056.5	0	0	0	0	0	0	0	0	0	0	2873.3	0	0	0	0	0	0	10912	0
O75365	O75365	2	2	2	Protein tyrosine phosphatase type IVA 3	PTP4A3	sp|O75365|TP4A3_HUMAN Protein tyrosine phosphatase type IVA 3 OS=Homo sapiens OX=9606 GN=PTP4A3 PE=1 SV=2	0	0	0	0	0	0	0	0	0	0	0	0	0	0	0	0	0	0	0	2006.7	0	0	0	0	0	0	0	0	0	0	0	0	0	0	0	0	0
O75367	O75367	15	14	14	Core histone macro-H2A.1	H2AFY	sp|O75367|H2AY_HUMAN Core histone macro-H2A.1 OS=Homo sapiens OX=9606 GN=MACROH2A1 PE=1 SV=4	623520	365700	476810	699410	424880	398830	553050	427580	504180	434570	380650	138430	361600	680670	308700	208780	395610	264140	351810	269800	165280	151070	203110	210690	198050	162010	190960	171470	125740	185590	201960	156960	141750	183090	179320	352130	150920
O75368	O75368	6	6	6	SH3 domain-binding glutamic acid-rich-like protein	SH3BGRL	sp|O75368|SH3L1_HUMAN SH3 domain-binding glutamic acid-rich-like protein OS=Homo sapiens OX=9606 GN=SH3BGRL PE=1 SV=1	71218	40973	54502	69354	61343	13875	59200	31958	96938	51727	96726	33158	59360	49378	49449	34768	45168	40059	60208	20240	24694	28193	8093.8	6423.1	41476	20962	28337	37005	16512	29440	20138	15214	44749	11711	36206	24473	13443
O75369	O75369	116	108	104	Filamin-B	FLNB	sp|O75369|FLNB_HUMAN Filamin-B OS=Homo sapiens OX=9606 GN=FLNB PE=1 SV=2	24254	42758	57242	51089	42144	45799	37687	57489	50136	53629	48036	111160	60530	144500	67581	133220	61101	45104	38995	83998	59327	66106	45797	45940	61244	46596	66756	55235	104160	53679	52946	47073	57981	74012	40994	150700	109440
O75376	O75376	3	2	2	Nuclear receptor corepressor 1	NCOR1	sp|O75376|NCOR1_HUMAN Nuclear receptor corepressor 1 OS=Homo sapiens OX=9606 GN=NCOR1 PE=1 SV=2	0	0	0	0	0	0	0	0	0	0	0	0	0	0	0	0	0	0	0	0	0	0	0	0	0	0	0	0	0	0	0	0	0	0	0	0	0
O75379	O75379	4	4	3	Vesicle-associated membrane protein 4	VAMP4	sp|O75379|VAMP4_HUMAN Vesicle-associated membrane protein 4 OS=Homo sapiens OX=9606 GN=VAMP4 PE=1 SV=2	0	4002.8	0	0	0	0	0	3897.9	0	3231.8	0	0	0	0	0	0	0	2496.4	0	4829.7	0	0	0	0	0	2795.8	0	0	1986.3	0	0	3358.5	0	2813.8	0	0	3214.2
O75380	O75380	4	4	4	NADH dehydrogenase [ubiquinone] iron-sulfur protein 6, mitochondrial	NDUFS6	sp|O75380|NDUS6_HUMAN NADH dehydrogenase [ubiquinone] iron-sulfur protein 6, mitochondrial OS=Homo sapiens OX=9606 GN=NDUFS6 PE=1 SV=1	0	0	0	0	0	0	0	0	0	0	0	0	0	0	0	0	0	3086.1	0	0	0	0	0	0	0	0	0	0	0	0	0	0	0	0	0	0	0
O75381	O75381	7	7	7	Peroxisomal membrane protein PEX14	PEX14	sp|O75381|PEX14_HUMAN Peroxisomal membrane protein PEX14 OS=Homo sapiens OX=9606 GN=PEX14 PE=1 SV=1	0	0	0	0	5156.2	0	0	0	0	0	0	0	7872.1	0	0	0	0	1563.9	7052.8	0	3738.9	0	4151.1	4458.5	2751.7	2130.2	6914.4	0	6056.3	0	0	0	6571.3	2113.5	6913.6	1458.8	0
O75382	O75382	2	1	1	Tripartite motif-containing protein 3	TRIM3	sp|O75382|TRIM3_HUMAN Tripartite motif-containing protein 3 OS=Homo sapiens OX=9606 GN=TRIM3 PE=1 SV=2	0	0	0	0	0	0	0	0	0	0	0	0	0	0	0	0	0	0	0	0	0	0	0	0	0	0	0	0	0	0	0	0	0	0	0	0	0	+
O75390	O75390	15	15	15	Citrate synthase, mitochondrial	CS	sp|O75390|CISY_HUMAN Citrate synthase, mitochondrial OS=Homo sapiens OX=9606 GN=CS PE=1 SV=2	65844	106740	47902	76148	109920	113480	46527	45465	49510	60229	52385	84372	111180	71815	38242	128030	61364	95277	82404	106730	158530	89815	189860	210970	98603	68327	86665	87170	103800	83058	108650	129750	172900	175290	148120	92018	190200
O75391	O75391	3	3	3	Sperm-associated antigen 7	SPAG7	sp|O75391|SPAG7_HUMAN Sperm-associated antigen 7 OS=Homo sapiens OX=9606 GN=SPAG7 PE=1 SV=2	0	0	0	0	0	0	0	6517.7	0	0	0	0	0	0	0	0	0	0	19313	0	0	0	0	0	0	0	0	0	0	0	0	0	0	14594	0	0	0
O75396	O75396	10	10	10	Vesicle-trafficking protein SEC22b	SEC22B	sp|O75396|SC22B_HUMAN Vesicle-trafficking protein SEC22b OS=Homo sapiens OX=9606 GN=SEC22B PE=1 SV=4	80884	130450	60526	116100	72182	112720	74611	116920	68387	108470	62284	214100	87308	77785	60681	96350	70285	112270	74861	100370	78598	58611	106760	122060	69279	102000	44328	77554	160590	74412	91287	115660	67818	101590	107660	95851	112210
O75400	O75400	16	16	16	Pre-mRNA-processing factor 40 homolog A	PRPF40A	sp|O75400|PR40A_HUMAN Pre-mRNA-processing factor 40 homolog A OS=Homo sapiens OX=9606 GN=PRPF40A PE=1 SV=2	0	29773	10466	25067	12173	35606	0	28251	15391	24540	0	18760	12636	20473	6602.4	17448	13001	27817	12271	40249	2239.1	2447	18125	18283	1916.4	11346	5185.7	2744.2	12314	0	3160	15459	1887.8	14468	2437.8	10265	12427
O75410	O75410	9	7	7	Transforming acidic coiled-coil-containing protein 1	TACC1	sp|O75410|TACC1_HUMAN Transforming acidic coiled-coil-containing protein 1 OS=Homo sapiens OX=9606 GN=TACC1 PE=1 SV=2	0	0	0	0	0	0	0	4335.8	0	0	0	0	2041.2	2266.7	1808.1	2377.6	0	2447.9	0	0	0	3878.7	0	0	4912.6	4057.4	4537.8	3349.4	7345	0	0	0	7463.2	0	5531.1	5767.2	0
O75427	O75427	3	3	3	Leucine-rich repeat and calponin homology domain-containing protein 4	LRCH4	sp|O75427|LRCH4_HUMAN Leucine-rich repeat and calponin homology domain-containing protein 4 OS=Homo sapiens OX=9606 GN=LRCH4 PE=1 SV=2	0	0	0	0	0	0	0	0	0	0	0	0	0	0	0	0	0	0	0	0	0	0	0	0	0	0	0	0	0	0	0	0	0	0	0	0	0
O75431	O75431	3	3	3	Metaxin-2	MTX2	sp|O75431|MTX2_HUMAN Metaxin-2 OS=Homo sapiens OX=9606 GN=MTX2 PE=1 SV=1	0	0	0	0	0	0	0	0	0	0	0	0	0	0	0	0	0	3018.8	0	0	0	0	4136.8	4164.2	0	3643.1	0	0	6827.7	0	0	7091.9	5513.1	0	0	4051.8	0
O75436	O75436	15	15	14	Vacuolar protein sorting-associated protein 26A	VPS26A	sp|O75436|VP26A_HUMAN Vacuolar protein sorting-associated protein 26A OS=Homo sapiens OX=9606 GN=VPS26A PE=1 SV=2	34730	43567	53798	45066	66159	60014	56001	58815	50142	36283	44876	62620	76803	44567	52690	39836	61943	60499	59808	45516	61505	51603	54144	60370	55580	57481	40746	58797	86590	52988	71552	51701	57910	55226	95064	60545	42411
O75438	O75438	2	2	2	NADH dehydrogenase [ubiquinone] 1 beta subcomplex subunit 1	NDUFB1	sp|O75438|NDUB1_HUMAN NADH dehydrogenase [ubiquinone] 1 beta subcomplex subunit 1 OS=Homo sapiens OX=9606 GN=NDUFB1 PE=1 SV=1	0	0	0	0	0	5341.2	0	0	0	0	0	0	0	0	0	0	0	0	0	0	0	0	0	0	0	0	0	0	0	0	0	0	0	0	0	0	0
O75439	O75439	11	11	11	Mitochondrial-processing peptidase subunit beta	PMPCB	sp|O75439|MPPB_HUMAN Mitochondrial-processing peptidase subunit beta OS=Homo sapiens OX=9606 GN=PMPCB PE=1 SV=2	0	53670	0	55659	59531	99243	0	58875	159680	44745	0	74787	79557	50869	120100	47546	49790	69177	60686	56025	111000	56521	129840	128140	70524	66642	62582	61056	82321	49045	62985	72411	107180	63119	93336	67216	52003
O75448	O75448	2	2	2	Mediator of RNA polymerase II transcription subunit 24	MED24	sp|O75448|MED24_HUMAN Mediator of RNA polymerase II transcription subunit 24 OS=Homo sapiens OX=9606 GN=MED24 PE=1 SV=1	0	0	0	0	0	0	0	0	0	0	0	0	0	0	0	0	0	0	0	0	0	0	0	0	0	0	0	0	0	0	0	0	0	0	0	0	0
O75475	O75475	13	12	12	PC4 and SFRS1-interacting protein	PSIP1	sp|O75475|PSIP1_HUMAN PC4 and SFRS1-interacting protein OS=Homo sapiens OX=9606 GN=PSIP1 PE=1 SV=1	20391	12471	31169	19586	16716	18451	22564	10397	40675	10998	58664	2270.3	7114.5	22213	22836	8867	25274	7279.3	11835	6895.5	7428.5	7153.4	13260	7980.3	9682.1	5076.1	4302.5	11258	4604.9	10164	16248	5685.5	6562.5	7520.4	7574.3	7477.2	5713.2
O75477	O75477	8	6	6	Erlin-1	ERLIN1	sp|O75477|ERLN1_HUMAN Erlin-1 OS=Homo sapiens OX=9606 GN=ERLIN1 PE=1 SV=2	0	4185	6118	5681.8	8111	4447.1	0	4419.2	4722.4	10149	0	8035.9	8126.8	6690.3	4886.3	3153	6738.6	5528.4	5158.1	4985.7	10126	7023.7	5925.6	6339.2	11425	7427.9	8373.6	11408	15415	7118.1	10408	6987.6	8928.5	9052.7	9891.9	10518	4563.8
O75487	O75487	5	5	3	Glypican-4;Secreted glypican-4	GPC4	sp|O75487|GPC4_HUMAN Glypican-4 OS=Homo sapiens OX=9606 GN=GPC4 PE=1 SV=4	0	0	0	0	0	0	0	0	0	0	0	0	0	0	6159.1	6244.6	0	0	0	0	0	7004.1	0	0	14003	3259.9	8872.7	0	0	0	0	0	0	0	0	5937.8	5291.2
O75489	O75489	10	10	10	NADH dehydrogenase [ubiquinone] iron-sulfur protein 3, mitochondrial	NDUFS3	sp|O75489|NDUS3_HUMAN NADH dehydrogenase [ubiquinone] iron-sulfur protein 3, mitochondrial OS=Homo sapiens OX=9606 GN=NDUFS3 PE=1 SV=1	0	12185	7849.3	0	10680	8362.6	0	10577	15723	14071	0	20878	16339	16734	6128.1	12889	7535.7	12733	0	0	19779	15925	24958	22174	12462	26668	29689	16459	54541	0	15654	37136	23409	18508	26716	38252	20817
O75494;Q8WXF0	O75494	7;2	7;2	7;2	Serine/arginine-rich splicing factor 10	SRSF10	sp|O75494|SRS10_HUMAN Serine/arginine-rich splicing factor 10 OS=Homo sapiens OX=9606 GN=SRSF10 PE=1 SV=1	18530	30459	27290	33949	18376	31655	19131	25944	34530	15140	30663	17750	14591	32944	0	20134	17224	28138	12707	33305	10301	6574.1	23336	22833	12402	19583	7878.9	16870	14316	10450	17134	6954	6368.1	10848	13474	18688	13942
O75503	O75503	5	5	5	Ceroid-lipofuscinosis neuronal protein 5	CLN5	sp|O75503|CLN5_HUMAN Ceroid-lipofuscinosis neuronal protein 5 OS=Homo sapiens OX=9606 GN=CLN5 PE=1 SV=2	0	0	0	0	8801.3	0	0	0	6472.6	0	0	4103.1	9281.4	7300.7	0	6617.4	6806.6	6011.6	0	0	0	0	0	0	0	0	6543.1	0	0	0	0	0	14484	0	11481	16769	0
O75521	O75521	6	6	6	Enoyl-CoA delta isomerase 2, mitochondrial	ECI2	sp|O75521|ECI2_HUMAN Enoyl-CoA delta isomerase 2 OS=Homo sapiens OX=9606 GN=ECI2 PE=1 SV=4	0	6080.9	5695.8	0	9690.7	0	0	0	0	4898.7	0	0	11849	6404.1	0	5785.5	11065	22517	7628.7	0	3708.7	2436.4	0	0	5904.8	3607.2	7914.6	2017.9	5417.1	0	0	12803	8064.6	0	9938.3	7968.6	4302.7
O75525	O75525	3	2	2	KH domain-containing, RNA-binding, signal transduction-associated protein 3	KHDRBS3	sp|O75525|KHDR3_HUMAN KH domain-containing, RNA-binding, signal transduction-associated protein 3 OS=Homo sapiens OX=9606 GN=KHDRBS3 PE=1 SV=1	0	0	0	0	0	0	0	0	0	0	0	0	0	0	0	0	0	0	0	0	0	0	0	0	0	0	0	0	0	0	0	0	0	0	0	0	0	+
O75528	O75528	2	2	2	Transcriptional adapter 3	TADA3	sp|O75528|TADA3_HUMAN Transcriptional adapter 3 OS=Homo sapiens OX=9606 GN=TADA3 PE=1 SV=1	0	0	0	0	0	0	0	0	0	0	0	0	0	0	0	0	0	0	0	0	0	0	0	0	0	0	0	0	0	0	0	0	0	0	0	0	0
O75530	O75530	5	5	5	Polycomb protein EED	EED	sp|O75530|EED_HUMAN Polycomb protein EED OS=Homo sapiens OX=9606 GN=EED PE=1 SV=2	0	0	0	0	0	3407	0	0	0	0	0	0	0	0	0	0	0	1898.9	0	0	0	0	2391.4	0	0	0	0	0	0	0	0	0	0	7602.6	0	0	0
O75531	O75531	3	3	3	Barrier-to-autointegration factor;Barrier-to-autointegration factor, N-terminally processed	BANF1	sp|O75531|BAF_HUMAN Barrier-to-autointegration factor OS=Homo sapiens OX=9606 GN=BANF1 PE=1 SV=1	0	32193	0	42283	0	39381	0	39375	0	31910	0	15003	22591	20701	13019	8256.4	0	18192	20029	20419	15509	23834	10439	0	36139	46640	17274	33127	15775	14055	15641	95073	32152	42287	5083.6	50135	51654
O75533	O75533	40	40	40	Splicing factor 3B subunit 1	SF3B1	sp|O75533|SF3B1_HUMAN Splicing factor 3B subunit 1 OS=Homo sapiens OX=9606 GN=SF3B1 PE=1 SV=3	8322.9	26249	9768.5	18042	12262	31276	6656.3	34277	7449.6	22604	2200.1	13603	16361	20753	15055	31339	18553	26901	9749.8	31074	8546.5	7946.1	24522	30003	5489.2	25754	10708	7889.8	20614	6363.2	11051	21682	6413.5	28372	10353	16118	19141
O75534	O75534	17	17	17	Cold shock domain-containing protein E1	CSDE1	sp|O75534|CSDE1_HUMAN Cold shock domain-containing protein E1 OS=Homo sapiens OX=9606 GN=CSDE1 PE=1 SV=2	0	11241	5309.6	8688.1	7086.2	10360	0	6162.6	2061.8	8716.4	0	8996.3	8263.5	6172.8	4939.7	6967.1	8409.8	14202	5573.2	9108.6	5300.7	4634.2	9158.8	10572	4276.8	7680.7	4943.7	4897.2	14384	4808.9	4983.5	9606.3	5985.6	11495	10192	7480.4	4876.2
O75554	O75554	2	2	2	WW domain-binding protein 4	WBP4	sp|O75554|WBP4_HUMAN WW domain-binding protein 4 OS=Homo sapiens OX=9606 GN=WBP4 PE=1 SV=1	0	0	0	0	3277.6	1048.5	0	0	0	0	0	0	0	0	0	0	0	1330.5	0	5896	0	0	0	0	0	0	0	0	0	0	0	0	0	0	0	0	0
O75558	O75558	8	8	8	Syntaxin-11	STX11	sp|O75558|STX11_HUMAN Syntaxin-11 OS=Homo sapiens OX=9606 GN=STX11 PE=1 SV=1	11873	4081	16066	0	26696	1113	6303.1	0	15501	0	15181	0	20009	0	19945	0	14104	1016.3	20296	0	9069.5	6342.2	0	0	9508.5	2173.9	10244	15068	3215.4	11797	15981	0	8708.2	2027.2	12048	1430.9	0
O75563	O75563	6	6	6	Src kinase-associated phosphoprotein 2	SKAP2	sp|O75563|SKAP2_HUMAN Src kinase-associated phosphoprotein 2 OS=Homo sapiens OX=9606 GN=SKAP2 PE=1 SV=1	0	0	0	0	6052.9	0	0	0	0	0	0	0	5339.5	0	0	0	0	0	10075	0	0	0	0	0	3922.5	0	4001.4	0	9644.7	0	0	0	9619.5	0	9073.9	0	0
O75569	O75569	9	9	9	Interferon-inducible double-stranded RNA-dependent protein kinase activator A	PRKRA	sp|O75569|PRKRA_HUMAN Interferon-inducible double-stranded RNA-dependent protein kinase activator A OS=Homo sapiens OX=9606 GN=PRKRA PE=1 SV=1	0	5912.8	3917.3	6968.6	12065	11134	0	7587	0	3977.6	0	7725.8	7865.2	8006	6251.9	9810	7888.8	22969	4232.7	0	6204.1	7007.6	6611.8	5785.7	4287.1	10284	7727.2	6086.4	11045	3268.1	4110.4	10511	4819	6615.7	6912.6	8923.7	10498
O75592	O75592	7	7	7	E3 ubiquitin-protein ligase MYCBP2	MYCBP2	sp|O75592|MYCB2_HUMAN E3 ubiquitin-protein ligase MYCBP2 OS=Homo sapiens OX=9606 GN=MYCBP2 PE=1 SV=4	0	0	0	0	0	0	0	0	0	4555.4	0	0	1937.8	0	0	0	0	0	0	0	0	0	0	0	0	4285.4	6245.4	0	0	0	0	2710.6	0	0	0	0	4665.4
O75594	O75594	1	1	1	Peptidoglycan recognition protein 1	PGLYRP1	sp|O75594|PGRP1_HUMAN Peptidoglycan recognition protein 1 OS=Homo sapiens OX=9606 GN=PGLYRP1 PE=1 SV=1	0	0	0	0	0	0	0	0	0	0	0	0	0	0	0	0	0	0	0	0	0	0	0	0	0	0	0	0	0	0	0	0	0	0	0	0	0
O75607	O75607	1	1	1	Nucleoplasmin-3	NPM3	sp|O75607|NPM3_HUMAN Nucleoplasmin-3 OS=Homo sapiens OX=9606 GN=NPM3 PE=1 SV=3	0	0	0	0	0	0	0	0	0	0	0	0	0	0	0	0	0	0	0	0	0	0	0	0	0	0	0	0	0	0	0	0	0	0	0	0	0
O75608	O75608	3	3	3	Acyl-protein thioesterase 1	LYPLA1	sp|O75608|LYPA1_HUMAN Acyl-protein thioesterase 1 OS=Homo sapiens OX=9606 GN=LYPLA1 PE=1 SV=1	0	0	0	0	0	17985	0	15906	0	18621	0	22193	7402.9	14801	0	24995	10270	32337	0	24603	0	0	0	0	0	0	0	0	0	0	0	32024	0	0	0	27699	0
O75629	O75629	2	2	2	Protein CREG1	CREG1	sp|O75629|CREG1_HUMAN Protein CREG1 OS=Homo sapiens OX=9606 GN=CREG1 PE=1 SV=1	20050	0	0	0	22468	6465.7	0	0	10464	0	0	0	0	9693.8	3714	0	6630.3	6425.5	21139	0	0	0	0	0	0	0	0	0	0	0	0	4163	0	0	0	0	0
O75636	O75636	4	4	4	Ficolin-3	FCN3	sp|O75636|FCN3_HUMAN Ficolin-3 OS=Homo sapiens OX=9606 GN=FCN3 PE=1 SV=2	0	0	0	0	1487.2	0	0	0	0	0	0	0	0	0	1786.9	0	2781	0	2121.7	0	11079	8688.2	0	0	19660	4019	9633.5	5589.9	1605.3	0	5681.5	0	8589.8	0	0	0	0
O75643	O75643	73	73	73	U5 small nuclear ribonucleoprotein 200 kDa helicase	SNRNP200	sp|O75643|U520_HUMAN U5 small nuclear ribonucleoprotein 200 kDa helicase OS=Homo sapiens OX=9606 GN=SNRNP200 PE=1 SV=2	7562.8	22026	11694	20778	11377	33543	4376.2	25161	9498.8	21130	3954.4	14214	13203	18492	9301.7	20318	15903	23220	10705	31446	14524	9205.2	29475	29791	12466	22242	10885	13284	16446	11900	18574	18357	9457.5	30450	14441	18809	19205
O75663	O75663	6	6	6	TIP41-like protein	TIPRL	sp|O75663|TIPRL_HUMAN TIP41-like protein OS=Homo sapiens OX=9606 GN=TIPRL PE=1 SV=2	0	5021.6	0	0	0	7853.2	0	9720.9	0	19459	0	0	6370.4	6392.1	0	13863	3931.5	13073	0	8560.9	4241.1	5811.3	0	3570.3	4079.5	5655.3	7413.9	5655.1	5287.7	0	6514.8	7493	0	13877	6095.9	4847.9	11099
O75674	O75674	5	5	5	TOM1-like protein 1	TOM1L1	sp|O75674|TM1L1_HUMAN TOM1-like protein 1 OS=Homo sapiens OX=9606 GN=TOM1L1 PE=1 SV=2	0	0	0	0	0	4920	0	3336.4	0	0	0	0	0	4713.2	0	0	0	0	0	0	0	0	0	0	0	0	0	0	0	0	0	0	0	5549.8	0	0	0
O75676	O75676	2	2	2	Ribosomal protein S6 kinase alpha-4	RPS6KA4	sp|O75676|KS6A4_HUMAN Ribosomal protein S6 kinase alpha-4 OS=Homo sapiens OX=9606 GN=RPS6KA4 PE=1 SV=1	0	0	0	0	0	0	0	0	0	0	0	0	0	0	0	0	0	0	0	0	0	0	0	0	0	0	0	0	0	0	0	0	0	0	0	0	0
O75688	O75688	8	8	6	Protein phosphatase 1B	PPM1B	sp|O75688|PPM1B_HUMAN Protein phosphatase 1B OS=Homo sapiens OX=9606 GN=PPM1B PE=1 SV=1	7264.6	7728.9	8453	9426.5	9046.8	9637.3	0	8256.2	7299.3	7810.3	15518	13602	12612	10799	7649.9	11959	9074.8	10587	5495.3	10243	6225.5	11996	7617.7	8789.5	11353	12630	9848.9	14818	7517.4	7090.8	8335.4	10450	11226	10867	11781	11073	10885
O75689;Q9NPF8	O75689	3;1	3;1	3;1	Arf-GAP with dual PH domain-containing protein 1	ADAP1	sp|O75689|ADAP1_HUMAN Arf-GAP with dual PH domain-containing protein 1 OS=Homo sapiens OX=9606 GN=ADAP1 PE=1 SV=2	0	0	0	0	0	0	0	0	0	0	0	0	946.64	3163.5	0	1189.8	0	0	0	0	0	0	0	0	0	0	0	0	0	0	0	0	0	0	0	0	0
O75691	O75691	11	11	11	Small subunit processome component 20 homolog	UTP20	sp|O75691|UTP20_HUMAN Small subunit processome component 20 homolog OS=Homo sapiens OX=9606 GN=UTP20 PE=1 SV=3	0	0	0	0	0	5671.2	0	4282.6	0	0	0	0	0	0	0	0	0	0	0	11310	0	0	4236.2	3740	0	1426.2	4821.7	0	6738.9	0	0	3709.8	0	5478.3	0	0	9612.2
O75694	O75694	21	21	21	Nuclear pore complex protein Nup155	NUP155	sp|O75694|NU155_HUMAN Nuclear pore complex protein Nup155 OS=Homo sapiens OX=9606 GN=NUP155 PE=1 SV=1	0	7685.3	0	2176.6	1461.8	9547	0	16215	0	5742.8	0	5122.9	3333.6	4666.2	0	7307.3	3953.6	8301.7	965.97	9038.7	5745.4	5044	12918	13365	7239.9	23085	6502.6	6032.6	12509	4834.8	9258.2	18576	5192.4	16909	6941.2	11432	11772
O75695	O75695	3	3	3	Protein XRP2	RP2	sp|O75695|XRP2_HUMAN Protein XRP2 OS=Homo sapiens OX=9606 GN=RP2 PE=1 SV=4	0	0	0	0	7917.8	0	0	0	0	0	0	0	6541.9	6456.5	0	0	0	0	0	0	0	14498	0	0	13352	4106.8	0	0	11110	10546	0	7301.4	6761.5	0	0	9332.4	0
O75718	O75718	6	6	6	Cartilage-associated protein	CRTAP	sp|O75718|CRTAP_HUMAN Cartilage-associated protein OS=Homo sapiens OX=9606 GN=CRTAP PE=1 SV=1	0	0	0	0	0	0	0	0	0	0	0	0	0	0	0	0	0	0	0	0	0	0	0	0	0	4165.1	0	0	5645.7	0	0	0	0	6912.7	0	4030.2	0
O75746	O75746	17	11	11	Calcium-binding mitochondrial carrier protein Aralar1	SLC25A12	sp|O75746|CMC1_HUMAN Calcium-binding mitochondrial carrier protein Aralar1 OS=Homo sapiens OX=9606 GN=SLC25A12 PE=1 SV=2	0	7374.9	0	6833.5	3959.1	5628.5	0	5467.6	0	4027.3	0	12606	6145	8113.9	2906.8	9348.1	7075.3	13598	3148.3	0	9066	5234	3020.2	5053.1	8501.6	7647.6	5099.9	6727	16766	5916.8	8340.2	19127	6435.9	3279.6	6635.3	12905	11520
O75764	O75764	6	6	6	Transcription elongation factor A protein 3	TCEA3	sp|O75764|TCEA3_HUMAN Transcription elongation factor A protein 3 OS=Homo sapiens OX=9606 GN=TCEA3 PE=1 SV=2	0	0	0	3824.5	0	25498	0	4755.7	0	4716.9	0	0	0	2547.9	0	5815.4	0	8195	0	0	0	0	7023.2	6444	0	0	0	0	0	0	0	1137.7	0	0	0	0	0
O75781	O75781	6	6	6	Paralemmin-1	PALM	sp|O75781|PALM_HUMAN Paralemmin-1 OS=Homo sapiens OX=9606 GN=PALM PE=1 SV=2	0	0	12301	2329.1	4993.9	0	0	1192.6	17997	0	0	0	4859.6	0	10860	3068.4	6513.4	1362.4	6735.1	0	8994.9	12209	0	0	13246	0	6969	8853.9	0	7946	6131	0	14441	0	5779.4	3043.4	0
O75787	O75787	3	3	3	Renin receptor	ATP6AP2	sp|O75787|RENR_HUMAN Renin receptor OS=Homo sapiens OX=9606 GN=ATP6AP2 PE=1 SV=2	0	8210.2	0	0	0	0	0	0	0	0	0	0	0	0	0	8723.7	0	0	0	0	0	0	0	0	0	0	0	0	0	0	0	0	0	9028.5	0	0	0
P54855;O75795	P54855;O75795	1;1	1;1	1;1	UDP-glucuronosyltransferase 2B15;UDP-glucuronosyltransferase 2B17	UGT2B15;UGT2B17	sp|P54855|UDB15_HUMAN UDP-glucuronosyltransferase 2B15 OS=Homo sapiens OX=9606 GN=UGT2B15 PE=1 SV=3;sp|O75795|UDB17_HUMAN UDP-glucuronosyltransferase 2B17 OS=Homo sapiens OX=9606 GN=UGT2B17 PE=1 SV=1	0	0	0	0	0	0	0	0	0	0	0	0	0	0	0	0	0	0	0	0	0	0	0	0	0	0	0	0	0	0	0	0	0	0	0	0	0
O75818	O75818	3	3	3	Ribonuclease P protein subunit p40	RPP40	sp|O75818|RPP40_HUMAN Ribonuclease P protein subunit p40 OS=Homo sapiens OX=9606 GN=RPP40 PE=1 SV=3	0	0	0	0	0	0	0	0	0	0	0	0	0	0	0	0	0	0	0	0	0	0	0	0	0	966.57	0	0	0	0	0	2049.1	0	0	0	0	0
O75821	O75821	14	14	14	Eukaryotic translation initiation factor 3 subunit G	EIF3G	sp|O75821|EIF3G_HUMAN Eukaryotic translation initiation factor 3 subunit G OS=Homo sapiens OX=9606 GN=EIF3G PE=1 SV=2	11173	33527	22207	25683	21250	29222	14913	29327	23972	31256	18442	19476	25025	27801	19167	25900	21375	40546	26141	34154	7133	10160	21793	22082	9191.3	21538	12817	8751	19126	12279	16992	20307	10833	24365	18170	22907	18895
O75822	O75822	8	8	8	Eukaryotic translation initiation factor 3 subunit J	EIF3J	sp|O75822|EIF3J_HUMAN Eukaryotic translation initiation factor 3 subunit J OS=Homo sapiens OX=9606 GN=EIF3J PE=1 SV=2	27476	25125	0	27702	12548	15689	5015	11711	25235	31984	30126	13772	0	18941	13580	12221	13540	20532	20397	16519	20278	11478	32019	34057	16954	21086	18800	21570	37968	19292	21989	23023	22665	27157	27486	26959	13304
O75828	O75828	10	8	8	Carbonyl reductase [NADPH] 3	CBR3	sp|O75828|CBR3_HUMAN Carbonyl reductase [NADPH] 3 OS=Homo sapiens OX=9606 GN=CBR3 PE=1 SV=3	0	0	0	0	0	0	0	0	0	0	0	0	0	0	0	489.62	0	33975	0	0	0	0	0	0	0	0	0	0	498.86	0	0	32860	0	0	0	0	502.58
O75832	O75832	9	9	9	26S proteasome non-ATPase regulatory subunit 10	PSMD10	sp|O75832|PSD10_HUMAN 26S proteasome non-ATPase regulatory subunit 10 OS=Homo sapiens OX=9606 GN=PSMD10 PE=1 SV=1	0	0	0	2294.3	0	1209.6	0	4293	0	0	0	3092.6	3860.9	0	0	10085	2488.5	1628.4	3791.3	1687.2	12823	5573.8	3171.1	2661.4	0	6325.8	5434.9	3071.7	7246.7	0	1542.3	6036.2	6386.4	7665.7	4345.7	4179.4	12605
O75843	O75843	12	12	12	AP-1 complex subunit gamma-like 2	AP1G2	sp|O75843|AP1G2_HUMAN AP-1 complex subunit gamma-like 2 OS=Homo sapiens OX=9606 GN=AP1G2 PE=1 SV=1	0	0	0	0	0	0	0	2175.7	0	6326.3	0	0	0	2636.4	0	0	0	2586.4	0	3660.6	0	4181.6	0	0	0	3680.1	0	0	0	0	0	2992.7	0	8861.2	2528.2	4961.1	4310.2
O75844	O75844	10	10	10	CAAX prenyl protease 1 homolog	ZMPSTE24	sp|O75844|FACE1_HUMAN CAAX prenyl protease 1 homolog OS=Homo sapiens OX=9606 GN=ZMPSTE24 PE=1 SV=2	4789.8	22321	9347.5	16828	10841	27223	0	18604	9461.5	18862	0	41323	15563	13254	5327.9	18393	9563.9	12438	12278	17822	9052.4	5191.3	12328	16559	9690	18930	10214	12663	42045	9809.8	11478	12868	8216.1	19553	12158	17283	20759
O75874	O75874	18	17	17	Isocitrate dehydrogenase [NADP] cytoplasmic	IDH1	sp|O75874|IDHC_HUMAN Isocitrate dehydrogenase [NADP] cytoplasmic OS=Homo sapiens OX=9606 GN=IDH1 PE=1 SV=2	44510	33916	46874	190410	125460	93446	28974	150800	72995	97546	27866	27819	95749	145420	36347	140830	60396	283920	97415	38597	113300	93104	75177	90877	86902	219450	118670	79169	96173	85691	118750	314020	193590	69029	205210	156700	129990
O75880	O75880	5	5	5	Protein SCO1 homolog, mitochondrial	SCO1	sp|O75880|SCO1_HUMAN Protein SCO1 homolog, mitochondrial OS=Homo sapiens OX=9606 GN=SCO1 PE=1 SV=1	0	0	0	0	7085.9	6634.1	0	17937	0	0	0	0	11029	5574.1	0	3605.5	4885.8	23073	0	6187.4	0	5219.4	0	0	7474.6	22206	4891.5	0	12980	0	8080.6	11167	10645	12889	11270	9518.8	6599.6
O75881	O75881	2	2	2	25-hydroxycholesterol 7-alpha-hydroxylase	CYP7B1	sp|O75881|CP7B1_HUMAN Cytochrome P450 7B1 OS=Homo sapiens OX=9606 GN=CYP7B1 PE=1 SV=2	0	2286.3	0	0	0	0	0	3481.3	0	0	0	4279.1	0	0	0	4432.8	0	3678.1	0	0	0	0	0	0	0	6270.7	0	0	2538	0	0	4534.8	0	0	0	0	0
O75882	O75882	5	5	5	Attractin	ATRN	sp|O75882|ATRN_HUMAN Attractin OS=Homo sapiens OX=9606 GN=ATRN PE=1 SV=2	0	0	0	0	0	0	0	0	0	0	0	0	0	0	0	0	0	0	0	0	0	4604.7	0	0	4499.7	2312.1	3400.6	4945.3	1156.8	5385.8	0	0	2067	2264.9	0	0	0
O75884	O75884	8	8	8	Putative hydrolase RBBP9	RBBP9	sp|O75884|RBBP9_HUMAN Serine hydrolase RBBP9 OS=Homo sapiens OX=9606 GN=RBBP9 PE=1 SV=2	0	0	0	0	0	0	0	0	0	0	0	0	0	0	0	0	0	0	0	0	0	0	0	0	0	0	0	0	0	0	0	0	0	0	0	1866.2	0
O75886	O75886	4	3	3	Signal transducing adapter molecule 2	STAM2	sp|O75886|STAM2_HUMAN Signal transducing adapter molecule 2 OS=Homo sapiens OX=9606 GN=STAM2 PE=1 SV=1	0	0	0	0	0	0	0	0	0	0	0	0	2410.4	0	0	0	0	6242.8	0	0	0	0	4835.2	0	0	0	0	0	0	0	0	0	0	0	0	4199.1	0
O75888	O75888	1	1	1	Tumor necrosis factor ligand superfamily member 13	TNFSF13	sp|O75888|TNF13_HUMAN Tumor necrosis factor ligand superfamily member 13 OS=Homo sapiens OX=9606 GN=TNFSF13 PE=1 SV=1	0	0	0	0	0	0	0	0	0	0	0	0	0	0	0	0	0	0	0	0	0	0	0	0	0	0	0	0	0	0	0	0	0	0	0	0	0
O75891	O75891	4	3	3	Cytosolic 10-formyltetrahydrofolate dehydrogenase	ALDH1L1	sp|O75891|AL1L1_HUMAN Cytosolic 10-formyltetrahydrofolate dehydrogenase OS=Homo sapiens OX=9606 GN=ALDH1L1 PE=1 SV=2	0	5950.3	0	0	0	0	0	8700.3	0	0	0	0	0	0	0	7865.2	0	5744.4	0	0	0	0	0	0	0	12237	0	0	20189	0	0	5630.3	0	0	0	0	0
O75896	O75896	1	1	1	Tumor suppressor candidate 2	TUSC2	sp|O75896|TUSC2_HUMAN Tumor suppressor candidate 2 OS=Homo sapiens OX=9606 GN=TUSC2 PE=1 SV=3	0	0	0	0	0	0	0	0	0	0	0	0	0	0	0	0	0	0	0	0	0	0	0	0	0	0	0	0	0	0	0	0	0	0	0	0	0	+
O75900	O75900	3	3	3	Matrix metalloproteinase-23;Matrix metalloproteinase-23, soluble form	MMP23A	sp|O75900|MMP23_HUMAN Matrix metalloproteinase-23 OS=Homo sapiens OX=9606 GN=MMP23B PE=1 SV=2	0	0	0	0	0	0	0	0	0	0	0	0	2128.8	0	6525	0	1221.2	0	0	0	0	0	0	0	4857.7	0	0	0	0	5350.4	1564.2	0	0	0	4110.2	0	0
O75907	O75907	3	3	3	Diacylglycerol O-acyltransferase 1	DGAT1	sp|O75907|DGAT1_HUMAN Diacylglycerol O-acyltransferase 1 OS=Homo sapiens OX=9606 GN=DGAT1 PE=1 SV=2	0	0	0	0	3195.2	8659.8	0	9227.5	0	8236.2	0	6773.8	0	7309.6	0	4013.3	3056.3	19398	0	9271.3	0	0	0	5347.1	0	7203.8	2290.4	3041.7	10507	0	0	5138.1	0	5810.8	2434.4	6815.6	0
O75909	O75909	2	2	2	Cyclin-K	CCNK	sp|O75909|CCNK_HUMAN Cyclin-K OS=Homo sapiens OX=9606 GN=CCNK PE=1 SV=2	0	0	0	0	0	0	0	1866	0	0	0	0	0	0	0	0	0	0	0	0	0	0	0	0	0	0	0	0	0	0	0	0	0	0	0	0	0
O75911	O75911	2	2	2	Short-chain dehydrogenase/reductase 3	DHRS3	sp|O75911|DHRS3_HUMAN Short-chain dehydrogenase/reductase 3 OS=Homo sapiens OX=9606 GN=DHRS3 PE=1 SV=2	0	0	0	7379.8	3947.7	2465	0	7433.6	0	0	0	7674.2	3868.2	8820.9	0	7186.5	0	0	2681.3	4361.1	0	0	0	0	0	0	0	0	7628.2	0	0	0	0	0	0	5710.9	0
O75915	O75915	5	5	5	PRA1 family protein 3	ARL6IP5	sp|O75915|PRAF3_HUMAN PRA1 family protein 3 OS=Homo sapiens OX=9606 GN=ARL6IP5 PE=1 SV=1	68956	121240	101070	141800	95915	103900	82863	54008	131170	135540	151510	109600	101380	94519	73435	70260	73026	49606	89752	101970	99027	51203	47538	42352	96408	42783	69775	127190	40935	121150	145400	68468	94767	78717	138580	89644	103470
O75923	O75923	37	36	36	Dysferlin	DYSF	sp|O75923|DYSF_HUMAN Dysferlin OS=Homo sapiens OX=9606 GN=DYSF PE=1 SV=1	0	3267.9	17771	0	12266	951.46	6321.3	4342.7	7102.6	4949.1	0	3710.8	16301	2128.6	10783	372.75	29555	9653.3	5970	7021.3	13340	15061	1741.6	1148.7	25241	8707.8	18075	24786	8782.5	10587	22809	13152	10166	9001.1	18847	7880.2	3938.2
O75925;O75928	O75925;O75928	1;1	1;1	1;1	E3 SUMO-protein ligase PIAS1;E3 SUMO-protein ligase PIAS2	PIAS1;PIAS2	sp|O75925|PIAS1_HUMAN E3 SUMO-protein ligase PIAS1 OS=Homo sapiens OX=9606 GN=PIAS1 PE=1 SV=2;sp|O75928|PIAS2_HUMAN E3 SUMO-protein ligase PIAS2 OS=Homo sapiens OX=9606 GN=PIAS2 PE=1 SV=3	0	0	0	0	0	0	0	0	0	0	0	0	0	0	0	0	0	0	0	0	0	0	0	0	0	0	0	0	0	0	0	0	0	0	0	0	0
O75934	O75934	3	3	3	Pre-mRNA-splicing factor SPF27	BCAS2	sp|O75934|SPF27_HUMAN Pre-mRNA-splicing factor SPF27 OS=Homo sapiens OX=9606 GN=BCAS2 PE=1 SV=1	0	0	0	0	0	0	0	1537.9	0	0	0	0	0	0	0	917.54	0	0	0	0	0	0	0	0	0	2480.8	0	0	2051.3	0	0	0	0	2434	0	1828.3	0
O75935	O75935	3	3	3	Dynactin subunit 3	DCTN3	sp|O75935|DCTN3_HUMAN Dynactin subunit 3 OS=Homo sapiens OX=9606 GN=DCTN3 PE=1 SV=1	0	2987.9	0	0	5193.3	2625.9	2902.5	0	0	3485.4	0	5972.5	4871	5035.5	8117.1	0	7316.9	3675.6	6965.7	0	7669.9	9017.9	9734.1	0	11756	0	10832	11366	0	10526	14787	9570.7	14873	12071	14649	14967	8713.3
O75937	O75937	7	7	7	DnaJ homolog subfamily C member 8	DNAJC8	sp|O75937|DNJC8_HUMAN DnaJ homolog subfamily C member 8 OS=Homo sapiens OX=9606 GN=DNAJC8 PE=1 SV=2	18643	11558	12105	23521	14790	27152	0	10108	22610	10444	0	9539.5	13242	21757	13509	11132	14925	17080	20428	5982.7	12548	9701.2	13687	18223	7667.1	14922	19981	12041	12489	10234	10544	22416	14400	10682	12346	16185	14325
O75940	O75940	3	3	3	Survival of motor neuron-related-splicing factor 30	SMNDC1	sp|O75940|SPF30_HUMAN Survival of motor neuron-related-splicing factor 30 OS=Homo sapiens OX=9606 GN=SMNDC1 PE=1 SV=1	5540.6	5684.1	0	10646	0	5666.9	0	1613.1	0	0	0	0	0	7748.3	0	3426.4	0	5221.3	0	7462.1	0	0	0	0	0	1983.1	0	0	0	0	0	0	0	3964.9	0	0	0
O75947	O75947	11	11	11	ATP synthase subunit d, mitochondrial	ATP5H	sp|O75947|ATP5H_HUMAN ATP synthase subunit d, mitochondrial OS=Homo sapiens OX=9606 GN=ATP5PD PE=1 SV=3	0	73863	40552	83466	60924	27993	46113	89247	231690	35669	0	86558	86334	54825	36508	62130	32748	147760	124890	51006	74931	66079	45061	69278	81534	106680	68025	34929	137250	28391	52815	245880	117550	58782	80076	113820	98848
O75954	O75954	2	2	2	Tetraspanin-9	TSPAN9	sp|O75954|TSN9_HUMAN Tetraspanin-9 OS=Homo sapiens OX=9606 GN=TSPAN9 PE=1 SV=1	0	0	0	0	7634.1	0	0	0	0	0	0	0	2785.1	2433.2	0	0	0	0	0	0	0	0	0	0	0	0	0	0	0	0	0	0	0	0	0	0	0
O75955	O75955	22	22	22	Flotillin-1	FLOT1	sp|O75955|FLOT1_HUMAN Flotillin-1 OS=Homo sapiens OX=9606 GN=FLOT1 PE=1 SV=3	35356	19656	23133	39168	36153	57300	15308	40203	17140	21987	13878	20082	27179	40683	33851	15024	36109	34970	28771	31165	48423	25407	51983	59554	44718	44872	31664	32211	40240	45113	44513	40447	38461	40436	31679	49956	17202
O75962	O75962	6	6	6	Triple functional domain protein	TRIO	sp|O75962|TRIO_HUMAN Triple functional domain protein OS=Homo sapiens OX=9606 GN=TRIO PE=1 SV=2	0	0	0	0	0	9264.2	0	0	0	0	0	0	0	0	0	5666	0	0	0	0	0	0	0	0	0	0	0	0	0	0	0	0	0	0	0	0	0
O75964	O75964	6	6	6	ATP synthase subunit g, mitochondrial	ATP5L	sp|O75964|ATP5L_HUMAN ATP synthase subunit g, mitochondrial OS=Homo sapiens OX=9606 GN=ATP5MG PE=1 SV=3	86138	77633	59451	82984	89243	71465	54266	97477	57631	49853	52134	129100	90801	80039	45266	72717	66330	117220	99790	77102	129310	90820	83276	80699	96478	105170	64666	88456	125350	99743	117310	141390	106730	88537	134370	109530	104870
O75976	O75976	9	9	9	Carboxypeptidase D	CPD	sp|O75976|CBPD_HUMAN Carboxypeptidase D OS=Homo sapiens OX=9606 GN=CPD PE=1 SV=2	0	0	0	0	0	5457.4	0	8311.9	0	13742	0	0	3960	5279.6	0	0	0	4119.7	0	3551.9	0	0	13044	10982	0	10277	0	0	0	0	0	8573.1	0	0	3743.6	0	4855.7
O75995	O75995	9	9	9	SAM and SH3 domain-containing protein 3	SASH3	sp|O75995|SASH3_HUMAN SAM and SH3 domain-containing protein 3 OS=Homo sapiens OX=9606 GN=SASH3 PE=1 SV=2	0	24959	8291.9	10492	9960.7	0	0	4158.6	13491	12759	0	5942.6	27202	10371	6240.6	3082.3	6556.8	9346.7	16118	0	0	2581	0	0	0	3679.3	4061.8	0	4452	0	0	3763	2687.8	0	7808.3	2642	0
O76003	O76003	10	10	10	Glutaredoxin-3	GLRX3	sp|O76003|GLRX3_HUMAN Glutaredoxin-3 OS=Homo sapiens OX=9606 GN=GLRX3 PE=1 SV=2	0	14137	0	6573.6	5581.3	13711	0	13112	2027.5	13863	0	13258	9927.9	12443	5703.3	20692	5425.6	28897	5451	5430.4	7394.2	4499.8	12828	13197	0	10644	4926.7	4095.5	12880	0	2661.5	19325	8681.7	4726.7	8818.8	13640	7497.7
O76021	O76021	16	16	16	Ribosomal L1 domain-containing protein 1	RSL1D1	sp|O76021|RL1D1_HUMAN Ribosomal L1 domain-containing protein 1 OS=Homo sapiens OX=9606 GN=RSL1D1 PE=1 SV=3	13619	34782	8019.3	33373	10093	38055	0	33868	11934	30492	18089	17417	14761	19973	4255.9	23621	11514	39116	13490	64798	8098.7	2995.2	23035	25403	3824.5	18262	2254.2	4545.8	24125	3719.6	7939.6	30372	5254.1	38810	11738	12913	25383
O76024	O76024	12	12	12	Wolframin	WFS1	sp|O76024|WFS1_HUMAN Wolframin OS=Homo sapiens OX=9606 GN=WFS1 PE=1 SV=2	11610	9367.3	28303	5844.8	18174	6851.2	12141	7209.7	15086	0	30184	8994.9	9397.7	5911.8	32122	5059.4	28511	7625.1	23546	3838.4	15743	14347	0	0	16444	5187.7	18238	22452	14143	26205	25319	0	15581	3427.1	10761	5641.3	4623.4
O76027	O76027	8	8	8	Annexin A9	ANXA9	sp|O76027|ANXA9_HUMAN Annexin A9 OS=Homo sapiens OX=9606 GN=ANXA9 PE=1 SV=3	0	0	0	0	0	0	0	0	0	0	0	0	0	3619.3	0	0	0	0	0	0	0	0	0	0	0	0	0	0	0	0	0	1179.2	0	0	0	8211.5	0
O76031	O76031	8	8	8	ATP-dependent Clp protease ATP-binding subunit clpX-like, mitochondrial	CLPX	sp|O76031|CLPX_HUMAN ATP-dependent Clp protease ATP-binding subunit clpX-like, mitochondrial OS=Homo sapiens OX=9606 GN=CLPX PE=1 SV=2	0	4634.6	0	0	2040.8	5610.5	0	6348.4	0	5616.2	0	3749.3	3194.2	3316.5	0	2993.2	0	5711.2	3249.8	6409.8	0	0	4953.4	5837.7	0	4357.1	0	0	6281.5	0	0	3469.7	0	5637	3255.1	2621.9	3662
O76041	O76041	7	7	7	Nebulette	NEBL	sp|O76041|NEBL_HUMAN Nebulette OS=Homo sapiens OX=9606 GN=NEBL PE=1 SV=1	0	0	26188	0	10766	0	0	0	19050	2632.6	21579	0	3997.3	9408.9	30967	0	24423	0	10023	0	0	0	3124.1	0	0	0	4582.6	0	0	0	5458.4	0	3248.8	1665.3	0	2330.7	0
O76054	O76054	3	3	3	SEC14-like protein 2	SEC14L2	sp|O76054|S14L2_HUMAN SEC14-like protein 2 OS=Homo sapiens OX=9606 GN=SEC14L2 PE=1 SV=1	0	0	0	0	0	0	0	0	0	0	0	0	0	0	0	0	0	0	0	0	0	0	0	0	0	0	0	0	0	0	0	0	0	0	0	0	0
O76062	O76062	3	3	3	Delta(14)-sterol reductase	TM7SF2	sp|O76062|ERG24_HUMAN Delta(14)-sterol reductase TM7SF2 OS=Homo sapiens OX=9606 GN=TM7SF2 PE=1 SV=3	6763.4	0	0	0	0	18601	0	13960	0	0	0	0	6351.2	9572.8	0	4529.4	10203	10182	9582.7	10145	0	0	0	0	0	5009	5043.9	0	0	0	0	0	0	0	0	0	0
O76070	O76070	6	6	6	Gamma-synuclein	SNCG	sp|O76070|SYUG_HUMAN Gamma-synuclein OS=Homo sapiens OX=9606 GN=SNCG PE=1 SV=2	5735	31294	8438	1348.4	0	12377	3030.7	0	9818.1	6991.6	5590.2	5821.9	1983.7	0	3874	0	0	33960	5927.2	37365	0	2448.1	8269.3	10807	0	0	0	787.29	1958.4	0	0	7194.5	2735.8	6813.2	0	0	0
O76071	O76071	2	2	2	Probable cytosolic iron-sulfur protein assembly protein CIAO1	CIAO1	sp|O76071|CIAO1_HUMAN Probable cytosolic iron-sulfur protein assembly protein CIAO1 OS=Homo sapiens OX=9606 GN=CIAO1 PE=1 SV=1	0	2004.1	0	0	1780.7	0	0	0	0	0	0	0	0	0	0	0	0	1972.7	0	0	0	0	0	0	0	0	2130.1	0	0	0	0	0	0	0	0	0	0
O76074	O76074	3	3	3	cGMP-specific 3,5-cyclic phosphodiesterase	PDE5A	sp|O76074|PDE5A_HUMAN cGMP-specific 3,5-cyclic phosphodiesterase OS=Homo sapiens OX=9606 GN=PDE5A PE=1 SV=2	0	0	0	0	0	0	0	0	0	0	0	0	0	0	0	0	0	0	0	0	0	0	0	0	0	0	0	0	0	0	0	0	0	0	0	0	0
O76075	O76075	4	4	4	DNA fragmentation factor subunit beta	DFFB	sp|O76075|DFFB_HUMAN DNA fragmentation factor subunit beta OS=Homo sapiens OX=9606 GN=DFFB PE=1 SV=1	0	0	0	0	0	2482.4	0	2957	0	0	0	0	0	0	0	0	0	1476.8	0	0	0	0	0	0	0	0	0	0	0	0	0	0	0	0	0	0	0
O76094	O76094	23	23	23	Signal recognition particle subunit SRP72	SRP72	sp|O76094|SRP72_HUMAN Signal recognition particle subunit SRP72 OS=Homo sapiens OX=9606 GN=SRP72 PE=1 SV=3	13637	29428	11832	22037	12707	19404	5232	34406	16433	22636	24321	29234	15106	19083	8408.1	16859	12807	26193	15560	22188	7380.4	7147.2	14351	14530	7124.3	22600	8483.2	8672.7	26004	6358.2	10470	25671	8252	18458	12051	11656	14938
O76099	O76099	1	1	1	Olfactory receptor 7C1	OR7C1	sp|O76099|OR7C1_HUMAN Olfactory receptor 7C1 OS=Homo sapiens OX=9606 GN=OR7C1 PE=2 SV=1	0	0	0	0	0	0	0	0	0	0	0	0	0	0	0	0	0	0	0	0	0	0	0	0	0	0	0	0	0	0	0	0	0	0	0	0	0	+
O94760	O94760	15	15	15	N(G),N(G)-dimethylarginine dimethylaminohydrolase 1	DDAH1	sp|O94760|DDAH1_HUMAN N(G),N(G)-dimethylarginine dimethylaminohydrolase 1 OS=Homo sapiens OX=9606 GN=DDAH1 PE=1 SV=3	3268.4	3672	19498	50503	13370	16911	2879.1	29195	17595	48902	12191	8417.3	12490	47694	23714	18207	19018	13958	18089	2366.9	9616.5	15275	16468	20567	14032	26283	24638	11671	16512	10773	15298	14406	16582	3598	15550	48249	8428.9
O94763	O94763	6	6	6	Unconventional prefoldin RPB5 interactor 1	URI1	sp|O94763|RMP_HUMAN Unconventional prefoldin RPB5 interactor 1 OS=Homo sapiens OX=9606 GN=URI1 PE=1 SV=3	0	0	0	0	0	0	0	0	0	0	0	0	0	0	0	0	0	0	0	0	0	0	0	0	0	0	0	0	0	0	0	0	0	0	0	0	0
O94766	O94766	8	8	8	Galactosylgalactosylxylosylprotein 3-beta-glucuronosyltransferase 3	B3GAT3	sp|O94766|B3GA3_HUMAN Galactosylgalactosylxylosylprotein 3-beta-glucuronosyltransferase 3 OS=Homo sapiens OX=9606 GN=B3GAT3 PE=1 SV=2	0	0	0	0	0	6421.6	0	2390.4	0	0	0	0	0	0	0	5021.7	0	919.74	0	2479.1	0	0	8027	9664.5	0	2932.7	0	0	1435.2	0	0	0	0	2803	2449.2	0	5549.9
O94768	O94768	1	1	1	Serine/threonine-protein kinase 17B	STK17B	sp|O94768|ST17B_HUMAN Serine/threonine-protein kinase 17B OS=Homo sapiens OX=9606 GN=STK17B PE=1 SV=1	0	0	0	0	0	0	0	0	0	0	0	0	0	0	0	0	0	0	0	0	0	0	0	0	0	0	0	0	0	0	0	0	0	0	0	0	0
O94776	O94776	18	18	17	Metastasis-associated protein MTA2	MTA2	sp|O94776|MTA2_HUMAN Metastasis-associated protein MTA2 OS=Homo sapiens OX=9606 GN=MTA2 PE=1 SV=1	7384.3	23453	12435	24466	11156	43010	3101.6	19542	12949	20117	13865	17313	13443	17913	9789.5	13971	14084	15246	9563.5	28376	12101	11723	38821	40519	10383	15101	8362.9	12331	14988	10328	15122	16373	8611.4	29136	13093	15904	16592
O94788	O94788	9	8	8	Retinal dehydrogenase 2	ALDH1A2	sp|O94788|AL1A2_HUMAN Retinal dehydrogenase 2 OS=Homo sapiens OX=9606 GN=ALDH1A2 PE=1 SV=3	0	0	0	0	8665.7	0	0	0	0	0	0	0	2710.5	0	2711.8	10922	2605.8	0	8537	0	0	6221.4	0	0	0	0	11812	0	0	4045.2	0	0	13308	0	12056	0	7835.5
O94804	O94804	12	12	12	Serine/threonine-protein kinase 10	STK10	sp|O94804|STK10_HUMAN Serine/threonine-protein kinase 10 OS=Homo sapiens OX=9606 GN=STK10 PE=1 SV=1	15268	10056	17021	12031	22084	1439.9	0	3906.6	16203	4115.7	14078	5733.2	5223.8	10990	9841.4	2437.1	6233.3	5539.2	13903	0	4115.4	4936	2658.3	0	5196.7	4839.4	2928.1	7262	6424.6	1686.5	5575.7	3734.6	3442.6	3462.1	5240.5	5291.2	2658.6
O94811	O94811	3	3	3	Tubulin polymerization-promoting protein	TPPP	sp|O94811|TPPP_HUMAN Tubulin polymerization-promoting protein OS=Homo sapiens OX=9606 GN=TPPP PE=1 SV=1	9578.6	1988.6	55969	4045.7	13742	0	13025	1470.1	39200	0	0	0	3219	0	21532	0	0	0	12051	4904.5	0	0	0	0	0	0	0	0	0	0	0	0	0	0	0	0	0
O94819	O94819	2	2	2	Kelch repeat and BTB domain-containing protein 11	KBTBD11	sp|O94819|KBTBB_HUMAN Kelch repeat and BTB domain-containing protein 11 OS=Homo sapiens OX=9606 GN=KBTBD11 PE=1 SV=1	0	0	0	0	0	0	0	4145.8	0	0	0	0	0	0	0	0	0	0	0	0	0	1585	0	0	4139.9	4458.1	1345.7	0	0	0	4155	0	0	0	6501.6	0	0
O94822	O94822	6	6	6	E3 ubiquitin-protein ligase listerin	LTN1	sp|O94822|LTN1_HUMAN E3 ubiquitin-protein ligase listerin OS=Homo sapiens OX=9606 GN=LTN1 PE=1 SV=6	0	0	0	0	0	0	0	0	0	0	0	0	0	0	0	0	0	1490.1	0	0	0	0	0	0	0	0	0	0	0	0	0	0	0	0	0	1082.1	0
O94826	O94826	14	14	14	Mitochondrial import receptor subunit TOM70	TOMM70A	sp|O94826|TOM70_HUMAN Mitochondrial import receptor subunit TOM70 OS=Homo sapiens OX=9606 GN=TOMM70 PE=1 SV=1	8948.6	25052	7322.2	11078	19503	30112	12791	38831	6839	33600	6633.3	16646	23669	16826	15267	32378	19829	31349	20895	42902	14050	10655	25529	15279	13189	18950	13002	9538.8	19530	10501	14470	18810	12394	30205	14575	16350	19993
O94832	O94832	43	43	40	Unconventional myosin-Id	MYO1D	sp|O94832|MYO1D_HUMAN Unconventional myosin-Id OS=Homo sapiens OX=9606 GN=MYO1D PE=1 SV=2	9651.8	14430	22251	46005	16736	5668	16905	23633	19531	19868	29834	15380	17210	46612	38203	22488	26887	17051	16043	7853.5	17685	14111	0	1597.3	20377	21262	19208	25761	14412	37766	25604	14640	16853	7818	17448	34665	23061
O94842;O15405;O94900;Q96NM4	O94842;O15405	3;2;1;1	3;2;1;1	3;2;1;1	TOX high mobility group box family member 4;TOX high mobility group box family member 3	TOX4;TOX3	sp|O94842|TOX4_HUMAN TOX high mobility group box family member 4 OS=Homo sapiens OX=9606 GN=TOX4 PE=1 SV=1;sp|O15405|TOX3_HUMAN TOX high mobility group box family member 3 OS=Homo sapiens OX=9606 GN=TOX3 PE=1 SV=2	0	5310.6	0	6121	1741.5	6624.9	0	5032.2	0	9384.6	0	2341	2432.5	0	0	5359.2	4030.8	7839.4	0	10906	0	0	0	0	0	0	2105.8	0	7148.8	0	0	0	0	8878.7	0	3072.7	0
O94851	O94851	10	10	10	Protein-methionine sulfoxide oxidase MICAL2	MICAL2	sp|O94851|MICA2_HUMAN [F-actin]-monooxygenase MICAL2 OS=Homo sapiens OX=9606 GN=MICAL2 PE=1 SV=1	0	43167	0	37137	0	52417	0	41548	0	46883	0	0	11777	32492	0	42344	36181	0	0	59264	0	18891	34147	0	0	38308	0	10715	21674	0	0	0	14187	54415	37032	29334	61720
O94855	O94855	11	11	11	Protein transport protein Sec24D	SEC24D	sp|O94855|SC24D_HUMAN Protein transport protein Sec24D OS=Homo sapiens OX=9606 GN=SEC24D PE=1 SV=2	0	18151	0	13977	6298.8	16440	0	37602	0	21480	0	31394	10958	7243.7	9706.7	26068	10922	17234	0	20524	0	0	14832	20130	0	33515	9580.9	0	32133	0	0	26786	0	25078	7784.9	15092	28939
O94868	O94868	3	3	3	F-BAR and double SH3 domains protein 2	FCHSD2	sp|O94868|FCSD2_HUMAN F-BAR and double SH3 domains protein 2 OS=Homo sapiens OX=9606 GN=FCHSD2 PE=1 SV=3	0	0	0	0	0	0	0	0	0	0	0	0	0	0	0	0	0	4176.2	0	0	0	0	0	0	0	0	0	0	9385.3	0	0	0	0	0	0	0	0
O94874	O94874	24	24	24	E3 UFM1-protein ligase 1	UFL1	sp|O94874|UFL1_HUMAN E3 UFM1-protein ligase 1 OS=Homo sapiens OX=9606 GN=UFL1 PE=1 SV=2	21607	49491	30210	36640	27983	26445	30916	50303	37708	28313	41914	64631	31744	30967	25447	26267	32007	33305	40278	23232	22189	18708	22103	15663	22995	31350	29389	25222	53520	24281	27483	31523	29908	21013	28131	28239	32224
O94875	O94875	21	21	21	Sorbin and SH3 domain-containing protein 2	SORBS2	sp|O94875|SRBS2_HUMAN Sorbin and SH3 domain-containing protein 2 OS=Homo sapiens OX=9606 GN=SORBS2 PE=1 SV=3	14203	0	74671	31389	40800	0	61790	51873	41987	5552.2	121620	5825.1	16066	28477	40677	7818.4	43979	22752	28135	0	13011	16545	0	0	20602	24115	13539	31284	8419.9	23959	15786	11845	25635	768.6	6595.9	11123	7444.8
O94880	O94880	5	5	5	PHD finger protein 14	PHF14	sp|O94880|PHF14_HUMAN PHD finger protein 14 OS=Homo sapiens OX=9606 GN=PHF14 PE=1 SV=2	0	0	0	0	0	5138.9	0	3655.7	0	3931.5	0	0	0	3173	0	2502.5	0	0	0	5782.2	0	0	0	0	0	2214.8	0	0	0	0	0	2645.6	0	4608.4	0	0	2275.3
O94886	O94886	11	11	11	CSC1-like protein 1	TMEM63A	sp|O94886|CSCL1_HUMAN CSC1-like protein 1 OS=Homo sapiens OX=9606 GN=TMEM63A PE=1 SV=3	0	13940	0	15485	50270	81216	0	96014	0	57524	0	21991	59934	83740	0	52818	0	56609	36662	18729	28285	37486	86709	117810	39560	115060	4051.4	31746	55930	20576	37323	30488	88452	21116	62476	91092	85325
O94887	O94887	3	3	3	FERM, RhoGEF and pleckstrin domain-containing protein 2	FARP2	sp|O94887|FARP2_HUMAN FERM, ARHGEF and pleckstrin domain-containing protein 2 OS=Homo sapiens OX=9606 GN=FARP2 PE=1 SV=3	0	0	0	0	0	0	0	0	0	0	0	0	0	0	0	0	0	0	0	0	0	0	0	0	0	0	0	0	0	0	0	814.09	0	0	0	0	0
O94888	O94888	4	4	4	UBX domain-containing protein 7	UBXN7	sp|O94888|UBXN7_HUMAN UBX domain-containing protein 7 OS=Homo sapiens OX=9606 GN=UBXN7 PE=1 SV=2	0	0	0	0	0	0	0	2804.8	0	0	0	0	0	0	0	2887	0	0	0	3687.4	0	0	0	2703.9	0	0	0	0	0	0	0	2187.7	0	3327.7	0	0	0
O94901	O94901	16	16	16	SUN domain-containing protein 1	SUN1	sp|O94901|SUN1_HUMAN SUN domain-containing protein 1 OS=Homo sapiens OX=9606 GN=SUN1 PE=1 SV=3	0	2687	5294.8	6114.5	2824.3	10010	0	7347.4	3956.3	6491.4	0	0	2716.2	7679.1	0	4117.9	4888.8	4608.1	0	12276	7052.3	6532.1	5279.5	7416.8	8193.4	8306.7	8952.9	7512.1	2462.3	7435.5	6963.6	5440.3	4069	14762	1890.6	8150.3	5603.1
O94903	O94903	6	6	6	Proline synthase co-transcribed bacterial homolog protein	PROSC	sp|O94903|PLPHP_HUMAN Pyridoxal phosphate homeostasis protein OS=Homo sapiens OX=9606 GN=PLPBP PE=1 SV=1	0	17534	13135	18875	21427	9487.6	8505.1	22107	15710	23573	0	19525	18430	19697	21501	17821	17641	27958	17489	12722	14252	6497.4	0	0	16946	19745	20985	13052	17619	8749.9	8532.7	26814	10203	12158	9580.3	17916	20220
O94905	O94905	13	13	11	Erlin-2	ERLIN2	sp|O94905|ERLN2_HUMAN Erlin-2 OS=Homo sapiens OX=9606 GN=ERLIN2 PE=1 SV=1	13911	14710	23848	23380	22296	11067	18750	33665	18464	35943	12494	58398	28132	37416	21847	21219	27092	33625	17657	19060	47841	36903	14628	15285	47039	43073	37530	49767	97545	46266	50923	45349	33636	30099	45877	61608	32546
O94906	O94906	24	24	24	Pre-mRNA-processing factor 6	PRPF6	sp|O94906|PRP6_HUMAN Pre-mRNA-processing factor 6 OS=Homo sapiens OX=9606 GN=PRPF6 PE=1 SV=1	1145.5	18642	7718.7	16210	8497.3	29936	0	17110	3334.9	19620	0	8644.7	9788.2	13245	9530.5	15605	13318	19900	6928.8	26155	7840.2	5629.7	30715	17030	5581.4	13124	8191.3	5813.3	12211	8391.3	12554	19324	8212.8	25994	9812.2	11082	13721
O94911	O94911	12	12	12	ATP-binding cassette sub-family A member 8	ABCA8	sp|O94911|ABCA8_HUMAN ABC-type organic anion transporter ABCA8 OS=Homo sapiens OX=9606 GN=ABCA8 PE=1 SV=4	0	0	4617.8	0	2379.8	0	4689.7	1750.6	3497.7	0	0	0	2928.5	0	5889.6	0	5264.3	0	0	0	9516.6	8910.3	0	0	20025	1863.1	4952.9	7814.8	0	14785	15112	0	5802.1	0	4078.3	0	0
O94913	O94913	3	3	3	Pre-mRNA cleavage complex 2 protein Pcf11	PCF11	sp|O94913|PCF11_HUMAN Pre-mRNA cleavage complex 2 protein Pcf11 OS=Homo sapiens OX=9606 GN=PCF11 PE=1 SV=3	0	0	0	0	0	0	0	0	0	0	0	0	0	0	0	0	0	0	0	0	0	0	0	0	0	0	0	0	0	0	0	0	0	0	0	0	0
O94919	O94919	9	9	9	Endonuclease domain-containing 1 protein	ENDOD1	sp|O94919|ENDD1_HUMAN Endonuclease domain-containing 1 protein OS=Homo sapiens OX=9606 GN=ENDOD1 PE=1 SV=2	42926	17877	21776	30147	13809	37366	0	13045	15422	16186	14070	35159	15154	39007	22294	22152	20328	5829.9	15431	16296	22938	15807	27327	33146	27343	13303	25231	26772	38152	18117	28653	9220.3	14741	18015	19382	53138	28781
O94923	O94923	5	5	5	D-glucuronyl C5-epimerase	GLCE	sp|O94923|GLCE_HUMAN D-glucuronyl C5-epimerase OS=Homo sapiens OX=9606 GN=GLCE PE=1 SV=3	0	0	0	0	0	0	0	8181.1	0	3567.9	0	0	0	0	0	0	0	3865	0	0	0	0	0	0	0	5347.4	0	0	0	0	0	3138.2	0	0	0	0	0
O94925	O94925	16	16	16	Glutaminase kidney isoform, mitochondrial	GLS	sp|O94925|GLSK_HUMAN Glutaminase kidney isoform, mitochondrial OS=Homo sapiens OX=9606 GN=GLS PE=1 SV=1	0	24029	2531.5	22100	8225.2	18897	0	11216	0	6780.6	0	2761.1	6719.2	3116.6	3935.7	6660.4	5998.8	4436.1	15466	9451.7	8114.3	0	8351	9949	3800.2	8449	8613.8	5919	2359.1	2417.1	4677.1	5968	13007	6667.2	6587	6508.4	4587.7
O94927	O94927	2	2	2	HAUS augmin-like complex subunit 5	HAUS5	sp|O94927|HAUS5_HUMAN HAUS augmin-like complex subunit 5 OS=Homo sapiens OX=9606 GN=HAUS5 PE=1 SV=2	0	0	0	0	0	0	0	0	0	0	0	0	0	0	0	0	0	0	0	0	0	0	0	0	0	0	0	0	0	0	0	0	0	0	0	0	0
O94929	O94929	2	2	2	Actin-binding LIM protein 3	ABLIM3	sp|O94929|ABLM3_HUMAN Actin-binding LIM protein 3 OS=Homo sapiens OX=9606 GN=ABLIM3 PE=1 SV=3	0	0	3122	0	0	0	0	0	0	0	0	0	0	0	3378	0	3725.9	0	0	0	0	0	0	0	0	0	0	0	0	0	0	0	0	0	0	0	0
O94956	O94956	3	3	3	Solute carrier organic anion transporter family member 2B1	SLCO2B1	sp|O94956|SO2B1_HUMAN Solute carrier organic anion transporter family member 2B1 OS=Homo sapiens OX=9606 GN=SLCO2B1 PE=1 SV=2	0	0	0	0	1385.5	0	0	0	0	0	0	0	0	0	0	0	0	0	0	0	0	0	0	0	0	1278.2	0	0	0	0	0	0	0	0	3684.9	984.57	0
O94966	O94966	6	6	6	Ubiquitin carboxyl-terminal hydrolase 19	USP19	sp|O94966|UBP19_HUMAN Ubiquitin carboxyl-terminal hydrolase 19 OS=Homo sapiens OX=9606 GN=USP19 PE=1 SV=2	0	0	0	0	0	20671	0	58188	0	0	0	0	0	0	0	0	0	34510	0	0	0	0	65694	92570	32071	47821	0	21503	41780	49370	42048	112220	66200	58705	0	78511	95842
O94973	O94973	29	23	23	AP-2 complex subunit alpha-2	AP2A2	sp|O94973|AP2A2_HUMAN AP-2 complex subunit alpha-2 OS=Homo sapiens OX=9606 GN=AP2A2 PE=1 SV=2	9852.1	26092	22741	25521	24494	26031	5094	27505	15182	20689	0	10739	26950	19806	27719	28506	30260	30357	24589	17969	30771	36137	17428	19895	28078	33204	30459	31122	12988	36037	40772	38363	29931	20063	38267	30494	36185
O94979	O94979	29	29	29	Protein transport protein Sec31A	SEC31A	sp|O94979|SC31A_HUMAN Protein transport protein Sec31A OS=Homo sapiens OX=9606 GN=SEC31A PE=1 SV=3	3743.5	29728	10837	23078	15570	33203	5113.5	48467	11117	29001	7395.5	51826	20333	21319	12574	32460	15135	28990	14198	21656	12229	10399	31422	31502	12083	47898	13830	11299	55110	9789.8	11296	27634	12407	27454	20495	19291	27841
O94989	O94989	2	2	2	Rho guanine nucleotide exchange factor 15	ARHGEF15	sp|O94989|ARHGF_HUMAN Rho guanine nucleotide exchange factor 15 OS=Homo sapiens OX=9606 GN=ARHGEF15 PE=1 SV=4	0	0	0	0	0	0	0	0	0	0	0	0	0	0	0	0	0	0	0	0	0	0	0	0	0	0	0	0	0	0	0	0	0	0	0	0	0
O94992	O94992	3	3	3	Protein HEXIM1	HEXIM1	sp|O94992|HEXI1_HUMAN Protein HEXIM1 OS=Homo sapiens OX=9606 GN=HEXIM1 PE=1 SV=1	0	7128.8	0	0	0	0	0	0	0	0	0	0	0	3008.4	0	1619.5	0	2577.5	0	0	0	0	2060.2	0	0	0	0	0	2576.9	0	0	2219.2	0	3180.7	0	1428.3	1337.2
O95049	O95049	10	10	10	Tight junction protein ZO-3	TJP3	sp|O95049|ZO3_HUMAN Tight junction protein ZO-3 OS=Homo sapiens OX=9606 GN=TJP3 PE=1 SV=3	0	0	1961.1	0	0	3535.5	0	10269	0	2561.1	0	3523.2	2691.5	15306	0	3183	3853.3	8505.6	0	1779.2	0	0	0	4765.6	0	3596.1	3022.8	0	6026.2	0	1258.5	4458.3	0	3621	0	8386.2	1912.3
O95050	O95050	3	3	3	Indolethylamine N-methyltransferase	INMT	sp|O95050|INMT_HUMAN Indolethylamine N-methyltransferase OS=Homo sapiens OX=9606 GN=INMT PE=1 SV=3	0	0	0	0	0	0	0	0	0	0	0	0	0	0	0	0	19847	0	0	0	0	0	0	0	17998	0	0	0	0	0	0	0	0	0	0	0	0
O95070	O95070	4	4	4	Protein YIF1A	YIF1A	sp|O95070|YIF1A_HUMAN Protein YIF1A OS=Homo sapiens OX=9606 GN=YIF1A PE=1 SV=2	0	17121	0	7933.8	9868.1	19054	0	20590	0	12295	0	21645	8881	10624	0	9563	2528.7	8855	0	16336	13343	0	13233	14309	12703	12429	4746.9	25276	12492	10938	0	9861	11735	11275	0	11513	12610
O95071	O95071	7	7	7	E3 ubiquitin-protein ligase UBR5	UBR5	sp|O95071|UBR5_HUMAN E3 ubiquitin-protein ligase UBR5 OS=Homo sapiens OX=9606 GN=UBR5 PE=1 SV=2	0	0	0	0	0	0	0	0	0	0	0	0	0	0	0	0	0	0	0	0	0	0	0	0	0	1252.7	0	0	1790.2	0	0	878.83	0	3171.9	0	0	0
O95081	O95081	3	2	2	Arf-GAP domain and FG repeat-containing protein 2	AGFG2	sp|O95081|AGFG2_HUMAN Arf-GAP domain and FG repeat-containing protein 2 OS=Homo sapiens OX=9606 GN=AGFG2 PE=1 SV=2	0	0	0	0	0	0	0	1851.9	0	0	0	0	0	0	0	0	0	0	0	0	0	0	0	0	0	0	0	0	0	0	0	0	0	0	0	0	0
O95084	O95084	2	2	2	Serine protease 23	PRSS23	sp|O95084|PRS23_HUMAN Serine protease 23 OS=Homo sapiens OX=9606 GN=PRSS23 PE=1 SV=1	0	0	0	0	0	0	0	0	0	0	0	0	0	0	0	0	0	0	0	0	0	0	0	0	0	0	0	0	0	0	0	0	0	0	0	0	0
O95104	O95104	6	6	5	Splicing factor, arginine/serine-rich 15	SCAF4	sp|O95104|SCAF4_HUMAN SR-related and CTD-associated factor 4 OS=Homo sapiens OX=9606 GN=SCAF4 PE=1 SV=3	0	9899.2	0	5581.3	7332.8	12266	0	7556.7	0	0	0	6640.7	6003.2	8971.6	8142.7	8188.8	7237.3	10428	0	12584	0	0	5568.4	5929.8	0	4633.7	0	0	7811.1	0	0	6105.1	0	11814	3294.3	8196.5	0
O95136	O95136	2	2	2	Sphingosine 1-phosphate receptor 2	S1PR2	sp|O95136|S1PR2_HUMAN Sphingosine 1-phosphate receptor 2 OS=Homo sapiens OX=9606 GN=S1PR2 PE=1 SV=2	0	0	0	0	0	0	0	0	0	0	0	0	0	0	0	0	0	0	0	0	0	0	0	0	5535.1	0	0	1887.6	0	0	7519.9	0	0	0	5298.2	2004.1	0
O95139	O95139	3	3	3	NADH dehydrogenase [ubiquinone] 1 beta subcomplex subunit 6	NDUFB6	sp|O95139|NDUB6_HUMAN NADH dehydrogenase [ubiquinone] 1 beta subcomplex subunit 6 OS=Homo sapiens OX=9606 GN=NDUFB6 PE=1 SV=3	0	22325	0	0	29157	0	0	0	0	0	0	25212	31794	26693	0	22376	21203	28530	0	0	0	0	0	0	0	16052	24675	0	51875	0	0	20231	0	0	8502.5	21117	0
O95140	O95140	11	11	11	Mitofusin-2	MFN2	sp|O95140|MFN2_HUMAN Mitofusin-2 OS=Homo sapiens OX=9606 GN=MFN2 PE=1 SV=3	0	2744.9	0	0	2712.2	4157.6	0	4503.5	0	1267	0	0	4778.3	3753.4	980.46	4171.2	3062.2	5879	4487.2	0	4354.2	2894.9	0	2743.6	4314.3	7126.8	3903.6	0	4489.2	4143.3	5371	7352.2	5450.1	2838.8	4817.1	6252.9	5646.1
O95154	O95154	11	11	6	Aflatoxin B1 aldehyde reductase member 3	AKR7A3	sp|O95154|ARK73_HUMAN Aflatoxin B1 aldehyde reductase member 3 OS=Homo sapiens OX=9606 GN=AKR7A3 PE=1 SV=2	0	0	0	0	0	17897	0	13990	0	0	0	71772	1937.8	51205	0	0	0	18517	0	13206	0	0	9973.1	16366	0	24206	0	0	57301	0	0	8652.7	0	21793	0	51717	0
O95155	O95155	3	3	3	Ubiquitin conjugation factor E4 B	UBE4B	sp|O95155|UBE4B_HUMAN Ubiquitin conjugation factor E4 B OS=Homo sapiens OX=9606 GN=UBE4B PE=1 SV=1	0	0	0	0	0	0	0	0	0	0	0	0	0	0	0	0	0	0	0	0	0	0	0	0	0	0	0	0	2693	0	0	2043.5	0	0	0	0	0
O95159	O95159	3	3	3	Zinc finger protein-like 1	ZFPL1	sp|O95159|ZFPL1_HUMAN Zinc finger protein-like 1 OS=Homo sapiens OX=9606 GN=ZFPL1 PE=1 SV=2	0	8397.8	0	0	0	10094	0	13422	0	0	0	21886	0	0	0	0	0	0	0	0	0	0	0	0	0	0	0	0	0	0	0	0	0	0	0	0	0
O95163	O95163	14	14	14	Elongator complex protein 1	IKBKAP	sp|O95163|ELP1_HUMAN Elongator complex protein 1 OS=Homo sapiens OX=9606 GN=ELP1 PE=1 SV=3	0	0	0	0	0	5046.6	0	3648.1	0	838.26	0	0	0	0	0	3468.4	0	3651	0	0	0	0	0	3453.7	1116.7	10237	890.03	0	2853.1	0	3194.2	4492.2	0	4755.3	7013.9	2317.7	2276.4
O95164	O95164	2	2	2	Ubiquitin-like protein 3	UBL3	sp|O95164|UBL3_HUMAN Ubiquitin-like protein 3 OS=Homo sapiens OX=9606 GN=UBL3 PE=1 SV=1	0	0	4059.4	0	0	0	0	1725.4	0	0	0	0	0	1530.6	5751.2	0	5418.5	4703.5	0	0	0	2394.8	0	0	0	0	0	0	0	0	0	0	0	0	1869.1	3020.2	0
O95168	O95168	5	5	5	NADH dehydrogenase [ubiquinone] 1 beta subcomplex subunit 4	NDUFB4	sp|O95168|NDUB4_HUMAN NADH dehydrogenase [ubiquinone] 1 beta subcomplex subunit 4 OS=Homo sapiens OX=9606 GN=NDUFB4 PE=1 SV=3	0	28619	0	14393	15265	11785	0	17490	19136	24865	0	49593	31837	31428	14492	18019	15365	32452	22254	10682	25948	22364	19990	22319	24495	21649	21654	21852	57678	19687	31724	49359	22304	21036	43257	54050	31409
O95169	O95169	5	5	5	NADH dehydrogenase [ubiquinone] 1 beta subcomplex subunit 8, mitochondrial	NDUFB8	sp|O95169|NDUB8_HUMAN NADH dehydrogenase [ubiquinone] 1 beta subcomplex subunit 8, mitochondrial OS=Homo sapiens OX=9606 GN=NDUFB8 PE=1 SV=1	0	0	0	0	0	0	0	0	0	0	0	0	2033.6	3851.5	0	1548	0	2515.5	0	0	0	0	0	0	0	0	1578.3	0	0	0	0	0	0	0	0	0	0
O95171	O95171	22	22	22	Sciellin	SCEL	sp|O95171|SCEL_HUMAN Sciellin OS=Homo sapiens OX=9606 GN=SCEL PE=1 SV=2	72873	2566.7	80183	3231.6	52132	10557	37598	187.74	85041	6639.7	112630	0	13242	10027	57111	5796.3	44778	7727.9	55497	17113	15700	17849	7272.1	9537.2	1888.3	0	11530	8153	0	17126	8825.3	2962.4	17391	7469.9	1710.1	3637.2	1838.4
O95182	O95182	5	5	5	NADH dehydrogenase [ubiquinone] 1 alpha subcomplex subunit 7	NDUFA7	sp|O95182|NDUA7_HUMAN NADH dehydrogenase [ubiquinone] 1 alpha subcomplex subunit 7 OS=Homo sapiens OX=9606 GN=NDUFA7 PE=1 SV=3	0	0	8424.3	0	5927.7	3251.5	0	0	7974.8	4787.2	5398.1	9454.4	9785.5	17963	0	5467.3	0	10315	7391.3	3937.4	11082	0	0	0	0	4756	0	0	13035	7507.6	11756	8599.8	0	5418.4	15095	14754	11980
O95183	O95183	2	2	2	Vesicle-associated membrane protein 5	VAMP5	sp|O95183|VAMP5_HUMAN Vesicle-associated membrane protein 5 OS=Homo sapiens OX=9606 GN=VAMP5 PE=1 SV=1	0	0	0	0	17883	0	0	0	0	0	0	0	11615	0	14522	0	0	0	0	0	0	0	0	0	0	0	0	0	0	0	0	0	0	0	0	0	0
O95197	O95197	3	3	3	Reticulon-3	RTN3	sp|O95197|RTN3_HUMAN Reticulon-3 OS=Homo sapiens OX=9606 GN=RTN3 PE=1 SV=2	0	0	0	0	0	0	0	0	0	0	0	0	0	0	0	0	0	0	0	0	0	0	0	0	0	0	0	0	0	0	0	0	0	0	0	0	0
O95202	O95202	22	22	22	LETM1 and EF-hand domain-containing protein 1, mitochondrial	LETM1	sp|O95202|LETM1_HUMAN Mitochondrial proton/calcium exchanger protein OS=Homo sapiens OX=9606 GN=LETM1 PE=1 SV=1	21421	23417	9994.7	12829	19504	20529	12413	20092	13014	16606	9101.3	15872	21870	21126	14919	19182	14494	19237	25269	30352	17359	9098.5	17624	19531	10179	14740	10525	10279	18463	7288.5	12581	15913	16348	25852	14896	20301	14876
O95208	O95208	6	6	6	Epsin-2	EPN2	sp|O95208|EPN2_HUMAN Epsin-2 OS=Homo sapiens OX=9606 GN=EPN2 PE=1 SV=3	0	0	4744.9	0	3775.3	2218	0	3311.6	3890.6	4580.3	0	0	3100.4	1412.1	7850.5	4317.3	6641.5	0	6050.1	9348.9	7471.3	6877.9	0	0	0	2033.3	5746.8	5003	0	5316.8	4065.6	0	4652.5	10869	3928.7	3262.2	4397.3
O95210	O95210	8	8	7	Starch-binding domain-containing protein 1	STBD1	sp|O95210|STBD1_HUMAN Starch-binding domain-containing protein 1 OS=Homo sapiens OX=9606 GN=STBD1 PE=1 SV=1	0	0	0	0	0	5048	0	0	0	8303.5	0	0	0	3202.2	5523.9	9779.5	5465.2	3667.7	0	0	0	4281	0	0	0	6078.1	4774.4	0	4274.9	0	0	0	0	0	0	0	6704.5
O95218	O95218	6	6	6	Zinc finger Ran-binding domain-containing protein 2	ZRANB2	sp|O95218|ZRAB2_HUMAN Zinc finger Ran-binding domain-containing protein 2 OS=Homo sapiens OX=9606 GN=ZRANB2 PE=1 SV=2	0	0	0	0	8838.6	9348.1	0	0	0	0	0	0	0	9623.1	0	7763.3	7544.3	8446.3	0	0	0	0	0	0	0	0	0	0	0	0	0	0	0	0	0	0	0
O95219	O95219	15	15	15	Sorting nexin-4	SNX4	sp|O95219|SNX4_HUMAN Sorting nexin-4 OS=Homo sapiens OX=9606 GN=SNX4 PE=1 SV=1	0	5203.6	6154.6	7529.1	7019.7	8745.9	2431.7	15732	6684.1	9030.7	0	3020.9	9855.7	8160.8	5351.8	8439.8	6507	5143.4	8796.9	4205.4	5749.2	7608.5	4720.1	5639.8	5863.9	23441	13104	8361.3	4379.1	6097.1	10498	6874.4	9365.1	6699.9	11567	11699	7827.3
O95232	O95232	10	10	9	Luc7-like protein 3	LUC7L3	sp|O95232|LC7L3_HUMAN Luc7-like protein 3 OS=Homo sapiens OX=9606 GN=LUC7L3 PE=1 SV=2	10016	28154	19422	44802	13519	33527	11537	24913	24247	21419	29682	15213	13246	18717	10472	12652	10013	24660	9467.7	37186	8174.1	8424.2	25905	25750	5261.8	18531	10667	8917.1	17511	7509.2	11405	18318	8211.9	27706	9855.4	15118	15585
O95236	O95236	4	4	4	Apolipoprotein L3	APOL3	sp|O95236|APOL3_HUMAN Apolipoprotein L3 OS=Homo sapiens OX=9606 GN=APOL3 PE=1 SV=3	0	4208.6	0	0	1916.1	1845.5	0	0	0	0	0	0	0	0	1517.1	0	5708.3	1003.1	0	0	0	0	0	0	0	0	1999.3	0	0	0	0	0	0	0	0	0	0
O95248	O95248	7	7	7	Myotubularin-related protein 5	SBF1	sp|O95248|MTMR5_HUMAN Myotubularin-related protein 5 OS=Homo sapiens OX=9606 GN=SBF1 PE=1 SV=4	0	1856.7	0	0	0	0	0	0	0	3810.8	0	0	0	2504.6	0	0	0	0	0	0	0	0	0	0	0	0	0	0	2019.6	0	0	0	0	0	0	1466.7	0
O95249	O95249	7	7	7	Golgi SNAP receptor complex member 1	GOSR1	sp|O95249|GOSR1_HUMAN Golgi SNAP receptor complex member 1 OS=Homo sapiens OX=9606 GN=GOSR1 PE=1 SV=1	0	11339	0	11525	13104	12687	0	25597	0	14583	0	25563	5635.3	6807.4	0	11834	4221.2	14080	5537.8	18269	4497.5	4263	0	12711	0	27387	7071.4	0	24023	0	0	20403	0	20977	6203.7	7994.2	16223
O95251	O95251	6	6	6	Histone acetyltransferase KAT7	KAT7	sp|O95251|KAT7_HUMAN Histone acetyltransferase KAT7 OS=Homo sapiens OX=9606 GN=KAT7 PE=1 SV=1	0	2563.3	0	2923.4	1608.3	4054.2	0	3764.4	0	2571.4	0	0	2666.9	0	0	2356.3	0	2626.3	0	3691.2	0	0	0	0	0	2668.4	0	0	3049.6	0	0	1917.8	0	3490.8	0	1472.6	1439.6
O95260	O95260	4	4	4	Arginyl-tRNA--protein transferase 1	ATE1	sp|O95260|ATE1_HUMAN Arginyl-tRNA--protein transferase 1 OS=Homo sapiens OX=9606 GN=ATE1 PE=1 SV=2	0	0	0	0	0	0	0	4723.9	0	4593	0	1926	2116.8	3754.1	0	0	3865.1	5017.8	0	0	0	0	0	0	0	2922.7	2446.5	0	1896.9	0	0	6787.2	0	3417.2	0	3349.3	2076.1
O95273	O95273	1	1	1	Cyclin-D1-binding protein 1	CCNDBP1	sp|O95273|CCDB1_HUMAN Cyclin-D1-binding protein 1 OS=Homo sapiens OX=9606 GN=CCNDBP1 PE=1 SV=2	0	0	0	0	0	0	0	0	0	0	0	0	0	0	0	0	0	0	0	0	0	0	0	0	0	0	0	0	0	0	0	0	0	0	0	0	0
O95292	O95292	7	6	6	Vesicle-associated membrane protein-associated protein B/C	VAPB	sp|O95292|VAPB_HUMAN Vesicle-associated membrane protein-associated protein B/C OS=Homo sapiens OX=9606 GN=VAPB PE=1 SV=3	5118.7	9544.1	10730	9935	11427	13075	3214.1	14526	8762.4	12801	0	15857	14830	11525	18496	18084	15701	15677	13849	7283.9	15576	12959	29594	30049	14121	14981	14928	15361	30576	11720	15506	17128	15405	15035	21677	19050	12077
O95294	O95294	2	2	2	RasGAP-activating-like protein 1	RASAL1	sp|O95294|RASL1_HUMAN RasGAP-activating-like protein 1 OS=Homo sapiens OX=9606 GN=RASAL1 PE=1 SV=3	0	0	0	0	0	0	0	0	0	0	0	0	0	0	0	0	0	0	0	0	0	0	0	0	0	0	0	0	0	0	0	0	0	0	0	0	0
O95295	O95295	3	3	3	SNARE-associated protein Snapin	SNAPIN	sp|O95295|SNAPN_HUMAN SNARE-associated protein Snapin OS=Homo sapiens OX=9606 GN=SNAPIN PE=1 SV=1	0	5680.5	0	6080.5	0	1544.4	0	8670.9	0	8422.8	0	0	7164.2	3894.1	6688.4	4109.6	3137.4	8453.4	13189	0	0	5625.9	5190.8	6410.1	0	7591	4247.8	0	4024.4	0	2866.7	10184	6444.4	4556.7	7689.2	7341.7	4909.7
O95297	O95297	6	6	6	Myelin protein zero-like protein 1	MPZL1	sp|O95297|MPZL1_HUMAN Myelin protein zero-like protein 1 OS=Homo sapiens OX=9606 GN=MPZL1 PE=1 SV=1	0	0	0	0	0	0	0	5511.5	0	0	0	0	0	0	0	2794.9	0	5098.4	0	0	0	3340.9	0	0	0	7908.3	3820	0	4717.4	0	0	7391.9	0	5235.4	0	0	5791.6
O95298;E9PQ53	O95298;E9PQ53	4;2	4;2	4;2	NADH dehydrogenase [ubiquinone] 1 subunit C2;NADH dehydrogenase [ubiquinone] 1 subunit C2, isoform 2	NDUFC2;NDUFC2-KCTD14	sp|O95298|NDUC2_HUMAN NADH dehydrogenase [ubiquinone] 1 subunit C2 OS=Homo sapiens OX=9606 GN=NDUFC2 PE=1 SV=1;sp|E9PQ53|NDUCR_HUMAN NADH dehydrogenase [ubiquinone] 1 subunit C2, isoform 2 OS=Homo sapiens OX=9606 GN=NDUFC2-KCTD14 PE=1 SV=1	0	0	0	0	0	0	0	0	0	0	0	4689.7	4249.3	4746.2	0	0	0	3365.2	0	0	4888.2	3028.4	0	0	0	3926.3	4229.8	3945.7	13423	0	0	5965.8	5971.2	3428.1	6082.2	4654.1	0
O95299	O95299	11	11	11	NADH dehydrogenase [ubiquinone] 1 alpha subcomplex subunit 10, mitochondrial	NDUFA10	sp|O95299|NDUAA_HUMAN NADH dehydrogenase [ubiquinone] 1 alpha subcomplex subunit 10, mitochondrial OS=Homo sapiens OX=9606 GN=NDUFA10 PE=1 SV=1	0	14860	9680.8	11740	8809	7662	0	8463	10648	14432	0	23658	17483	18678	7214.2	7137.9	9982.5	18663	8501.7	6052	6825.5	5813.5	13199	13301	8936.9	8247.6	11237	13388	24801	8050.8	12866	12551	6328.5	6477.7	23541	24597	9026
O95302;Q75LS8	O95302	7;1	7;1	7;1	Peptidyl-prolyl cis-trans isomerase FKBP9	FKBP9	sp|O95302|FKBP9_HUMAN Peptidyl-prolyl cis-trans isomerase FKBP9 OS=Homo sapiens OX=9606 GN=FKBP9 PE=1 SV=2	0	6745.5	4012.4	7849.3	2593.5	6238.1	0	6173.1	0	8875.4	0	4883.9	4602.6	3770.1	0	10499	4637.4	4070.7	0	0	0	4219.3	0	0	1297.5	6283.8	9107.8	2292	5598.5	0	0	6012.6	0	4508.8	5470.9	7179	8441
O95319	O95319	5	5	5	CUGBP Elav-like family member 2	CELF2	sp|O95319|CELF2_HUMAN CUGBP Elav-like family member 2 OS=Homo sapiens OX=9606 GN=CELF2 PE=1 SV=1	0	3525.9	0	0	2391.3	5623.8	0	7333.8	0	0	0	0	4950.7	0	3093.5	2378.8	5304.6	4287.2	0	0	0	0	0	3641.1	0	9495.4	6124	0	0	0	0	3482.2	0	0	0	0	0
O95336	O95336	10	10	10	6-phosphogluconolactonase	PGLS	sp|O95336|6PGL_HUMAN 6-phosphogluconolactonase OS=Homo sapiens OX=9606 GN=PGLS PE=1 SV=2	12976	14997	21347	33882	20811	14646	24502	31372	19450	24936	24206	13075	26153	24557	21051	24766	20272	12652	23666	17628	15746	26667	15137	14469	22845	29072	21943	18491	8810.3	17798	22394	28412	31130	18354	32067	33266	25752
O95340	O95340	17	17	17	Bifunctional 3-phosphoadenosine 5-phosphosulfate synthase 2;Sulfate adenylyltransferase;Adenylyl-sulfate kinase	PAPSS2	sp|O95340|PAPS2_HUMAN Bifunctional 3-phosphoadenosine 5-phosphosulfate synthase 2 OS=Homo sapiens OX=9606 GN=PAPSS2 PE=1 SV=2	12045	11973	25249	11546	24156	12803	17274	18297	15421	32702	29242	14724	15257	11027	33622	13957	33056	7734.8	26062	1945.8	19713	17961	9974.5	5554.2	24544	16447	13883	25280	17542	21246	22628	5243.4	28976	7089.5	19035	10242	13992
O95347	O95347	13	13	12	Structural maintenance of chromosomes protein 2	SMC2	sp|O95347|SMC2_HUMAN Structural maintenance of chromosomes protein 2 OS=Homo sapiens OX=9606 GN=SMC2 PE=1 SV=2	0	6745	0	0	0	8938.1	0	0	0	0	0	0	0	0	0	0	0	0	0	3878.3	0	0	0	2649.7	0	0	0	0	1779.5	0	0	0	0	6895.5	0	0	0
O95352	O95352	14	14	14	Ubiquitin-like modifier-activating enzyme ATG7	ATG7	sp|O95352|ATG7_HUMAN Ubiquitin-like modifier-activating enzyme ATG7 OS=Homo sapiens OX=9606 GN=ATG7 PE=1 SV=1	0	7056	4701	2846.8	7442	2683.1	0	3143.1	0	4564.4	0	4629.8	11319	5504.3	4397.1	5323.6	6283	4556.7	6470.5	2446.6	3514.1	4930.9	3945	2366.7	3755.6	3425.6	5588.8	5060.5	3989.6	4662.1	7170.7	3507.4	6784.6	4091.6	10597	7326.1	3541.6
O95359	O95359	19	19	17	Transforming acidic coiled-coil-containing protein 2	TACC2	sp|O95359|TACC2_HUMAN Transforming acidic coiled-coil-containing protein 2 OS=Homo sapiens OX=9606 GN=TACC2 PE=1 SV=3	0	0	0	0	0	8040.2	0	25328	0	5293.4	0	6775	6923.1	12638	5785.6	11431	0	34392	6475.8	7056.1	0	8769	4896.3	0	0	19198	13314	0	9889.3	0	0	25169	0	0	0	10205	11622
O95363	O95363	3	3	3	Phenylalanine--tRNA ligase, mitochondrial	FARS2	sp|O95363|SYFM_HUMAN Phenylalanine--tRNA ligase, mitochondrial OS=Homo sapiens OX=9606 GN=FARS2 PE=1 SV=1	0	0	0	0	0	0	0	0	0	0	0	0	0	0	0	0	0	0	0	0	0	0	0	0	0	0	0	0	0	0	0	0	0	0	0	0	0
O95372	O95372	3	3	3	Acyl-protein thioesterase 2	LYPLA2	sp|O95372|LYPA2_HUMAN Acyl-protein thioesterase 2 OS=Homo sapiens OX=9606 GN=LYPLA2 PE=1 SV=1	0	0	0	0	0	4524.5	0	3437.5	0	0	0	0	0	3505.1	0	2098.7	0	4726	4354.8	0	0	0	0	0	0	0	0	0	0	0	0	0	0	0	0	0	0
O95373	O95373	20	20	20	Importin-7	IPO7	sp|O95373|IPO7_HUMAN Importin-7 OS=Homo sapiens OX=9606 GN=IPO7 PE=1 SV=1	0	19873	0	17278	6213	25851	0	27441	1416	17614	0	25313	11991	10906	7421.7	24324	9885.1	15075	9683.5	22570	19341	16735	31674	34035	19205	42537	23509	17101	38228	17552	16623	21978	22739	33724	28163	21665	21702
O95376	O95376	1	1	1	E3 ubiquitin-protein ligase ARIH2	ARIH2	sp|O95376|ARI2_HUMAN E3 ubiquitin-protein ligase ARIH2 OS=Homo sapiens OX=9606 GN=ARIH2 PE=1 SV=1	0	0	0	0	0	0	0	0	0	0	0	0	0	0	0	0	0	0	0	0	0	0	0	0	0	0	0	0	0	0	0	0	0	0	0	0	0
O95379	O95379	4	4	4	Tumor necrosis factor alpha-induced protein 8	TNFAIP8	sp|O95379|TFIP8_HUMAN Tumor necrosis factor alpha-induced protein 8 OS=Homo sapiens OX=9606 GN=TNFAIP8 PE=1 SV=1	0	9888.3	0	0	0	0	0	5611.8	0	15807	0	0	0	0	8305.1	0	10673	6587.3	11278	4691.7	0	11240	0	0	0	4109.5	12517	0	0	0	0	0	0	0	10693	0	0
O95391	O95391	5	5	5	Pre-mRNA-splicing factor SLU7	SLU7	sp|O95391|SLU7_HUMAN Pre-mRNA-splicing factor SLU7 OS=Homo sapiens OX=9606 GN=SLU7 PE=1 SV=2	0	16081	0	16512	8646.1	14935	0	6916.8	0	0	0	0	0	10437	0	12842	0	7713.5	0	9028	0	0	0	0	0	0	0	0	0	0	0	0	0	0	0	0	0
O95394	O95394	14	14	14	Phosphoacetylglucosamine mutase	PGM3	sp|O95394|AGM1_HUMAN Phosphoacetylglucosamine mutase OS=Homo sapiens OX=9606 GN=PGM3 PE=1 SV=1	0	13271	0	4422.4	4350.9	8169.1	0	30869	0	4233.4	0	15485	6704.2	4054.9	1730.2	14486	3081	12237	0	8354.6	0	2315.3	3794.6	3248.7	2674.8	31567	7190.5	0	19744	0	0	6576.9	0	8810.2	6377.5	4151.2	2673.7
O95396	O95396	2	2	2	Adenylyltransferase and sulfurtransferase MOCS3;Molybdopterin-synthase adenylyltransferase;Molybdopterin-synthase sulfurtransferase	MOCS3	sp|O95396|MOCS3_HUMAN Adenylyltransferase and sulfurtransferase MOCS3 OS=Homo sapiens OX=9606 GN=MOCS3 PE=1 SV=1	0	0	0	0	0	0	0	0	0	1877.2	0	0	0	0	0	0	0	0	0	0	0	0	0	0	0	3337.8	0	0	4212.2	0	0	0	0	1558.6	0	3200	0
O95407	O95407	3	3	3	Tumor necrosis factor receptor superfamily member 6B	TNFRSF6B	sp|O95407|TNF6B_HUMAN Tumor necrosis factor receptor superfamily member 6B OS=Homo sapiens OX=9606 GN=TNFRSF6B PE=1 SV=1	0	0	0	0	0	0	0	0	0	0	0	15777	0	0	0	0	0	0	0	0	0	0	0	0	0	0	0	0	31520	0	0	0	0	0	0	0	0
O95425	O95425	34	34	34	Supervillin	SVIL	sp|O95425|SVIL_HUMAN Supervillin OS=Homo sapiens OX=9606 GN=SVIL PE=1 SV=2	0	12295	7810.8	8804.3	15632	8620.6	2194.2	5134.3	10396	12205	0	867.36	12321	4509.3	8092.3	18788	8999	11499	13049	8681	6533.3	5389.3	9614.8	10042	6131.5	5545.3	8211.8	3594.4	3079.7	4809.7	4433.5	10166	8262.1	10468	6026.9	6803	15347
O95428	O95428	3	3	3	Papilin	PAPLN	sp|O95428|PPN_HUMAN Papilin OS=Homo sapiens OX=9606 GN=PAPLN PE=2 SV=4	0	0	0	0	0	0	0	0	0	0	0	0	0	0	0	0	0	0	0	0	0	0	0	0	0	0	0	0	0	0	0	0	0	0	0	0	0
O95429	O95429	1	1	1	BAG family molecular chaperone regulator 4	BAG4	sp|O95429|BAG4_HUMAN BAG family molecular chaperone regulator 4 OS=Homo sapiens OX=9606 GN=BAG4 PE=1 SV=1	0	0	0	0	0	0	0	0	0	0	0	0	0	0	0	0	0	0	0	0	0	0	0	0	0	0	0	0	0	0	0	0	0	0	0	0	0
O95433	O95433	13	13	13	Activator of 90 kDa heat shock protein ATPase homolog 1	AHSA1	sp|O95433|AHSA1_HUMAN Activator of 90 kDa heat shock protein ATPase homolog 1 OS=Homo sapiens OX=9606 GN=AHSA1 PE=1 SV=1	8440.8	32801	19693	23999	23144	32875	6500.5	31456	14293	29264	0	22206	25563	20098	17199	30643	19149	34902	23486	41701	11200	10316	19223	27946	9685.5	29811	17652	12296	17533	12849	16143	25288	13126	31878	26298	19490	18426
O95436	O95436	13	13	13	Sodium-dependent phosphate transport protein 2B	SLC34A2	sp|O95436|NPT2B_HUMAN Sodium-dependent phosphate transport protein 2B OS=Homo sapiens OX=9606 GN=SLC34A2 PE=1 SV=3	29001	35742	32022	72852	46115	80935	34996	9421.3	30016	97749	32867	0	45754	18643	23261	36735	35479	6947.3	43085	28819	36248	19928	66611	67883	37118	14567	27941	55449	6631.6	20010	51695	0	33829	28525	71165	22342	29394
O95453	O95453	6	6	6	Poly(A)-specific ribonuclease PARN	PARN	sp|O95453|PARN_HUMAN Poly(A)-specific ribonuclease PARN OS=Homo sapiens OX=9606 GN=PARN PE=1 SV=1	0	4549.3	0	0	4292.7	3561.6	0	6569.4	0	5375.8	0	0	1755.2	3398.4	0	5242.8	0	7563.1	2718	6035.3	0	0	0	4594.6	0	6123.5	0	0	6556.1	0	4333.3	8005.1	2819	5786.5	2897.6	3510.9	2810.2
O95456	O95456	4	4	4	Proteasome assembly chaperone 1	PSMG1	sp|O95456|PSMG1_HUMAN Proteasome assembly chaperone 1 OS=Homo sapiens OX=9606 GN=PSMG1 PE=1 SV=1	0	2888.8	0	0	0	3520.1	0	0	0	5012.5	0	4724.8	2934.7	0	0	1487.8	0	4664.1	0	0	0	0	0	7055.9	0	5279.6	0	0	5713.1	0	0	5224.9	0	4846.5	0	4278.2	2746.7
O95466	O95466	15	15	13	Formin-like protein 1	FMNL1	sp|O95466|FMNL1_HUMAN Formin-like protein 1 OS=Homo sapiens OX=9606 GN=FMNL1 PE=1 SV=3	0	15410	4907.6	12187	10558	3109.7	0	5005.9	1904.5	7036.3	0	5367.4	13561	3468.1	8464.4	5670	6667.5	6636.6	8106.6	1402	6680.3	11283	3293.5	5085.1	4793.1	9001.6	10830	5945.7	10479	5402	5751.9	11431	10129	7381.3	11906	7313.8	8769
O95470	O95470	13	13	13	Sphingosine-1-phosphate lyase 1	SGPL1	sp|O95470|SGPL1_HUMAN Sphingosine-1-phosphate lyase 1 OS=Homo sapiens OX=9606 GN=SGPL1 PE=1 SV=3	0	28281	0	16078	4198.5	37073	0	15760	0	21259	0	25870	10102	13359	0	16933	5638.2	19353	3731.1	31883	8100.3	7084.1	27432	31148	4307.9	19425	2167.5	0	32889	2300.6	7876.7	23228	5118	35472	13600	21006	24082
O95471	O95471	1	1	1	Claudin-7	CLDN7	sp|O95471|CLD7_HUMAN Claudin-7 OS=Homo sapiens OX=9606 GN=CLDN7 PE=1 SV=4	0	0	0	0	0	0	0	0	0	0	0	0	0	0	0	0	0	0	0	0	0	0	0	0	0	0	0	0	0	0	0	0	0	0	0	0	0
O95477	O95477	4	4	4	ATP-binding cassette sub-family A member 1	ABCA1	sp|O95477|ABCA1_HUMAN Phospholipid-transporting ATPase ABCA1 OS=Homo sapiens OX=9606 GN=ABCA1 PE=1 SV=3	0	0	0	0	0	5053.6	0	0	0	0	0	0	0	0	0	3549.8	0	0	0	0	0	0	0	0	0	0	0	0	0	0	0	0	0	0	0	0	0
O95478	O95478	2	2	2	Ribosome biogenesis protein NSA2 homolog	NSA2	sp|O95478|NSA2_HUMAN Ribosome biogenesis protein NSA2 homolog OS=Homo sapiens OX=9606 GN=NSA2 PE=1 SV=1	0	0	0	0	0	0	0	0	0	0	0	0	0	0	0	0	0	0	0	0	0	0	0	0	0	0	0	0	0	0	0	0	0	0	0	0	0
O95479	O95479	19	19	19	GDH/6PGL endoplasmic bifunctional protein;Glucose 1-dehydrogenase;6-phosphogluconolactonase	H6PD	sp|O95479|G6PE_HUMAN GDH/6PGL endoplasmic bifunctional protein OS=Homo sapiens OX=9606 GN=H6PD PE=1 SV=2	5897.4	13221	13009	14180	23829	30275	0	25472	11982	19967	0	42167	16969	13527	11965	19612	18056	12985	8989.6	7218.1	16818	18500	38893	29853	26317	32035	25309	15799	46294	17601	31139	12994	14323	10636	37106	22146	21430
O95486	O95486	14	14	14	Protein transport protein Sec24A	SEC24A	sp|O95486|SC24A_HUMAN Protein transport protein Sec24A OS=Homo sapiens OX=9606 GN=SEC24A PE=1 SV=2	0	10341	0	3864.4	1159.1	5807.3	0	9833.4	0	6296.7	0	18391	2747.1	3208.4	0	4115.3	1723	7240.6	0	6636.8	0	1142.8	2233.5	4538.1	0	14578	2525.8	2094.2	17234	0	2371.6	13247	2162.3	9507.7	2009.7	5099.7	6915
O95487	O95487	8	8	8	Protein transport protein Sec24B	SEC24B	sp|O95487|SC24B_HUMAN Protein transport protein Sec24B OS=Homo sapiens OX=9606 GN=SEC24B PE=1 SV=2	0	2247.1	0	0	0	3217.8	0	8467.8	0	0	0	5272.7	3236.7	1620.3	0	2595	0	4027.7	0	2174.9	0	0	0	6981.1	0	7429.2	2997.6	0	6327.9	0	0	5611.2	0	3708.8	0	2471.2	3408.7
O95490	O95490	3	3	3	Latrophilin-2	LPHN2	sp|O95490|AGRL2_HUMAN Adhesion G protein-coupled receptor L2 OS=Homo sapiens OX=9606 GN=ADGRL2 PE=1 SV=2	0	0	0	0	0	0	0	0	0	0	0	0	0	0	0	0	0	0	0	0	1737	0	0	0	5029	841.24	4747.9	4115.6	1056.5	0	3631	0	1703.3	0	0	0	0
O95497;Q9NY84	O95497	6;1	6;1	6;1	Pantetheinase	VNN1	sp|O95497|VNN1_HUMAN Pantetheinase OS=Homo sapiens OX=9606 GN=VNN1 PE=1 SV=2	0	0	0	0	0	0	0	0	0	0	0	3598.9	0	0	0	0	1698	0	0	0	0	0	0	0	0	0	0	0	28371	0	0	0	0	0	0	0	0
O95498	O95498	5	5	5	Vascular non-inflammatory molecule 2	VNN2	sp|O95498|VNN2_HUMAN Vascular non-inflammatory molecule 2 OS=Homo sapiens OX=9606 GN=VNN2 PE=1 SV=3	0	0	0	0	0	0	0	0	0	0	0	20333	0	0	0	0	0	0	0	0	0	0	0	0	0	0	0	0	31296	0	0	0	0	0	0	0	0
O95544	O95544	3	3	3	NAD kinase	NADK	sp|O95544|NADK_HUMAN NAD kinase OS=Homo sapiens OX=9606 GN=NADK PE=1 SV=1	0	2635	0	0	0	0	0	0	0	3066.6	0	0	0	3540.7	0	3164.9	0	0	0	0	0	0	0	0	0	0	0	0	0	0	0	0	0	0	0	0	0
O95551	O95551	3	3	3	Tyrosyl-DNA phosphodiesterase 2	TDP2	sp|O95551|TYDP2_HUMAN Tyrosyl-DNA phosphodiesterase 2 OS=Homo sapiens OX=9606 GN=TDP2 PE=1 SV=1	0	0	0	0	0	0	0	0	0	0	0	0	0	0	0	0	0	0	0	0	0	0	0	1497.3	0	0	0	0	641.1	0	0	0	0	0	0	0	0
O95562	O95562	2	2	2	Vesicle transport protein SFT2B	SFT2D2	sp|O95562|SFT2B_HUMAN Vesicle transport protein SFT2B OS=Homo sapiens OX=9606 GN=SFT2D2 PE=1 SV=1	0	0	0	0	0	5638.3	0	25581	0	12535	0	6575.9	5874.9	0	0	4684.5	0	10745	0	12541	0	0	0	0	0	0	0	0	0	0	0	0	6015.7	0	0	0	0
O95563	O95563	2	2	2	Mitochondrial pyruvate carrier 2	MPC2	sp|O95563|MPC2_HUMAN Mitochondrial pyruvate carrier 2 OS=Homo sapiens OX=9606 GN=MPC2 PE=1 SV=1	0	0	0	0	11587	8475.9	0	8913.6	0	0	0	12770	17270	0	0	2186.6	6367	7341.8	9183.6	0	10335	0	0	0	0	0	6809.2	0	0	0	0	7902.3	14141	0	14783	8657.1	7921.2
O95571	O95571	6	6	6	Persulfide dioxygenase ETHE1, mitochondrial	ETHE1	sp|O95571|ETHE1_HUMAN Persulfide dioxygenase ETHE1, mitochondrial OS=Homo sapiens OX=9606 GN=ETHE1 PE=1 SV=2	0	6983.3	0	0	6612.4	0	0	857.99	0	0	0	11650	5665.6	11429	0	0	0	0	9270.1	0	0	6617.9	0	0	5502.3	8961.6	7799.4	0	32048	0	0	17265	13012	0	16694	36263	6274.5
O95573	O95573	20	18	18	Long-chain-fatty-acid--CoA ligase 3	ACSL3	sp|O95573|ACSL3_HUMAN Long-chain-fatty-acid--CoA ligase 3 OS=Homo sapiens OX=9606 GN=ACSL3 PE=1 SV=3	6901.2	13102	12676	9674.3	11533	30579	0	23486	4495.8	4801.5	0	21572	14351	11086	9091.9	4916.3	12279	18395	15166	10874	17471	10072	19898	11541	16176	22851	12027	17052	32504	9095.7	14502	20187	17966	17796	15102	11928	7928.3
O95602	O95602	8	8	8	DNA-directed RNA polymerase I subunit RPA1	POLR1A	sp|O95602|RPA1_HUMAN DNA-directed RNA polymerase I subunit RPA1 OS=Homo sapiens OX=9606 GN=POLR1A PE=1 SV=2	0	0	0	0	0	0	0	0	0	0	0	0	0	0	0	0	0	0	0	0	0	0	0	0	0	0	0	0	0	0	0	0	0	3053.9	0	0	0
O95619	O95619	2	2	2	YEATS domain-containing protein 4	YEATS4	sp|O95619|YETS4_HUMAN YEATS domain-containing protein 4 OS=Homo sapiens OX=9606 GN=YEATS4 PE=1 SV=1	0	0	0	0	0	0	0	994.04	0	0	0	0	0	0	0	0	0	1782.2	0	0	0	0	0	0	0	0	0	0	0	0	0	0	0	0	0	0	0
O95630	O95630	7	7	7	STAM-binding protein	STAMBP	sp|O95630|STABP_HUMAN STAM-binding protein OS=Homo sapiens OX=9606 GN=STAMBP PE=1 SV=1	0	0	0	0	9363.5	0	0	3413.1	0	5156.7	0	4221	5036	2232.3	0	4387	3536.9	8591.9	0	8464.2	0	0	0	0	0	4875.4	3745.7	1844	7026.8	2155.8	4526.4	9079.8	3492.5	9765.8	5663.6	6529.2	3285.2
O95639	O95639	3	3	3	Cleavage and polyadenylation specificity factor subunit 4	CPSF4	sp|O95639|CPSF4_HUMAN Cleavage and polyadenylation specificity factor subunit 4 OS=Homo sapiens OX=9606 GN=CPSF4 PE=1 SV=1	0	0	0	0	0	0	0	1187.7	0	0	0	0	0	0	0	0	0	0	0	0	0	0	0	0	0	0	0	0	1485.8	0	0	2479.6	0	4564.1	0	0	0
O95671	O95671	6	6	6	N-acetylserotonin O-methyltransferase-like protein	ASMTL	sp|O95671|ASML_HUMAN Probable bifunctional dTTP/UTP pyrophosphatase/methyltransferase protein OS=Homo sapiens OX=9606 GN=ASMTL PE=1 SV=3	0	0	0	0	0	1380.8	0	0	0	0	0	0	0	1441.1	0	2695.9	0	0	0	0	0	7529.9	0	3999.3	0	3877.3	6185.4	6427.5	0	0	3854.4	4380.4	3960.6	4205.2	4911.9	5988.7	6808.6
O95674	O95674	7	7	7	Phosphatidate cytidylyltransferase 2	CDS2	sp|O95674|CDS2_HUMAN Phosphatidate cytidylyltransferase 2 OS=Homo sapiens OX=9606 GN=CDS2 PE=1 SV=1	0	24267	18748	23012	25631	43778	0	15982	17527	28318	0	20307	29065	18293	21381	12740	27686	19015	27390	19851	33143	22569	38177	49124	0	20601	27980	35403	26848	26480	43358	10712	26858	17614	41746	30468	14258
O95707	O95707	4	4	4	Ribonuclease P protein subunit p29	POP4	sp|O95707|RPP29_HUMAN Ribonuclease P protein subunit p29 OS=Homo sapiens OX=9606 GN=POP4 PE=1 SV=2	0	2883	0	0	0	4661.6	0	2264.1	0	0	0	0	637.4	0	0	0	0	1593.9	0	4248.2	0	0	954.31	0	0	0	0	0	0	0	0	0	0	0	0	0	0
O95716	O95716	6	6	5	Ras-related protein Rab-3D	RAB3D	sp|O95716|RAB3D_HUMAN Ras-related protein Rab-3D OS=Homo sapiens OX=9606 GN=RAB3D PE=1 SV=1	5708.4	3822.9	6010.1	15797	2997.9	10294	27185	15756	4053.4	19867	0	22793	6363.7	10435	10292	11304	6428.3	8276.8	6292.8	8750	8737.6	7858.9	13842	12948	15035	23785	7108.1	15216	18049	11088	10089	13986	9006.1	13413	11251	18827	17412
O95721	O95721	6	6	6	Synaptosomal-associated protein 29	SNAP29	sp|O95721|SNP29_HUMAN Synaptosomal-associated protein 29 OS=Homo sapiens OX=9606 GN=SNAP29 PE=1 SV=1	0	3514.4	0	0	0	2005.5	0	1351.4	4700.3	3235.6	0	3928.1	0	5882.2	2132.3	2436.9	0	5051.3	5818.9	0	0	0	0	0	0	0	1795.3	2385.4	7056.2	0	0	3773.2	0	0	0	7728	5587.9
O95747	O95747	15	15	13	Serine/threonine-protein kinase OSR1	OXSR1	sp|O95747|OXSR1_HUMAN Serine/threonine-protein kinase OSR1 OS=Homo sapiens OX=9606 GN=OXSR1 PE=1 SV=1	12849	11167	11949	9426.8	11616	11864	7593.8	7109	8936.2	17776	9092.7	11833	12885	16514	21376	15589	13044	10758	14587	11355	7679.9	8892.8	11240	11169	7222.3	7384.2	6930.8	9962.4	9320.7	7566.6	7157.2	7098.5	6903.3	11186	9602	11162	7547.7
O95749	O95749	4	4	4	Geranylgeranyl pyrophosphate synthase	GGPS1	sp|O95749|GGPPS_HUMAN Geranylgeranyl pyrophosphate synthase OS=Homo sapiens OX=9606 GN=GGPS1 PE=1 SV=1	0	0	0	0	0	0	0	548.54	0	0	0	0	0	0	0	0	0	0	0	0	0	0	0	0	0	0	0	0	867.15	0	0	0	0	718.58	0	1022	0
O95757	O95757	12	9	9	Heat shock 70 kDa protein 4L	HSPA4L	sp|O95757|HS74L_HUMAN Heat shock 70 kDa protein 4L OS=Homo sapiens OX=9606 GN=HSPA4L PE=1 SV=3	0	0	0	0	0	0	0	607.87	0	0	0	2290.4	0	0	0	6218.1	0	3413.8	0	0	0	0	0	0	0	1420.7	0	0	3024.1	0	0	1964.9	0	0	0	0	4654.5
O95758	O95758	12	11	11	Polypyrimidine tract-binding protein 3	PTBP3	sp|O95758|PTBP3_HUMAN Polypyrimidine tract-binding protein 3 OS=Homo sapiens OX=9606 GN=PTBP3 PE=1 SV=2	0	11301	0	3696.2	4587.9	16442	0	14371	0	16591	0	4876.4	8577.4	12683	0	11645	6681.1	8001.2	0	11001	0	0	8878.5	14079	0	10547	0	0	6206.9	0	2626.2	8609.4	0	9038.8	0	8676.4	8418.3
O95760	O95760	3	3	3	Interleukin-33;Interleukin-33 (95-270);Interleukin-33 (99-270);Interleukin-33 (109-270)	IL33	sp|O95760|IL33_HUMAN Interleukin-33 OS=Homo sapiens OX=9606 GN=IL33 PE=1 SV=1	0	0	12446	0	5036.3	0	4996.3	3001.6	0	0	13243	0	0	4075	7779.2	0	8722.3	0	0	0	4197.4	4030.6	0	0	3058.2	0	5501.8	0	0	7468.3	6105	0	0	0	0	0	0
O95772	O95772	3	3	3	MLN64 N-terminal domain homolog	STARD3NL	sp|O95772|STR3N_HUMAN STARD3 N-terminal-like protein OS=Homo sapiens OX=9606 GN=STARD3NL PE=1 SV=1	0	0	0	0	8146.7	0	0	0	0	0	0	0	0	0	0	0	0	0	0	0	0	0	0	0	0	0	0	0	0	0	0	0	0	0	0	0	0
O95777	O95777	3	3	3	U6 snRNA-associated Sm-like protein LSm8	LSM8	sp|O95777|LSM8_HUMAN U6 snRNA-associated Sm-like protein LSm8 OS=Homo sapiens OX=9606 GN=LSM8 PE=1 SV=3	0	4049.7	0	0	3205.1	4288.5	0	3630.7	0	4539.8	0	5358.3	0	3525.5	0	2837.4	1738.9	4059.4	0	4556.2	0	0	0	0	0	1516.9	0	0	3418.5	0	0	0	0	0	0	0	0
O95782	O95782	31	31	25	AP-2 complex subunit alpha-1	AP2A1	sp|O95782|AP2A1_HUMAN AP-2 complex subunit alpha-1 OS=Homo sapiens OX=9606 GN=AP2A1 PE=1 SV=3	6952.2	32972	13838	23764	22710	21571	10415	18367	12763	26434	7153.5	24333	33586	22001	20129	27997	23389	16849	21260	23697	34586	26874	14455	15880	33002	26440	29656	31219	27818	29080	35612	23382	29469	31137	42127	31338	41257
O95785	O95785	2	2	2	Protein Wiz	WIZ	sp|O95785|WIZ_HUMAN Protein Wiz OS=Homo sapiens OX=9606 GN=WIZ PE=1 SV=2	0	0	0	0	0	0	0	0	0	0	0	0	0	0	0	0	0	0	0	0	0	0	0	0	0	0	0	0	0	0	0	0	0	0	0	0	0
O95786	O95786	22	22	22	Probable ATP-dependent RNA helicase DDX58	DDX58	sp|O95786|DDX58_HUMAN Antiviral innate immune response receptor RIG-I OS=Homo sapiens OX=9606 GN=DDX58 PE=1 SV=2	9547.4	30312	7673.8	7735.7	12624	17637	0	3849.5	5826.3	9121.3	0	13938	9225.7	6036.6	10081	16433	8765.1	6482.2	4675.5	4435.3	8067.7	7244	12649	12952	8745	4610.9	9740.8	9024.4	15487	7548.6	10087	4209.6	4518.6	6476.1	9027.9	7629.8	15156
O95793	O95793	17	17	17	Double-stranded RNA-binding protein Staufen homolog 1	STAU1	sp|O95793|STAU1_HUMAN Double-stranded RNA-binding protein Staufen homolog 1 OS=Homo sapiens OX=9606 GN=STAU1 PE=1 SV=2	11513	22445	11722	20598	7145.9	22272	9363.4	12657	13946	20653	19450	9283.5	8670.6	22340	6426	17108	8410.1	14474	11954	28707	3056.7	1291.9	12573	17211	4125.9	6559.3	3080.7	2377.1	13481	1574.2	3809	9074.3	3143.6	19955	3285	6818.8	11328
O95801	O95801	2	2	2	Tetratricopeptide repeat protein 4	TTC4	sp|O95801|TTC4_HUMAN Tetratricopeptide repeat protein 4 OS=Homo sapiens OX=9606 GN=TTC4 PE=1 SV=3	0	1425.5	0	0	0	0	0	0	0	0	0	0	0	0	0	2379.3	0	0	0	0	0	0	0	0	0	0	0	0	0	0	0	0	0	0	2625.3	0	503.38
O95810	O95810	13	13	13	Serum deprivation-response protein	SDPR	sp|O95810|CAVN2_HUMAN Caveolae-associated protein 2 OS=Homo sapiens OX=9606 GN=CAVIN2 PE=1 SV=3	290560	4703.1	489880	22576	284060	9754.2	363190	15998	498810	16376	649940	3100.1	86262	34380	453080	4586.1	477600	14759	338860	0	16925	43346	0	0	51886	3557.6	19965	32484	3498.5	51817	38923	0	57224	2450.2	14488	2998.5	0
O95816	O95816	7	7	7	BAG family molecular chaperone regulator 2	BAG2	sp|O95816|BAG2_HUMAN BAG family molecular chaperone regulator 2 OS=Homo sapiens OX=9606 GN=BAG2 PE=1 SV=1	0	3763.9	5972.6	0	3728.8	2456.1	0	5156	0	4715.3	0	4313.2	4286.9	0	7585.4	3134	6328.2	16568	3541.9	0	6221.5	6028.2	3432.1	3787.1	9325.5	7910	9383.5	8319.4	10503	7663.6	11442	15578	6368	0	6909.2	4194.5	4476.5
O95817	O95817	9	9	9	BAG family molecular chaperone regulator 3	BAG3	sp|O95817|BAG3_HUMAN BAG family molecular chaperone regulator 3 OS=Homo sapiens OX=9606 GN=BAG3 PE=1 SV=3	0	0	0	9368.1	4974.3	2006.5	0	3643.6	7537.6	8822.9	0	0	3798.3	0	3512.3	15894	4111.1	10725	7572.5	11176	4727.9	0	0	0	0	7285	4707.6	0	6040.9	0	0	7895.2	11623	12293	4314.9	4486.2	7654.1
O95819	O95819	12	7	7	Mitogen-activated protein kinase kinase kinase kinase 4	MAP4K4	sp|O95819|M4K4_HUMAN Mitogen-activated protein kinase kinase kinase kinase 4 OS=Homo sapiens OX=9606 GN=MAP4K4 PE=1 SV=2	0	3083.9	0	1479.5	0	0	0	1682.4	0	2193.1	0	4602.1	2409.3	0	0	2340.8	0	2714	0	0	0	0	0	0	0	0	0	0	1564.9	0	0	0	0	3617.1	0	0	2644.6
O95822	O95822	8	8	8	Malonyl-CoA decarboxylase, mitochondrial	MLYCD	sp|O95822|DCMC_HUMAN Malonyl-CoA decarboxylase, mitochondrial OS=Homo sapiens OX=9606 GN=MLYCD PE=1 SV=3	0	0	0	0	15374	4454.2	0	18200	0	0	0	11692	15203	12229	0	3655.6	9079.5	8689.2	19040	4826.1	0	0	0	0	10789	14305	12509	0	26349	0	7580.2	11912	14032	16264	13478	17501	11459
O95825	O95825	5	5	5	Quinone oxidoreductase-like protein 1	CRYZL1	sp|O95825|QORL1_HUMAN Quinone oxidoreductase-like protein 1 OS=Homo sapiens OX=9606 GN=CRYZL1 PE=1 SV=2	0	1658.1	0	0	1454.6	1305.9	0	0	0	1936.2	0	0	2490.4	0	0	2040.2	0	2324.1	0	0	0	0	0	0	0	0	1851	0	0	0	0	3395.4	0	1606.3	2302.2	0	2300.2
O95831	O95831	21	21	21	Apoptosis-inducing factor 1, mitochondrial	AIFM1	sp|O95831|AIFM1_HUMAN Apoptosis-inducing factor 1, mitochondrial OS=Homo sapiens OX=9606 GN=AIFM1 PE=1 SV=1	42806	41861	30381	63814	48110	61200	32733	104710	33600	26869	18072	70051	50350	46882	30189	58613	33881	48782	63502	46307	39235	26165	38718	46511	26745	91754	32754	26864	51755	28244	42336	56291	43744	40290	50004	57164	76021
O95832	O95832	1	1	1	Claudin-1	CLDN1	sp|O95832|CLD1_HUMAN Claudin-1 OS=Homo sapiens OX=9606 GN=CLDN1 PE=1 SV=1	0	0	0	0	0	0	0	0	0	0	0	0	0	0	0	0	0	0	0	0	0	0	0	0	0	0	0	0	0	0	0	0	0	0	0	0	0
O95833	O95833	7	7	7	Chloride intracellular channel protein 3	CLIC3	sp|O95833|CLIC3_HUMAN Chloride intracellular channel protein 3 OS=Homo sapiens OX=9606 GN=CLIC3 PE=1 SV=2	0	0	11579	0	21332	0	0	0	29037	0	37130	6666.6	11152	5918.5	13655	0	21790	13993	27432	0	12012	15891	0	0	21732	4689.6	29412	20689	17637	7741.3	26061	9092.5	27541	0	9636.9	8458.3	0
O95834	O95834	16	16	15	Echinoderm microtubule-associated protein-like 2	EML2	sp|O95834|EMAL2_HUMAN Echinoderm microtubule-associated protein-like 2 OS=Homo sapiens OX=9606 GN=EML2 PE=1 SV=1	0	11154	17154	17481	24273	23212	0	13317	13068	42767	11157	24079	16594	29854	21799	13041	17916	24071	17901	6803.7	15823	14759	24441	3662.8	18518	12068	16134	21322	20333	20151	22525	16627	19455	12892	22066	29426	8241.6
O95837	O95837	5	2	2	Guanine nucleotide-binding protein subunit alpha-14	GNA14	sp|O95837|GNA14_HUMAN Guanine nucleotide-binding protein subunit alpha-14 OS=Homo sapiens OX=9606 GN=GNA14 PE=1 SV=1	0	0	0	0	0	0	0	0	0	0	0	0	0	0	0	0	0	0	0	0	0	0	0	0	0	0	0	0	0	0	0	0	0	0	0	0	0
O95848	O95848	2	2	2	Uridine diphosphate glucose pyrophosphatase	NUDT14	sp|O95848|NUD14_HUMAN Uridine diphosphate glucose pyrophosphatase NUDT14 OS=Homo sapiens OX=9606 GN=NUDT14 PE=1 SV=2	0	0	0	0	0	0	0	0	0	0	0	0	0	0	0	0	0	0	0	0	0	0	0	0	0	0	0	0	0	0	0	0	0	0	0	0	0
O95858	O95858	3	3	3	Tetraspanin-15	TSPAN15	sp|O95858|TSN15_HUMAN Tetraspanin-15 OS=Homo sapiens OX=9606 GN=TSPAN15 PE=1 SV=1	0	2265.8	11586	0	4820.1	4887	0	2935.5	8332.4	8325.6	0	5137	3698.5	13191	7466.8	0	6636.3	2477.1	6175.5	3244.7	3229.1	0	0	2222	8345.5	3791.9	6965.6	10291	8889.5	6117.4	7266.2	0	0	0	0	14494	0
O95861	O95861	9	9	8	3(2),5-bisphosphate nucleotidase 1	BPNT1	sp|O95861|BPNT1_HUMAN 3(2),5-bisphosphate nucleotidase 1 OS=Homo sapiens OX=9606 GN=BPNT1 PE=1 SV=1	10971	11044	12817	20749	14478	17632	13849	22623	11122	26185	12354	17749	18398	22149	15859	14801	12291	18754	16161	22477	11478	13796	20491	15583	11029	26709	16029	14002	18006	15286	12889	20453	21681	33278	19125	22736	14867
O95864	O95864	7	7	7	Fatty acid desaturase 2	FADS2	sp|O95864|FADS2_HUMAN Acyl-CoA 6-desaturase OS=Homo sapiens OX=9606 GN=FADS2 PE=1 SV=1	0	0	0	0	0	7344	0	0	0	0	0	0	2389.6	0	0	0	0	0	0	0	0	0	5529.7	4482.6	0	0	0	0	0	0	0	0	0	0	1917.9	0	0
O95865	O95865	6	6	6	N(G),N(G)-dimethylarginine dimethylaminohydrolase 2	DDAH2	sp|O95865|DDAH2_HUMAN N(G),N(G)-dimethylarginine dimethylaminohydrolase 2 OS=Homo sapiens OX=9606 GN=DDAH2 PE=1 SV=1	0	11353	49239	25916	28820	11570	30210	26920	42254	17719	28739	8512.6	33366	19389	59315	38912	48749	21368	32215	0	15784	42571	0	0	50025	30137	52095	36908	8249.8	31324	37069	30136	31206	0	28143	21667	30689
O95870	O95870	10	10	10	Abhydrolase domain-containing protein 16A	ABHD16A	sp|O95870|ABHGA_HUMAN Phosphatidylserine lipase ABHD16A OS=Homo sapiens OX=9606 GN=ABHD16A PE=1 SV=3	4987.8	8028.8	3514.8	9126.7	5311.6	6706.8	0	5579.9	3744.4	4248.8	0	8439.2	6872.9	3869.1	0	2994.2	3371.2	4950.7	5866.2	4992.3	11014	7180	2003.1	4501.9	9048.8	6072.1	3239.6	7291.1	10502	6409.5	10679	8878.9	8657.5	7346.6	15707	8307.7	9364.9
O95881	O95881	3	3	3	Thioredoxin domain-containing protein 12	TXNDC12	sp|O95881|TXD12_HUMAN Thioredoxin domain-containing protein 12 OS=Homo sapiens OX=9606 GN=TXNDC12 PE=1 SV=1	0	0	0	0	0	0	0	2298.1	0	0	0	8523.8	5991.5	0	0	6553	3785.2	3301.1	0	0	0	0	0	0	0	7204.1	0	0	13398	0	0	10502	0	0	0	0	0
O95926	O95926	3	3	3	Pre-mRNA-splicing factor SYF2	SYF2	sp|O95926|SYF2_HUMAN Pre-mRNA-splicing factor SYF2 OS=Homo sapiens OX=9606 GN=SYF2 PE=1 SV=1	0	0	0	0	0	0	0	0	0	0	0	0	0	0	0	0	0	3106.9	0	0	0	0	0	0	0	0	0	0	0	0	0	0	0	0	0	0	0
O95967	O95967	4	4	4	EGF-containing fibulin-like extracellular matrix protein 2	EFEMP2	sp|O95967|FBLN4_HUMAN EGF-containing fibulin-like extracellular matrix protein 2 OS=Homo sapiens OX=9606 GN=EFEMP2 PE=1 SV=3	0	0	0	0	3424.5	2572.2	0	0	0	0	0	0	0	4184	5038.3	15900	0	3457.8	0	0	0	0	0	0	0	0	0	0	0	0	0	0	0	0	0	0	0
O95980	O95980	3	3	3	Reversion-inducing cysteine-rich protein with Kazal motifs	RECK	sp|O95980|RECK_HUMAN Reversion-inducing cysteine-rich protein with Kazal motifs OS=Homo sapiens OX=9606 GN=RECK PE=1 SV=1	0	0	0	0	0	0	0	0	0	0	0	0	0	0	0	4017.4	0	0	0	0	0	12279	0	0	0	5860.8	10539	0	0	0	4667.4	0	8243.9	0	11895	0	0
O95983	O95983	3	3	3	Methyl-CpG-binding domain protein 3	MBD3	sp|O95983|MBD3_HUMAN Methyl-CpG-binding domain protein 3 OS=Homo sapiens OX=9606 GN=MBD3 PE=1 SV=1	0	0	0	0	0	0	0	0	0	0	0	0	0	0	0	0	0	0	0	3463.9	0	0	0	0	0	0	0	0	0	0	0	0	0	2155.3	0	0	0
O95989	O95989	4	4	4	Diphosphoinositol polyphosphate phosphohydrolase 1	NUDT3	sp|O95989|NUDT3_HUMAN Diphosphoinositol polyphosphate phosphohydrolase 1 OS=Homo sapiens OX=9606 GN=NUDT3 PE=1 SV=1	0	0	13665	16302	11605	17654	0	9134.6	0	14745	0	0	0	7502.1	14595	13372	14515	11570	6713.4	0	0	0	9949.6	13190	22905	11904	12973	4890.8	6680.6	16220	7417	5224.2	0	10495	10852	6481.8	8582.9
O95994	O95994	11	11	10	Anterior gradient protein 2 homolog	AGR2	sp|O95994|AGR2_HUMAN Anterior gradient protein 2 homolog OS=Homo sapiens OX=9606 GN=AGR2 PE=1 SV=1	208530	52776	54412	484170	108190	103980	79567	1204300	114490	836370	112640	1420900	310290	1181300	43701	399540	82288	795070	76541	29136	147670	43859	86469	82478	63384	813670	53232	54729	1448400	58508	68813	466950	80709	44594	242230	773350	365180
O96000	O96000	8	8	8	NADH dehydrogenase [ubiquinone] 1 beta subcomplex subunit 10	NDUFB10	sp|O96000|NDUBA_HUMAN NADH dehydrogenase [ubiquinone] 1 beta subcomplex subunit 10 OS=Homo sapiens OX=9606 GN=NDUFB10 PE=1 SV=3	10022	19675	12072	8791.1	14485	9006.1	11263	17272	16269	13557	11096	26172	19607	18195	9837.1	17200	12869	23824	23322	10646	25826	21715	16078	24401	26294	26791	28126	16954	41811	22154	25221	36307	29545	22487	33136	38570	29754
O96005	O96005	9	9	9	Cleft lip and palate transmembrane protein 1	CLPTM1	sp|O96005|CLPT1_HUMAN Cleft lip and palate transmembrane protein 1 OS=Homo sapiens OX=9606 GN=CLPTM1 PE=1 SV=1	0	0	2968.4	0	0	9884.4	0	5093	0	4883.9	0	8563.7	5497.7	0	0	5182	3199.4	7207.7	3886.7	6056.7	0	0	0	4341.7	0	2873.1	3919.2	0	11708	0	5317.6	3866	0	5001.9	4312.2	0	5582.1
O96007	O96007	4	4	4	Molybdopterin synthase catalytic subunit	MOCS2	sp|O96007|MOC2B_HUMAN Molybdopterin synthase catalytic subunit OS=Homo sapiens OX=9606 GN=MOCS2 PE=1 SV=1	0	0	0	0	0	0	0	0	0	1985.8	0	2433.5	0	0	0	0	1381.7	3916.3	0	1940.6	0	0	0	0	0	1993.3	0	0	1931.2	0	0	0	0	0	0	0	0
O96008	O96008	12	12	12	Mitochondrial import receptor subunit TOM40 homolog	TOMM40	sp|O96008|TOM40_HUMAN Mitochondrial import receptor subunit TOM40 homolog OS=Homo sapiens OX=9606 GN=TOMM40 PE=1 SV=1	10460	14785	6711.6	11509	13449	23734	0	9682.3	9577.1	10312	0	14435	14304	7794.5	6184.1	16422	7746	11142	13372	27002	15374	3671.3	12468	13363	6143.7	12166	7128.1	0	16894	4391	8508	8065.9	12640	19275	14312	9741.5	9805.1
O96009	O96009	8	8	8	Napsin-A	NAPSA	sp|O96009|NAPSA_HUMAN Napsin-A OS=Homo sapiens OX=9606 GN=NAPSA PE=1 SV=1	74535	0	0	115910	239150	122120	49081	305940	0	67006	0	0	237320	41561	62948	220010	49200	147620	146720	139370	0	0	75308	102940	0	244230	68352	0	29752	0	0	43126	62238	81768	0	0	85102
O96011	O96011	9	9	9	Peroxisomal membrane protein 11B	PEX11B	sp|O96011|PX11B_HUMAN Peroxisomal membrane protein 11B OS=Homo sapiens OX=9606 GN=PEX11B PE=1 SV=1	0	2716.1	0	7298.7	2597.5	20608	0	6027.8	0	8782.4	0	8882.2	4030.4	3636.4	0	0	2623.3	4146.1	2984.3	7887.1	5013.1	2655.1	22249	21534	4467.5	8082.9	1946.8	2564.5	11036	0	6817.2	3597.6	4950.4	10313	7931	7177.7	2975.5
O96013;Q9P286	O96013	6;1	6;1	5;0	Serine/threonine-protein kinase PAK 4	PAK4	sp|O96013|PAK4_HUMAN Serine/threonine-protein kinase PAK 4 OS=Homo sapiens OX=9606 GN=PAK4 PE=1 SV=1	0	0	9216.5	0	0	7286.2	0	4284	0	2701.9	0	0	0	0	0	2414.3	3035.4	1714.2	0	5094.3	0	0	4427.5	4126.4	0	3364.5	0	0	0	0	0	0	0	1524.5	0	0	0
O96019;O94805	O96019	12;1	12;1	11;1	Actin-like protein 6A	ACTL6A	sp|O96019|ACL6A_HUMAN Actin-like protein 6A OS=Homo sapiens OX=9606 GN=ACTL6A PE=1 SV=1	0	21437	8878.5	15016	6763	24232	0	16529	3962.8	17279	0	7591.3	6551.9	15996	7589.6	24213	12498	19514	6311.3	20568	5424.6	10393	19783	21753	8717.6	24982	13564	6998.1	17916	7294.4	8218.8	24736	5737.1	27046	8352.2	14644	17537
P00156	P00156	1	1	1	Cytochrome b	MT-CYB	sp|P00156|CYB_HUMAN Cytochrome b OS=Homo sapiens OX=9606 GN=MT-CYB PE=1 SV=2	0	0	0	0	0	0	0	0	0	0	0	0	0	0	0	0	0	0	0	0	0	0	0	0	0	0	0	0	0	0	0	0	0	0	0	0	0
P00167	P00167	5	5	5	Cytochrome b5	CYB5A	sp|P00167|CYB5_HUMAN Cytochrome b5 OS=Homo sapiens OX=9606 GN=CYB5A PE=1 SV=2	21796	0	15993	7350.7	26003	4193.7	16768	4181.2	29058	0	26215	1206.6	19231	13844	10865	1836.2	9911	9402.6	30327	0	28259	11884	5671.5	3586.5	45661	10370	13798	23015	7434.8	14479	16535	11543	41148	8892	36119	29632	1774.4
P00325;P08319	P00325	18;1	18;1	6;1	Alcohol dehydrogenase 1B	ADH1B	sp|P00325|ADH1B_HUMAN All-trans-retinol dehydrogenase [NAD(+)] ADH1B OS=Homo sapiens OX=9606 GN=ADH1B PE=1 SV=2	251860	7961.4	530560	59374	383430	14646	331440	149400	355680	39342	411700	11721	510730	132860	1052700	13498	1106800	114140	298170	0	457960	503740	14446	15791	434340	168400	616810	434260	6573.2	795070	715290	90580	463460	3421.9	542860	170990	5935.5
P00326	P00326	12	2	2	Alcohol dehydrogenase 1C	ADH1C	sp|P00326|ADH1G_HUMAN Alcohol dehydrogenase 1C OS=Homo sapiens OX=9606 GN=ADH1C PE=1 SV=2	0	0	0	0	0	0	0	0	0	0	0	0	0	11696	0	0	0	123260	0	0	0	0	0	0	0	0	0	0	0	0	0	24527	0	0	0	0	0
P00338;Q6ZMR3	P00338	25;1	25;1	24;0	L-lactate dehydrogenase A chain	LDHA	sp|P00338|LDHA_HUMAN L-lactate dehydrogenase A chain OS=Homo sapiens OX=9606 GN=LDHA PE=1 SV=2	84998	315800	120540	463890	178900	725850	131050	445590	109250	851170	98552	572340	256190	394910	152090	833980	156570	336920	144230	547660	187950	243320	580350	515280	212990	558140	218640	264130	624510	203770	217550	301600	225770	822530	476040	455700	813240
P00352	P00352	26	26	26	Retinal dehydrogenase 1	ALDH1A1	sp|P00352|AL1A1_HUMAN Retinal dehydrogenase 1 OS=Homo sapiens OX=9606 GN=ALDH1A1 PE=1 SV=2	125690	41358	134370	67417	198590	11054	124360	96729	111350	57080	107810	231440	191900	83182	260050	47573	199320	51473	158040	7484.6	200260	173040	12976	12054	252100	163700	241780	267460	238130	378410	234040	68100	256480	19512	267520	135690	65255
P00367;P49448	P00367;P49448	26;16	26;16	26;16	Glutamate dehydrogenase 1, mitochondrial;Glutamate dehydrogenase 2, mitochondrial	GLUD1;GLUD2	sp|P00367|DHE3_HUMAN Glutamate dehydrogenase 1, mitochondrial OS=Homo sapiens OX=9606 GN=GLUD1 PE=1 SV=2;sp|P49448|DHE4_HUMAN Glutamate dehydrogenase 2, mitochondrial OS=Homo sapiens OX=9606 GN=GLUD2 PE=1 SV=2	90998	80133	97024	66053	132010	69018	71773	69960	93365	79585	70527	64485	143950	178790	97191	66834	123760	80619	114950	71956	79368	71100	60258	68605	81887	71934	112320	77227	66200	82852	107520	99927	99407	66771	108020	160550	66849
P00374;Q86XF0	P00374	5;1	5;1	4;1	Dihydrofolate reductase	DHFR	sp|P00374|DYR_HUMAN Dihydrofolate reductase OS=Homo sapiens OX=9606 GN=DHFR PE=1 SV=2	0	15605	0	0	0	0	0	1348.6	0	0	0	0	0	0	0	0	0	0	0	0	0	0	0	0	0	0	0	0	0	0	0	0	0	0	0	0	0
P00387	P00387	18	18	18	NADH-cytochrome b5 reductase 3;NADH-cytochrome b5 reductase 3 membrane-bound form;NADH-cytochrome b5 reductase 3 soluble form	CYB5R3	sp|P00387|NB5R3_HUMAN NADH-cytochrome b5 reductase 3 OS=Homo sapiens OX=9606 GN=CYB5R3 PE=1 SV=3	184450	168220	236920	171920	314900	126790	246940	158370	267150	171440	155180	160420	295480	199800	213380	159910	226040	133540	231000	94358	197610	174040	103590	99560	197120	117700	218690	171770	110500	227010	195010	85068	191570	80025	223380	187100	153200
P00390	P00390	20	20	20	Glutathione reductase, mitochondrial	GSR	sp|P00390|GSHR_HUMAN Glutathione reductase, mitochondrial OS=Homo sapiens OX=9606 GN=GSR PE=1 SV=2	42245	53015	32335	101860	45654	14316	59788	63225	45803	70987	29062	88496	55260	46022	55940	91307	39335	258660	82546	16950	75545	73854	17182	20027	42842	86856	85965	48795	95593	41793	58040	230530	72636	33220	69897	103250	92267
P00395	P00395	2	2	2	Cytochrome c oxidase subunit 1	MT-CO1	sp|P00395|COX1_HUMAN Cytochrome c oxidase subunit 1 OS=Homo sapiens OX=9606 GN=MT-CO1 PE=1 SV=1	0	0	0	11084	0	0	0	39631	0	0	0	35454	14115	20401	0	14127	0	21789	13668	17291	0	0	0	0	0	22071	6754.1	6437.3	30873	0	12211	0	0	4720.6	19033	19731	10739
P00403	P00403	5	5	5	Cytochrome c oxidase subunit 2	MT-CO2	sp|P00403|COX2_HUMAN Cytochrome c oxidase subunit 2 OS=Homo sapiens OX=9606 GN=MT-CO2 PE=1 SV=1	57404	85099	50561	74712	45631	66763	45924	139010	65376	65709	46848	181530	109940	93608	32191	69094	65184	103290	75678	78598	38420	26451	68966	84308	40169	79028	46266	64342	156830	32539	30665	50127	47022	51833	87104	102090	73559
P00414	P00414	2	2	2	Cytochrome c oxidase subunit 3	MT-CO3	sp|P00414|COX3_HUMAN Cytochrome c oxidase subunit 3 OS=Homo sapiens OX=9606 GN=MT-CO3 PE=1 SV=2	0	0	0	0	0	0	0	0	0	0	0	0	0	0	0	0	0	0	0	0	0	0	0	0	0	0	0	0	0	0	0	0	0	0	0	0	0
P00441	P00441	4	4	4	Superoxide dismutase [Cu-Zn]	SOD1	sp|P00441|SODC_HUMAN Superoxide dismutase [Cu-Zn] OS=Homo sapiens OX=9606 GN=SOD1 PE=1 SV=2	12051	0	0	0	0	0	0	0	0	0	0	0	0	0	53827	0	0	0	0	0	267780	176000	100860	127960	209710	83366	72493	154840	76137	183040	166500	128300	351140	152810	155860	176920	63793
P00450	P00450	33	33	28	Ceruloplasmin	CP	sp|P00450|CERU_HUMAN Ceruloplasmin OS=Homo sapiens OX=9606 GN=CP PE=1 SV=1	177470	33048	71036	58353	37555	20336	232070	61904	133780	72885	89063	58837	24642	18800	122920	41806	34678	53088	127560	63459	284760	81942	38307	37918	285380	137340	151640	230760	56909	141130	101250	54064	147350	93556	63215	51385	63351
P00488	P00488	29	29	29	Coagulation factor XIII A chain	F13A1	sp|P00488|F13A_HUMAN Coagulation factor XIII A chain OS=Homo sapiens OX=9606 GN=F13A1 PE=1 SV=4	55918	178030	112970	114220	63872	29605	80162	80037	73584	41501	43093	36301	84306	99620	121990	169590	89685	114710	122290	44885	88022	142180	23676	17404	178920	122150	119260	97296	37531	148700	116770	160780	150330	54897	112020	140710	188530
P00491	P00491	17	17	17	Purine nucleoside phosphorylase	PNP	sp|P00491|PNPH_HUMAN Purine nucleoside phosphorylase OS=Homo sapiens OX=9606 GN=PNP PE=1 SV=2	143880	73879	46996	39966	48032	30416	38231	71932	46589	74138	27759	47152	47110	69947	53683	88243	34672	42451	75757	104290	89040	47112	21861	20652	40823	76247	71083	55293	37764	40103	38616	28840	59739	87535	76263	90054	46079
P00492	P00492	8	8	8	Hypoxanthine-guanine phosphoribosyltransferase	HPRT1	sp|P00492|HPRT_HUMAN Hypoxanthine-guanine phosphoribosyltransferase OS=Homo sapiens OX=9606 GN=HPRT1 PE=1 SV=2	18536	11491	9126.5	26762	10625	20101	0	9526.4	7752.3	10430	0	11394	4415.7	6944.3	13818	14964	9058.9	7919.1	8983.7	10274	45075	25694	22143	15144	13910	21122	24835	20874	21071	25608	22463	23579	28462	31437	30680	35165	34708
P00505	P00505	18	18	18	Aspartate aminotransferase, mitochondrial	GOT2	sp|P00505|AATM_HUMAN Aspartate aminotransferase, mitochondrial OS=Homo sapiens OX=9606 GN=GOT2 PE=1 SV=3	61488	58285	64959	71711	68050	70698	65077	93915	73760	42129	52510	99264	87059	110260	70207	73233	58405	86179	90735	34457	69890	57446	90278	63800	71693	125890	59649	65451	103190	65110	86858	102980	69731	48247	108510	141450	81500
P00533	P00533	11	11	10	Epidermal growth factor receptor	EGFR	sp|P00533|EGFR_HUMAN Epidermal growth factor receptor OS=Homo sapiens OX=9606 GN=EGFR PE=1 SV=2	0	5992.6	2344.6	2862.4	3828.2	10348	0	3101.8	0	6121.5	0	0	2565	1387.9	6691.2	5021.8	6288.4	2459.1	2597.3	19227	5082.4	2799.4	12345	11395	0	3363.4	5602	5970.2	2561	0	2163.7	0	3323.2	30919	6655.1	5993.2	5606.8
P00558	P00558	30	30	25	Phosphoglycerate kinase 1	PGK1	sp|P00558|PGK1_HUMAN Phosphoglycerate kinase 1 OS=Homo sapiens OX=9606 GN=PGK1 PE=1 SV=3	150710	338410	236400	535120	315210	442600	188820	270440	266520	465700	289610	426260	365680	488190	335510	701060	266650	223030	230440	560830	178940	241160	475800	432140	245740	450840	327210	281410	382730	238940	320220	261300	204290	679460	416910	484070	769120
P00568	P00568	14	14	13	Adenylate kinase isoenzyme 1	AK1	sp|P00568|KAD1_HUMAN Adenylate kinase isoenzyme 1 OS=Homo sapiens OX=9606 GN=AK1 PE=1 SV=3	203280	39152	225300	102020	212300	136740	137040	72109	278010	127180	239910	27244	136560	137000	261250	56317	188560	59880	202040	185420	186990	191890	153280	140290	148200	72341	239170	194310	29617	209430	196920	47540	163760	166340	186800	122960	53679
P00734	P00734	8	8	7	Prothrombin;Activation peptide fragment 1;Activation peptide fragment 2;Thrombin light chain;Thrombin heavy chain	F2	sp|P00734|THRB_HUMAN Prothrombin OS=Homo sapiens OX=9606 GN=F2 PE=1 SV=2	116570	13664	37969	16846	20690	12927	66656	22389	39536	27491	48725	15039	14915	10420	63879	22004	39460	11739	37844	62991	96525	50921	15062	22383	77008	31706	44368	66087	19334	81000	59039	10914	68030	68799	31273	21776	23434
P00736	P00736	11	11	11	Complement C1r subcomponent;Complement C1r subcomponent heavy chain;Complement C1r subcomponent light chain	C1R	sp|P00736|C1R_HUMAN Complement C1r subcomponent OS=Homo sapiens OX=9606 GN=C1R PE=1 SV=2	14112	8544	8638.3	5631.5	0	3974.7	15644	17730	6583.7	8704.7	0	10786	3530.8	0	10255	12836	8569.3	8724.9	6720.6	6345.5	28599	5094.4	0	0	13159	22753	13658	15726	12987	17672	17613	12958	0	11436	6412.1	9367.3	13313
P00738	P00738	19	19	9	Haptoglobin;Haptoglobin alpha chain;Haptoglobin beta chain	HP	sp|P00738|HPT_HUMAN Haptoglobin OS=Homo sapiens OX=9606 GN=HP PE=1 SV=1	331080	116240	112640	80873	119240	71761	274500	275790	242560	99732	192190	117340	55952	43193	241440	77733	119490	141370	168250	69169	1038900	421640	100980	109120	1531800	947050	841030	1177000	186930	216190	666160	271740	444850	226940	221170	151470	75136
P00739	P00739	13	3	3	Haptoglobin-related protein	HPR	sp|P00739|HPTR_HUMAN Haptoglobin-related protein OS=Homo sapiens OX=9606 GN=HPR PE=2 SV=2	79941	0	9400.3	0	7716.6	12442	26340	7332.6	0	4809.2	0	0	6961	0	0	0	21669	0	40792	21167	107010	22068	0	0	88521	18168	23196	35307	9603.8	12950	45920	5444.2	73562	59777	0	4502.7	0
P00740	P00740	6	6	6	Coagulation factor IX;Coagulation factor IXa light chain;Coagulation factor IXa heavy chain	F9	sp|P00740|FA9_HUMAN Coagulation factor IX OS=Homo sapiens OX=9606 GN=F9 PE=1 SV=2	23646	0	15139	0	18589	4255.2	27115	14726	18543	0	0	7114.4	6342.9	7396.4	19632	0	10429	0	7077.3	12275	43224	5468.1	0	0	48471	16693	19788	40236	9994.2	25806	16848	0	9376.4	12159	10562	7214.1	0
P00742	P00742	3	3	3	Coagulation factor X;Factor X light chain;Factor X heavy chain;Activated factor Xa heavy chain	F10	sp|P00742|FA10_HUMAN Coagulation factor X OS=Homo sapiens OX=9606 GN=F10 PE=1 SV=2	22744	0	0	0	0	0	0	0	0	0	0	0	0	0	0	0	0	0	0	0	0	0	0	0	0	0	0	0	0	5014.8	0	0	0	3683.8	0	0	0
P00746	P00746	5	5	5	Complement factor D	CFD	sp|P00746|CFAD_HUMAN Complement factor D OS=Homo sapiens OX=9606 GN=CFD PE=1 SV=5	0	0	11076	0	9241.1	0	0	0	5282	0	16934	0	12659	0	19176	7872.4	63668	20322	10633	0	19975	0	0	0	22783	2208.5	12891	18129	0	22223	12711	21489	22012	0	10160	0	10361
P00747;Q15195	P00747	9;1	9;1	9;1	Plasminogen;Plasmin heavy chain A;Activation peptide;Angiostatin;Plasmin heavy chain A, short form;Plasmin light chain B	PLG	sp|P00747|PLMN_HUMAN Plasminogen OS=Homo sapiens OX=9606 GN=PLG PE=1 SV=2	261190	33990	47796	11198	33662	18811	101000	49241	65768	23512	54491	20168	19615	14182	100730	24168	63212	17167	52368	71578	131820	42308	14920	9243.2	79467	44356	64232	53015	21273	78260	58889	15380	39851	50174	26993	15537	16638
P00748	P00748	3	3	3	Coagulation factor XII;Coagulation factor XIIa heavy chain;Beta-factor XIIa part 1;Coagulation factor XIIa light chain	F12	sp|P00748|FA12_HUMAN Coagulation factor XII OS=Homo sapiens OX=9606 GN=F12 PE=1 SV=3	22878	5945.6	0	0	5465.7	0	0	4608.7	0	0	0	0	3808.3	994.44	16494	9273.5	10898	4323.8	0	0	0	7519.4	3322.6	5024.5	0	4252.3	6045.1	0	0	0	6255.5	5396.3	0	0	5477.1	4955.1	4605.4
P00750	P00750	4	4	4	Tissue-type plasminogen activator;Tissue-type plasminogen activator chain A;Tissue-type plasminogen activator chain B	PLAT	sp|P00750|TPA_HUMAN Tissue-type plasminogen activator OS=Homo sapiens OX=9606 GN=PLAT PE=1 SV=1	0	0	0	0	0	0	0	0	0	21399	0	0	0	0	0	0	0	0	0	0	4159.2	0	0	0	0	0	0	16757	0	17514	0	0	0	0	0	0	0
P00751	P00751	19	19	19	Complement factor B;Complement factor B Ba fragment;Complement factor B Bb fragment	CFB	sp|P00751|CFAB_HUMAN Complement factor B OS=Homo sapiens OX=9606 GN=CFB PE=1 SV=2	165160	34622	51013	25359	35955	21274	136750	72429	72513	54798	104160	47297	22208	13240	73234	34377	45104	35722	88705	59557	202970	92033	34720	33240	178620	96866	92424	163760	50061	78841	83768	40674	125750	94946	49791	27005	48007
P00813	P00813	4	4	4	Adenosine deaminase	ADA	sp|P00813|ADA_HUMAN Adenosine deaminase OS=Homo sapiens OX=9606 GN=ADA PE=1 SV=3	0	0	0	0	0	0	0	0	0	0	0	0	0	0	0	0	0	2488.4	0	0	6577.7	9070.4	0	0	0	4274.3	7405.5	7716.5	5148	0	0	6244.7	8689.2	4173.2	6884.9	3058.3	0
P00846	P00846	2	2	2	ATP synthase subunit a	MT-ATP6	sp|P00846|ATP6_HUMAN ATP synthase subunit a OS=Homo sapiens OX=9606 GN=MT-ATP6 PE=1 SV=1	86716	61251	60108	98456	65859	81943	0	119320	0	39348	60733	149840	94239	71955	0	50473	46516	105340	85834	78565	95286	64386	0	11977	83724	91579	57224	68022	111280	67458	82916	86066	64838	61127	99048	80864	68667
P00915	P00915	15	15	15	Carbonic anhydrase 1	CA1	sp|P00915|CAH1_HUMAN Carbonic anhydrase 1 OS=Homo sapiens OX=9606 GN=CA1 PE=1 SV=2	1194200	6465.6	157750	26643	110750	8859.4	103680	5501.9	276680	46091	94338	17577	44697	49041	201730	2986.4	57072	5208.2	148860	70064	1086000	422870	20689	19576	430810	88918	720830	769340	136170	261660	132440	28296	302890	256010	77979	275810	21228
P00918	P00918	17	17	17	Carbonic anhydrase 2	CA2	sp|P00918|CAH2_HUMAN Carbonic anhydrase 2 OS=Homo sapiens OX=9606 GN=CA2 PE=1 SV=2	1062300	44848	257460	88676	125490	16480	126680	127990	186810	42584	238330	278500	131070	91492	361370	38119	204220	18784	245970	75905	543770	239620	20368	22627	113340	94995	185910	212440	279770	172290	124930	10963	220740	94967	129380	108340	25771
P00966	P00966	15	15	15	Argininosuccinate synthase	ASS1	sp|P00966|ASSY_HUMAN Argininosuccinate synthase OS=Homo sapiens OX=9606 GN=ASS1 PE=1 SV=2	0	5606.2	11284	15330	12674	51945	0	44588	0	90255	0	58297	27113	87806	11079	40122	9141.8	33421	13813	18222	0	14734	23740	33102	11039	37903	6736.2	6857.7	77986	6097.5	3966.4	23323	23345	8949.6	13172	52936	22206
P00973	P00973	4	4	4	2-5-oligoadenylate synthase 1	OAS1	sp|P00973|OAS1_HUMAN 2-5-oligoadenylate synthase 1 OS=Homo sapiens OX=9606 GN=OAS1 PE=1 SV=4	0	48487	0	0	0	0	0	0	0	12042	0	0	0	0	10506	11213	0	0	8946.8	0	23118	0	0	0	0	0	8651.5	0	0	0	0	0	0	3746.2	0	0	19180
P01008;CON__P41361	P01008	20;1	20;1	20;1	Antithrombin-III	SERPINC1	sp|P01008|ANT3_HUMAN Antithrombin-III OS=Homo sapiens OX=9606 GN=SERPINC1 PE=1 SV=1	155030	23768	73717	22246	56058	16381	116320	64634	103940	37538	94309	35595	39259	31827	142810	37576	66465	30513	55027	28930	167120	61530	20265	26241	153470	78193	102960	169630	50623	136190	76712	18764	79766	43024	65283	49991	29083
P01009	P01009	33	33	33	Alpha-1-antitrypsin;Short peptide from AAT	SERPINA1	sp|P01009|A1AT_HUMAN Alpha-1-antitrypsin OS=Homo sapiens OX=9606 GN=SERPINA1 PE=1 SV=3	623910	82028	137230	59739	275220	99760	737690	330030	236100	195290	342550	124750	216140	87004	518240	239270	292060	161890	550160	210390	453120	210580	125860	132170	725270	381300	512930	467920	125870	305130	218500	137820	480210	219790	211360	126150	106190
P01011	P01011	17	17	17	Alpha-1-antichymotrypsin;Alpha-1-antichymotrypsin His-Pro-less	SERPINA3	sp|P01011|AACT_HUMAN Alpha-1-antichymotrypsin OS=Homo sapiens OX=9606 GN=SERPINA3 PE=1 SV=2	719540	110560	175740	65255	398650	140990	1189300	458620	316440	208860	115300	249130	117840	100670	321270	146170	257990	138610	629280	433990	349920	99861	176120	182460	985970	400380	304920	337750	215970	178330	286180	145410	318050	337410	115330	129800	130960
P01019	P01019	10	10	10	Angiotensinogen;Angiotensin-1;Angiotensin-2;Angiotensin-3;Angiotensin-4;Angiotensin 1-9;Angiotensin 1-7;Angiotensin 1-5;Angiotensin 1-4	AGT	sp|P01019|ANGT_HUMAN Angiotensinogen OS=Homo sapiens OX=9606 GN=AGT PE=1 SV=1	48098	5601.3	12469	3926	7950.2	4193.1	44239	16806	17290	9753	28403	3982.6	7372.2	4325.4	28182	13096	16985	5738.8	10410	4732	46641	24223	0	7576.7	44815	20249	26483	48144	3773.3	27632	20604	11454	19634	6942	16840	11230	10301
P01023;CON__ENSEMBL:ENSBTAP00000024146	P01023	59;6	59;6	53;4	Alpha-2-macroglobulin	A2M	sp|P01023|A2MG_HUMAN Alpha-2-macroglobulin OS=Homo sapiens OX=9606 GN=A2M PE=1 SV=3	601950	66473	298010	101410	138050	51035	506710	123670	211260	105560	445110	174600	157250	92692	542880	94139	354020	45595	344110	126520	587040	491590	57225	58176	617510	210290	407360	986750	164780	564390	489270	53134	404990	158260	292010	162840	115370
P01024	P01024	83	83	76	Complement C3;Complement C3 beta chain;C3-beta-c;Complement C3 alpha chain;C3a anaphylatoxin;Acylation stimulating protein;Complement C3b alpha chain;Complement C3c alpha chain fragment 1;Complement C3dg fragment;Complement C3g fragment;Complement C3d fragment;Complement C3f fragment;Complement C3c alpha chain fragment 2	C3	sp|P01024|CO3_HUMAN Complement C3 OS=Homo sapiens OX=9606 GN=C3 PE=1 SV=2	880830	111880	301990	127580	164980	91435	685760	328380	301580	223430	433190	210120	166640	86835	517970	144550	251580	89096	353050	185520	711510	417720	92947	96367	693740	361860	401700	626800	220420	387890	300390	113110	334530	229710	226320	134390	155390
980;1377981;1377982;1377983;1377984;1377985;1377986;1377987;1377988;1377989;1377990;1377991;1386173;1386174;1386175;1386176;1386177;1386178;1386179;1386180;1386181;1386182;1386183;1386184;1386185;1386186;1386187;1386188;1386189;1386190;1386191;1386192;1386193;1386194;1386195;1386196;1386197;1386198;1386199;1386200;1386201;1386202;1386203;1386204;1386205;1386206;1386207;1386208;1386209;1386210;138…	10330;10331;10332;10333;10334;10335;10336;10337;10338;10339;10340;10341;10342;10343;10344;10345;10346;10347;10348;10349;10350;10351;10352;10353;10354;10355;10356;10357;10358;10359;10360;10361;10362;10363;10364;10365;10366;10367;10368;10369;10370;10371;10372;10373;10374;10375;10376;10377;10378;10379;10380;10381;10382;10383;10384;11093;11094;11095;11096;11097;11098;11099;11100;11101;11102;11103;111…	10384;11113;27081;60902;89327;94120;99427;108488;130977;131991;132039;141710;148675;154821;170403;193794;217761;222185;239560;262478;264420;265483;298167;311291;330450;350581;359230;381348;393111;403211;411638;423882;436351;436910;446845;450528;451560;476141;476159;545310;545334;556562;641569;642013;652473;667220;677692;684657;687765;688107;703643;707284;712768;721025;725411;725639;725644;734287;…	492;493;494;495;496;497;498;499;3356;3357;3358	271;272;273;274;275;276;277;278;279;280	212;247;398;402;451;453;454;653;760;784;1179	164;441;495;581;809;990;1129;1181;1199;1347	-1
P01031;CON__Q1A7A4	P01031	32;3	32;3	31;3	Complement C5;Complement C5 beta chain;Complement C5 alpha chain;C5a anaphylatoxin;Complement C5 alpha chain	C5	sp|P01031|CO5_HUMAN Complement C5 OS=Homo sapiens OX=9606 GN=C5 PE=1 SV=4	43411	5337.1	13815	4477.4	5872.9	5702.8	34165	24316	11997	10276	15144	6146	4528.8	549.03	22129	10050	19684	3324.1	14692	16796	54414	22721	5094.5	7110.3	59986	32666	23129	34495	10042	26714	32414	7237.4	20815	27033	10439	7467.3	14805
P01033	P01033	1	1	1	Metalloproteinase inhibitor 1	TIMP1	sp|P01033|TIMP1_HUMAN Metalloproteinase inhibitor 1 OS=Homo sapiens OX=9606 GN=TIMP1 PE=1 SV=1	0	0	0	0	0	0	0	0	0	0	0	0	0	0	0	0	0	0	0	0	0	0	0	0	0	0	0	0	0	0	0	0	0	0	0	0	0
P01034	P01034	3	3	3	Cystatin-C	CST3	sp|P01034|CYTC_HUMAN Cystatin-C OS=Homo sapiens OX=9606 GN=CST3 PE=1 SV=1	32092	8118.1	7491.3	10101	5688.6	6925.3	0	8261.6	0	8520.5	0	13184	21312	70794	16762	13186	19449	34623	24642	0	12203	0	0	6004.3	0	11497	13673	0	14220	0	23509	20196	0	4029.4	23157	52904	18515
P01040	P01040	4	4	4	Cystatin-A;Cystatin-A, N-terminally processed	CSTA	sp|P01040|CYTA_HUMAN Cystatin-A OS=Homo sapiens OX=9606 GN=CSTA PE=1 SV=1	0	0	0	0	20399	0	0	0	0	0	0	0	0	0	0	0	0	0	0	0	0	0	0	0	0	0	0	0	0	0	0	0	0	0	0	0	0
P01042	P01042	10	10	10	Kininogen-1;Kininogen-1 heavy chain;T-kinin;Bradykinin;Lysyl-bradykinin;Kininogen-1 light chain;Low molecular weight growth-promoting factor	KNG1	sp|P01042|KNG1_HUMAN Kininogen-1 OS=Homo sapiens OX=9606 GN=KNG1 PE=1 SV=2	181130	22923	60109	33760	36974	28033	110200	37652	59604	33607	62257	36219	26009	21913	121290	46311	55840	23201	55479	24833	167660	95309	25065	23946	109580	49290	87851	106930	16714	96663	66691	27256	47337	27092	35406	21324	50924
P01111	P01111	4	2	1	GTPase NRas	NRAS	sp|P01111|RASN_HUMAN GTPase NRas OS=Homo sapiens OX=9606 GN=NRAS PE=1 SV=1	0	0	0	0	0	0	0	0	0	0	0	0	0	0	0	0	0	0	0	0	4926.9	0	0	2936.7	5185.5	3192.1	0	5226.9	6126.7	0	0	4894.9	5137.3	5289.8	3639	0	4310.3
P01116	P01116	5	5	3	GTPase KRas;GTPase KRas, N-terminally processed	KRAS	sp|P01116|RASK_HUMAN GTPase KRas OS=Homo sapiens OX=9606 GN=KRAS PE=1 SV=1	28773	27930	20484	90315	28203	25347	36671	34289	28292	34928	184720	44610	27241	48167	45953	14335	37067	16088	54135	31138	0	11070	43758	38402	10544	10455	37884	12298	8976.6	0	0	20050	0	33872	38487	75539	0
P01130	P01130	4	4	4	Low-density lipoprotein receptor	LDLR	sp|P01130|LDLR_HUMAN Low-density lipoprotein receptor OS=Homo sapiens OX=9606 GN=LDLR PE=1 SV=1	0	0	0	0	0	0	0	0	0	0	0	0	0	0	0	0	0	0	0	0	0	0	0	0	0	0	0	0	0	0	0	0	0	0	0	14802	0
P01137	P01137	5	5	5	Transforming growth factor beta-1;Latency-associated peptide	TGFB1	sp|P01137|TGFB1_HUMAN Transforming growth factor beta-1 proprotein OS=Homo sapiens OX=9606 GN=TGFB1 PE=1 SV=2	0	13599	0	5574	0	4750.1	0	0	0	20334	0	32375	7149.2	0	6630.6	5337	0	0	7293.7	0	30587	0	2632.2	0	16836	2591.4	21864	21037	2438.5	0	8607.9	0	11237	0	10809	5978	7515.9
P01258;P06881	P01258;P06881	2;2	2;2	2;2	Calcitonin;Calcitonin;Katacalcin;Calcitonin gene-related peptide 1	CALCA	sp|P01258|CALC_HUMAN Calcitonin OS=Homo sapiens OX=9606 GN=CALCA PE=1 SV=3;sp|P06881|CALCA_HUMAN Calcitonin gene-related peptide 1 OS=Homo sapiens OX=9606 GN=CALCA PE=1 SV=4	0	0	0	0	0	0	0	0	0	0	0	0	0	0	0	0	0	0	0	0	0	0	0	0	20229	22619	0	0	0	0	0	0	0	0	0	0	0
P01591	P01591	2	2	2	Immunoglobulin J chain	IGJ	sp|P01591|IGJ_HUMAN Immunoglobulin J chain OS=Homo sapiens OX=9606 GN=JCHAIN PE=1 SV=4	0	0	0	0	0	0	0	0	0	0	0	0	0	0	0	0	0	0	0	0	0	0	0	0	0	0	0	0	0	0	0	0	0	0	0	0	0
P01594;P01593	P01594;P01593	1;1	1;1	1;1	Ig kappa chain V-I region AU;Ig kappa chain V-I region AG		sp|P01594|KV133_HUMAN Immunoglobulin kappa variable 1-33 OS=Homo sapiens OX=9606 GN=IGKV1-33 PE=1 SV=2;sp|P01593|KVD33_HUMAN Immunoglobulin kappa variable 1D-33 OS=Homo sapiens OX=9606 GN=IGKV1D-33 PE=1 SV=2	0	0	0	0	0	0	0	0	0	0	0	0	0	0	0	0	0	0	0	0	0	0	0	0	0	0	0	0	0	0	0	0	0	0	0	0	0
P04432;P01597	P04432;P01597	3;3	2;2	2;2	Ig kappa chain V-I region Daudi;Ig kappa chain V-I region DEE		sp|P04432|KVD39_HUMAN Immunoglobulin kappa variable 1D-39 OS=Homo sapiens OX=9606 GN=IGKV1D-39 PE=3 SV=2;sp|P01597|KV139_HUMAN Immunoglobulin kappa variable 1-39 OS=Homo sapiens OX=9606 GN=IGKV1-39 PE=1 SV=2	0	0	0	0	0	0	0	0	0	0	0	34616	0	0	0	0	0	42739	17989	0	61188	0	0	0	0	5463.9	7228.5	13932	34649	0	0	51217	0	6125.2	0	0	0
P01599	P01599	4	4	2	Ig kappa chain V-I region Gal		sp|P01599|KV117_HUMAN Immunoglobulin kappa variable 1-17 OS=Homo sapiens OX=9606 GN=IGKV1-17 PE=1 SV=2	173730	38087	34983	12413	0	0	57242	41120	0	24504	43565	44711	0	5926.6	54148	28137	27592	0	31739	0	127970	23338	0	0	58338	31533	0	42672	15934	47133	23056	0	0	12557	0	0	0
P01601	P01601	2	1	1	Ig kappa chain V-I region HK101		sp|P01601|KVD16_HUMAN Immunoglobulin kappa variable 1D-16 OS=Homo sapiens OX=9606 GN=IGKV1D-16 PE=3 SV=2	0	0	0	0	0	0	0	0	0	0	0	0	0	0	0	0	0	0	0	0	0	0	0	0	0	0	0	0	0	0	0	0	0	0	0	0	0
P01602	P01602	4	4	4	Ig kappa chain V-I region HK102	IGKV1-5	sp|P01602|KV105_HUMAN Immunoglobulin kappa variable 1-5 OS=Homo sapiens OX=9606 GN=IGKV1-5 PE=1 SV=2	129160	75031	27568	0	28794	0	0	22749	0	0	0	0	0	0	0	31235	40826	48739	46588	0	0	0	0	0	0	0	0	0	41261	0	0	0	0	0	0	0	0
P01619	P01619	4	4	3	Ig kappa chain V-III region B6		sp|P01619|KV320_HUMAN Immunoglobulin kappa variable 3-20 OS=Homo sapiens OX=9606 GN=IGKV3-20 PE=1 SV=2	296070	103080	150050	83642	242780	128660	203110	81503	78978	53451	0	562880	57623	48181	317010	187620	175920	277890	169140	175330	80896	91891	28051	66510	92357	51371	70943	222710	278150	82410	61808	135250	101470	70195	12010	27177	51997
P01624	P01624	3	3	0	Ig kappa chain V-III region POM		sp|P01624|KV315_HUMAN Immunoglobulin kappa variable 3-15 OS=Homo sapiens OX=9606 GN=IGKV3-15 PE=1 SV=2	272650	0	38411	18444	154590	59083	30763	0	22178	25306	108420	212190	0	0	154640	79265	68138	44735	0	0	191360	0	0	0	0	27952	38955	191720	112740	64212	77283	0	59072	37224	0	27550	48713
P01700;P01699	P01700;P01699	2;1	2;1	2;1	Ig lambda chain V-I region HA;Ig lambda chain V-I region VOR		sp|P01700|LV147_HUMAN Immunoglobulin lambda variable 1-47 OS=Homo sapiens OX=9606 GN=IGLV1-47 PE=1 SV=2;sp|P01699|LV144_HUMAN Immunoglobulin lambda variable 1-44 OS=Homo sapiens OX=9606 GN=IGLV1-44 PE=1 SV=2	0	0	0	0	0	0	0	0	0	0	0	0	0	0	0	0	0	0	0	0	0	0	0	0	0	0	0	0	0	0	0	0	0	0	0	0	0
P01701	P01701	2	2	2	Ig lambda chain V-I region NEW		sp|P01701|LV151_HUMAN Immunoglobulin lambda variable 1-51 OS=Homo sapiens OX=9606 GN=IGLV1-51 PE=1 SV=2	0	0	0	0	0	0	0	0	0	0	0	0	0	0	0	0	0	0	0	0	0	0	0	0	0	0	0	0	0	0	0	0	0	0	0	0	0
P01703;A0A075B6I6	P01703;A0A075B6I6	2;1	2;1	1;1	Ig lambda chain V-I region NEWM	IGLV1-50	sp|P01703|LV140_HUMAN Immunoglobulin lambda variable 1-40 OS=Homo sapiens OX=9606 GN=IGLV1-40 PE=1 SV=2;sp|A0A075B6I6|LV150_HUMAN Probable non-functional immunoglobulin lambda variable 1-50 OS=Homo sapiens OX=9606 GN=IGLV1-50 PE=1 SV=1	0	0	0	0	0	0	0	0	0	0	0	0	0	0	0	0	0	0	0	0	0	0	0	0	0	0	0	0	0	0	0	0	0	0	0	0	0	+
P01714	P01714	2	2	2	Ig lambda chain V-III region SH		sp|P01714|LV319_HUMAN Immunoglobulin lambda variable 3-19 OS=Homo sapiens OX=9606 GN=IGLV3-19 PE=1 SV=2	0	0	0	0	0	0	0	0	0	0	0	0	0	0	0	0	0	0	0	0	0	0	0	0	0	0	0	0	0	0	0	0	0	0	0	0	0
P01717	P01717	4	2	2	Ig lambda chain V-IV region Hil		sp|P01717|LV325_HUMAN Immunoglobulin lambda variable 3-25 OS=Homo sapiens OX=9606 GN=IGLV3-25 PE=1 SV=2	0	0	0	0	0	0	0	0	0	0	0	0	0	0	0	0	0	0	0	0	4923.7	0	0	0	0	0	0	0	0	0	0	0	3903.6	1685.3	0	0	0
P01718	P01718	4	4	2	Ig lambda chain V-IV region Kern		sp|P01718|LV327_HUMAN Immunoglobulin lambda variable 3-27 OS=Homo sapiens OX=9606 GN=IGLV3-27 PE=1 SV=2	56639	563730	0	0	0	0	0	0	0	0	0	5518.8	0	0	0	0	0	0	17718	0	17216	0	0	0	0	0	0	0	0	0	0	0	0	0	11759	0	0
P01721	P01721	2	2	2	Ig lambda chain V-VI region AR		sp|P01721|LV657_HUMAN Immunoglobulin lambda variable 6-57 OS=Homo sapiens OX=9606 GN=IGLV6-57 PE=1 SV=2	0	0	0	0	0	0	0	0	0	0	0	0	0	0	0	0	0	0	0	0	0	0	0	0	0	0	0	0	0	0	0	0	0	0	0	0	0
P01732	P01732	2	2	2	T-cell surface glycoprotein CD8 alpha chain	CD8A	sp|P01732|CD8A_HUMAN T-cell surface glycoprotein CD8 alpha chain OS=Homo sapiens OX=9606 GN=CD8A PE=1 SV=1	0	0	0	0	0	0	0	0	0	3128.3	0	0	0	0	0	0	0	0	0	0	0	0	0	0	0	0	0	0	0	0	0	0	0	0	0	0	0
P01742;P0DP01	P01742	3;1	1;0	1;0	Ig heavy chain V-I region EU		sp|P01742|HV169_HUMAN Immunoglobulin heavy variable 1-69 OS=Homo sapiens OX=9606 GN=IGHV1-69 PE=1 SV=2	0	0	0	0	0	0	0	0	0	0	0	35542	0	0	0	0	0	0	0	0	0	0	28929	0	0	0	0	0	14659	0	0	0	0	0	0	0	0
P01743	P01743	2	1	1	Ig heavy chain V-I region HG3		sp|P01743|HV146_HUMAN Immunoglobulin heavy variable 1-46 OS=Homo sapiens OX=9606 GN=IGHV1-46 PE=1 SV=2	0	0	0	0	0	0	0	0	0	0	0	0	0	0	0	0	0	0	0	0	0	0	0	0	0	0	0	0	0	0	0	0	0	0	0	0	0
P01764	P01764	3	1	1	Ig heavy chain V-III region 23	IGHV3-23	sp|P01764|HV323_HUMAN Immunoglobulin heavy variable 3-23 OS=Homo sapiens OX=9606 GN=IGHV3-23 PE=1 SV=2	0	0	0	0	0	0	0	0	0	0	0	0	0	0	0	0	0	0	0	0	0	0	0	0	0	0	0	0	0	0	0	0	0	0	0	0	0
P0DP03;P01768	P0DP03;P01768	4;4	4;4	0;0	Ig heavy chain V-III region CAM		sp|P0DP03|HVC05_HUMAN Immunoglobulin heavy variable 3-30-5 OS=Homo sapiens OX=9606 GN=IGHV3-30-5 PE=3 SV=1;sp|P01768|HV330_HUMAN Immunoglobulin heavy variable 3-30 OS=Homo sapiens OX=9606 GN=IGHV3-30 PE=1 SV=2	0	0	0	0	0	0	0	0	0	0	0	0	0	0	0	0	0	0	0	0	21826	0	0	0	0	14713	0	0	18469	32454	20515	0	0	10613	0	0	0
P01780;A0A0B4J1V1;P01763;P01762;A0A0C4DH32;A0A0B4J1X8;P01766	P01780;A0A0B4J1V1;P01763;P01762	3;2;2;2;1;1;1	1;0;0;0;0;0;0	1;0;0;0;0;0;0	Ig heavy chain V-III region JON;Ig heavy chain V-III region WEA;Ig heavy chain V-III region TRO	IGHV3-21	sp|P01780|HV307_HUMAN Immunoglobulin heavy variable 3-7 OS=Homo sapiens OX=9606 GN=IGHV3-7 PE=1 SV=2;sp|A0A0B4J1V1|HV321_HUMAN Immunoglobulin heavy variable 3-21 OS=Homo sapiens OX=9606 GN=IGHV3-21 PE=1 SV=1;sp|P01763|HV348_HUMAN Immunoglobulin heavy varia	0	0	0	0	0	0	0	0	0	0	0	0	0	0	0	0	0	0	0	0	0	0	0	0	0	0	0	0	0	0	0	0	0	0	0	0	0
P01782;P0DP04	P01782;P0DP04	4;3	4;3	3;2	Ig heavy chain V-III region DOB		sp|P01782|HV309_HUMAN Immunoglobulin heavy variable 3-9 OS=Homo sapiens OX=9606 GN=IGHV3-9 PE=1 SV=2;sp|P0DP04|HV43D_HUMAN Immunoglobulin heavy variable 3-43D OS=Homo sapiens OX=9606 GN=IGHV3-43D PE=3 SV=1	0	0	0	0	0	0	0	0	0	0	0	0	0	0	0	0	0	0	0	0	0	0	0	0	0	0	0	0	0	0	0	0	0	0	0	0	0
P01833	P01833	26	26	26	Polymeric immunoglobulin receptor;Secretory component	PIGR	sp|P01833|PIGR_HUMAN Polymeric immunoglobulin receptor OS=Homo sapiens OX=9606 GN=PIGR PE=1 SV=4	0	4185.6	12306	15070	24968	2769.3	26451	269840	0	45681	0	51694	22967	19668	41480	7478.3	25129	7519.2	41051	0	0	17157	0	2461.5	45597	133180	10387	31953	32355	8781.7	10062	0	16638	0	12098	7239.3	0
P01834	P01834	8	8	8	Ig kappa chain C region	IGKC	sp|P01834|IGKC_HUMAN Immunoglobulin kappa constant OS=Homo sapiens OX=9606 GN=IGKC PE=1 SV=2	8901900	3336200	3754200	2198200	4835700	2908600	5788800	2085000	4358200	3190800	6285900	10167000	1534800	1858400	9910100	8033100	3251400	3349500	6482900	3254700	7379200	2994200	1847400	1084700	2821000	2504600	3588400	5517700	6283800	2998600	1639900	2158400	2785900	1765200	616060	1130900	4826800
P01857	P01857	15	15	6	Ig gamma-1 chain C region	IGHG1	sp|P01857|IGHG1_HUMAN Immunoglobulin heavy constant gamma 1 OS=Homo sapiens OX=9606 GN=IGHG1 PE=1 SV=1	10741000	3026600	2727000	1373300	3195100	1625600	5208900	2044500	3367100	2764200	5257300	7318100	1252400	932210	8490500	5147200	2747600	982040	3615500	2271600	3726400	1659400	1180400	1089100	1823200	1236700	2378600	4410500	2773900	3042900	1727700	827410	1456300	1155900	714960	994310	3722800
P01859	P01859	13	9	6	Ig gamma-2 chain C region	IGHG2	sp|P01859|IGHG2_HUMAN Immunoglobulin heavy constant gamma 2 OS=Homo sapiens OX=9606 GN=IGHG2 PE=1 SV=2	2528500	591820	1085300	509470	480340	186960	1498000	695930	738550	712410	395680	641900	318460	189130	1667900	405470	574690	107200	1130100	506040	936660	638480	225960	267810	617920	400800	894520	518020	302940	279100	173280	165620	850150	218630	114140	211920	362170
P01860	P01860	13	4	4	Ig gamma-3 chain C region	IGHG3	sp|P01860|IGHG3_HUMAN Immunoglobulin heavy constant gamma 3 OS=Homo sapiens OX=9606 GN=IGHG3 PE=1 SV=2	24041	9861.1	0	2528.4	0	2299.2	0	5763.5	2618.3	11780	0	0	0	0	0	3267.2	2095.3	0	0	0	15506	0	0	0	0	0	7394.2	0	0	0	0	0	0	0	0	0	0
P01861;CON__ENSEMBL:ENSBTAP00000024462;CON__ENSEMBL:ENSBTAP00000024466	P01861	12;1;1	5;1;1	5;1;1	Ig gamma-4 chain C region	IGHG4	sp|P01861|IGHG4_HUMAN Immunoglobulin heavy constant gamma 4 OS=Homo sapiens OX=9606 GN=IGHG4 PE=1 SV=1	807920	167480	48433	0	164550	50792	0	47850	64385	85530	0	239770	67755	47994	128740	82676	47854	0	1152400	616600	172450	33633	0	51208	83698	34359	42516	111180	130600	64333	15269	21295	465770	50222	31850	33445	107700
P01871	P01871	13	13	13	Ig mu chain C region	IGHM	sp|P01871|IGHM_HUMAN Immunoglobulin heavy constant mu OS=Homo sapiens OX=9606 GN=IGHM PE=1 SV=4	619560	187780	125760	96231	33103	36500	211110	104140	178290	48719	51020	50615	64516	66867	158970	74885	112850	323530	287000	114670	509740	185230	56214	61642	241810	140880	178120	80122	48111	155700	191170	420950	188000	169870	135860	148380	95219
P01876	P01876	11	11	8	Ig alpha-1 chain C region	IGHA1	sp|P01876|IGHA1_HUMAN Immunoglobulin heavy constant alpha 1 OS=Homo sapiens OX=9606 GN=IGHA1 PE=1 SV=2	492940	181470	365090	381620	235370	135010	472630	488460	440750	487720	1049800	2309600	115670	151310	942790	683060	407330	1270900	942540	398190	443160	624590	115810	118180	588850	484440	733390	1485400	1995200	922160	539390	1914900	991670	436010	140330	212930	752030
P01877	P01877	4	1	1	Ig alpha-2 chain C region	IGHA2	sp|P01877|IGHA2_HUMAN Immunoglobulin heavy constant alpha 2 OS=Homo sapiens OX=9606 GN=IGHA2 PE=1 SV=4	0	0	0	0	0	0	0	0	0	0	0	0	0	0	0	0	0	0	0	0	0	0	0	0	0	0	0	0	0	0	0	0	0	0	0	0	0
P01880	P01880	4	4	4	Ig delta chain C region	IGHD	sp|P01880|IGHD_HUMAN Immunoglobulin heavy constant delta OS=Homo sapiens OX=9606 GN=IGHD PE=1 SV=3	0	16507	4654.5	22601	18282	11471	0	5935.4	0	0	0	0	0	6240.5	0	5559	0	0	0	0	0	5227.1	0	0	0	8924	29837	0	0	0	0	0	0	0	0	0	8531.2
P01889	P01889	13	9	7	HLA class I histocompatibility antigen, B-7 alpha chain	HLA-B	sp|P01889|HLAB_HUMAN HLA class I histocompatibility antigen, B alpha chain OS=Homo sapiens OX=9606 GN=HLA-B PE=1 SV=3	82759	173530	124400	100020	105890	72033	57390	41356	96814	37383	102580	158070	36618	39851	155380	70916	74434	34967	86686	24014	108370	113210	60377	66795	90091	37839	119350	152510	230560	143120	89133	54266	137640	33786	44357	41518	98750
P01893	P01893	10	2	2	Putative HLA class I histocompatibility antigen, alpha chain H	HLA-H	sp|P01893|HLAH_HUMAN Putative HLA class I histocompatibility antigen, alpha chain H OS=Homo sapiens OX=9606 GN=HLA-H PE=5 SV=3	0	0	0	0	0	0	0	0	0	0	0	0	0	0	0	0	0	0	0	0	0	0	0	0	0	0	0	0	0	0	0	0	0	0	0	0	0
P01903;P01906	P01903	7;1	7;1	7;1	HLA class II histocompatibility antigen, DR alpha chain	HLA-DRA	sp|P01903|DRA_HUMAN HLA class II histocompatibility antigen, DR alpha chain OS=Homo sapiens OX=9606 GN=HLA-DRA PE=1 SV=2	109960	121120	157800	205220	200560	77940	142850	292670	261680	147930	0	75640	303730	77502	147870	88143	156870	109450	359810	27593	69739	95318	70684	69105	90969	243980	267940	82121	80256	40582	74977	116260	120320	34603	81707	108270	63307
P01909	P01909	3	3	3	HLA class II histocompatibility antigen, DQ alpha 1 chain	HLA-DQA1	sp|P01909|DQA1_HUMAN HLA class II histocompatibility antigen, DQ alpha 1 chain OS=Homo sapiens OX=9606 GN=HLA-DQA1 PE=1 SV=1	0	0	0	0	13349	0	0	0	0	0	0	0	17350	5275	0	0	0	0	0	0	0	0	0	0	0	0	0	0	0	0	0	0	0	0	0	0	0
P01911	P01911	11	11	3	HLA class II histocompatibility antigen, DRB1-15 beta chain	HLA-DRB1	sp|P01911|DRB1_HUMAN HLA class II histocompatibility antigen, DRB1 beta chain OS=Homo sapiens OX=9606 GN=HLA-DRB1 PE=1 SV=2	98920	58345	230640	191240	181930	65312	232170	209530	202090	140990	97484	37566	299730	98126	149930	91113	152290	100010	426550	22539	78771	139740	61108	72013	113170	129900	119960	100910	44983	144060	162840	85338	120720	53168	276720	133290	70754
P01920	P01920	8	8	7	HLA class II histocompatibility antigen, DQ beta 1 chain	HLA-DQB1	sp|P01920|DQB1_HUMAN HLA class II histocompatibility antigen, DQ beta 1 chain OS=Homo sapiens OX=9606 GN=HLA-DQB1 PE=1 SV=2	26184	42047	35119	49630	78697	22797	0	25160	44714	32757	47015	23679	95722	23271	15419	14113	49411	20091	110750	5673.9	36913	54577	35141	41057	63976	33789	38720	60550	23720	17471	104520	47798	92625	9892.8	112960	41020	21870
P02008	P02008	6	5	5	Hemoglobin subunit zeta	HBZ	sp|P02008|HBAZ_HUMAN Hemoglobin subunit zeta OS=Homo sapiens OX=9606 GN=HBZ PE=1 SV=2	36885	0	8685.9	0	0	0	0	0	0	0	0	0	0	0	0	0	0	0	0	0	40431	9960.9	0	0	0	0	6302.4	0	0	0	0	0	0	0	0	0	0
P02042	P02042	14	6	6	Hemoglobin subunit delta	HBD	sp|P02042|HBD_HUMAN Hemoglobin subunit delta OS=Homo sapiens OX=9606 GN=HBD PE=1 SV=2	3877600	69290	969100	169850	249300	10369	667040	38279	641090	145660	978720	76033	170540	184230	732830	35400	298610	0	740420	338330	1813000	781970	30051	45574	342690	67154	564530	606000	147680	518730	258810	36793	829120	284270	165030	252500	45505
P02144	P02144	3	3	3	Myoglobin	MB	sp|P02144|MYG_HUMAN Myoglobin OS=Homo sapiens OX=9606 GN=MB PE=1 SV=2	0	0	0	0	0	0	0	0	0	0	0	0	0	0	0	0	0	0	8902.6	0	0	20003	0	0	19035	0	0	0	0	0	1712.7	0	0	0	10349	0	0
P02452;CON__Q862S4	P02452	22;3	22;3	21;3	Collagen alpha-1(I) chain	COL1A1	sp|P02452|CO1A1_HUMAN Collagen alpha-1(I) chain OS=Homo sapiens OX=9606 GN=COL1A1 PE=1 SV=5	101830	255730	113740	394230	47382	132980	292390	159460	123580	438240	271860	109920	107600	75814	113350	938520	76425	350990	83979	155040	127750	216970	329980	346870	254770	293020	203200	128280	125560	109340	162390	660950	59926	284070	284250	192910	1147900
P02458	P02458	3	2	2	Collagen alpha-1(II) chain;Collagen alpha-1(II) chain;Chondrocalcin	COL2A1	sp|P02458|CO2A1_HUMAN Collagen alpha-1(II) chain OS=Homo sapiens OX=9606 GN=COL2A1 PE=1 SV=3	0	0	0	0	0	0	0	0	0	0	0	0	0	0	0	0	0	0	0	0	0	0	0	0	0	0	0	0	0	0	0	0	0	0	0	0	0
P02461	P02461	10	10	6	Collagen alpha-1(III) chain	COL3A1	sp|P02461|CO3A1_HUMAN Collagen alpha-1(III) chain OS=Homo sapiens OX=9606 GN=COL3A1 PE=1 SV=4	0	23516	0	0	0	13470	0	6953.6	0	29733	0	0	7297	4847.5	0	42458	0	8948.7	0	9403.6	0	0	12789	11855	0	0	0	0	0	0	0	5259.5	0	19690	8696.4	0	15274
P02462;P29400	P02462	5;2	5;2	5;2	Collagen alpha-1(IV) chain;Arresten	COL4A1	sp|P02462|CO4A1_HUMAN Collagen alpha-1(IV) chain OS=Homo sapiens OX=9606 GN=COL4A1 PE=1 SV=4	0	0	0	0	0	0	0	0	0	0	0	0	0	0	0	0	0	0	0	0	0	0	0	0	0	0	0	0	0	0	0	0	0	0	0	0	0
P02511	P02511	8	8	8	Alpha-crystallin B chain	CRYAB	sp|P02511|CRYAB_HUMAN Alpha-crystallin B chain OS=Homo sapiens OX=9606 GN=CRYAB PE=1 SV=2	40311	5898.9	82922	16462	52100	3853.2	41446	8625.1	50133	13525	85475	0	28643	14122	114530	8322.4	78426	3480.7	38276	0	24522	30037	0	0	38872	7823	18444	23262	5104.2	44884	11259	2357.2	46245	0	13376	7676.9	0
P02545	P02545	53	53	51	Prelamin-A/C;Lamin-A/C	LMNA	sp|P02545|LMNA_HUMAN Prelamin-A/C OS=Homo sapiens OX=9606 GN=LMNA PE=1 SV=1	745700	419780	810190	819680	702410	755540	800910	480920	962840	1078500	997460	202500	522180	836900	697480	562490	605200	526300	490820	608010	553080	543260	740700	730830	554960	401110	649190	629870	234190	601080	615570	474120	443330	487860	466620	658690	607190
P02549	P02549	83	83	83	Spectrin alpha chain, erythrocytic 1	SPTA1	sp|P02549|SPTA1_HUMAN Spectrin alpha chain, erythrocytic 1 OS=Homo sapiens OX=9606 GN=SPTA1 PE=1 SV=5	62853	137.07	7399.6	0	912.72	1856.1	582.24	640.5	693.6	1030.1	2779	721.99	0	636.48	21644	3269	2102.1	763.63	10004	441.75	181130	29965	0	199.55	24672	1199.5	25410	34416	4152	18063	7512.8	363.85	35039	9313.7	2957.3	7812.7	0
P02647;CON__P15497	P02647	27;1	27;1	27;1	Apolipoprotein A-I;Proapolipoprotein A-I;Truncated apolipoprotein A-I	APOA1	sp|P02647|APOA1_HUMAN Apolipoprotein A-I OS=Homo sapiens OX=9606 GN=APOA1 PE=1 SV=1	1132400	104830	185210	106270	114070	41156	381000	63595	447010	126270	323200	78778	72255	44864	240220	94343	78075	45178	180730	75261	597150	289000	109050	91308	251400	142410	321160	233050	78491	250300	117540	94310	339070	84405	123640	111270	122350
P02649;CON__Q03247	P02649	14;3	14;3	14;3	Apolipoprotein E	APOE	sp|P02649|APOE_HUMAN Apolipoprotein E OS=Homo sapiens OX=9606 GN=APOE PE=1 SV=1	492670	41196	69184	87574	27201	10102	163280	25565	97343	131650	290780	38600	72530	22187	171330	41370	72030	16503	98955	26271	149480	56827	10732	14643	123310	31010	76993	159620	28791	148640	83651	16321	72238	31043	81687	41326	47522
P02652	P02652	3	3	3	Apolipoprotein A-II;Proapolipoprotein A-II;Truncated apolipoprotein A-II	APOA2	sp|P02652|APOA2_HUMAN Apolipoprotein A-II OS=Homo sapiens OX=9606 GN=APOA2 PE=1 SV=1	66883	0	0	0	83507	54665	0	0	0	0	0	0	0	0	0	0	0	0	0	0	359120	208440	31517	32709	59478	57609	178070	113820	16082	105680	55374	45947	128200	73637	43122	26681	53132
P02654	P02654	3	3	3	Apolipoprotein C-I;Truncated apolipoprotein C-I	APOC1	sp|P02654|APOC1_HUMAN Apolipoprotein C-I OS=Homo sapiens OX=9606 GN=APOC1 PE=1 SV=1	404170	11895	45070	26449	22902	4176.8	88018	10939	84102	18118	154800	0	19013	17450	72060	12075	38849	7201.3	58387	22708	82340	40469	0	10837	30353	14394	65657	26410	13623	48068	41350	10421	39758	27145	20408	16229	26532
P02656	P02656	2	2	2	Apolipoprotein C-III	APOC3	sp|P02656|APOC3_HUMAN Apolipoprotein C-III OS=Homo sapiens OX=9606 GN=APOC3 PE=1 SV=1	102750	0	9897.1	0	4066.6	0	8223.5	0	28691	0	0	0	0	0	9972.1	0	6591.3	0	0	0	19711	0	0	0	0	0	2323.7	5047.5	0	0	7093.9	0	0	0	0	0	0
P02671;CON__P02672	P02671	37;1	37;1	37;1	Fibrinogen alpha chain;Fibrinopeptide A;Fibrinogen alpha chain	FGA	sp|P02671|FIBA_HUMAN Fibrinogen alpha chain OS=Homo sapiens OX=9606 GN=FGA PE=1 SV=2	1742000	73506	358780	65001	74661	40938	1068500	261720	387510	86006	377680	115950	74797	58586	562400	66860	559550	96420	396610	508270	748430	180310	29137	36412	511690	198190	219550	207800	172730	136430	310690	52660	261340	410440	78113	74025	82721
P02675	P02675	27	27	25	Fibrinogen beta chain;Fibrinopeptide B;Fibrinogen beta chain	FGB	sp|P02675|FIBB_HUMAN Fibrinogen beta chain OS=Homo sapiens OX=9606 GN=FGB PE=1 SV=2	2430300	164420	366680	87661	138440	76986	1292600	371680	377970	141760	537500	242520	117550	112600	553060	94509	595280	95171	503760	818250	1138500	219160	56551	44155	570920	229700	225780	226620	192810	143750	371930	71416	200260	515520	118300	95544	105330
P02679	P02679	18	18	17	Fibrinogen gamma chain	FGG	sp|P02679|FIBG_HUMAN Fibrinogen gamma chain OS=Homo sapiens OX=9606 GN=FGG PE=1 SV=3	994280	81711	216500	52943	71886	49694	573060	174580	204960	56327	221640	139550	74134	48270	269620	57618	368090	56323	261260	425840	1183400	320160	75660	79627	565390	209920	173810	242570	210690	181870	328780	82198	334290	531080	99034	96871	103300
P02724	P02724	2	2	2	Glycophorin-A	GYPA	sp|P02724|GLPA_HUMAN Glycophorin-A OS=Homo sapiens OX=9606 GN=GYPA PE=1 SV=2	23447	0	0	0	0	0	0	0	0	0	0	0	0	0	0	0	0	0	0	0	0	0	0	0	0	0	0	0	0	0	0	0	0	0	0	0	0
P02730	P02730	26	26	26	Band 3 anion transport protein	SLC4A1	sp|P02730|B3AT_HUMAN Band 3 anion transport protein OS=Homo sapiens OX=9606 GN=SLC4A1 PE=1 SV=3	926760	9555	133180	15957	42260	5404.4	65485	2741.3	92647	15036	91516	10738	19831	27353	152730	2804.1	32374	809.31	115810	66673	486960	110530	0	0	87267	8433	115970	175530	22259	116200	71422	704.42	130140	69463	41084	52498	2129.4
P02741	P02741	6	6	6	C-reactive protein;C-reactive protein(1-205)	CRP	sp|P02741|CRP_HUMAN C-reactive protein OS=Homo sapiens OX=9606 GN=CRP PE=1 SV=1	0	0	0	0	0	0	376460	129660	0	0	0	0	0	0	0	0	11753	4275.1	63013	42258	0	0	0	0	124270	95597	0	0	0	0	0	0	0	19172	0	0	0
P02743	P02743	11	11	11	Serum amyloid P-component;Serum amyloid P-component(1-203)	APCS	sp|P02743|SAMP_HUMAN Serum amyloid P-component OS=Homo sapiens OX=9606 GN=APCS PE=1 SV=2	498700	213290	856850	1045500	547620	100070	1872600	332790	638710	678940	2470900	346990	1027900	369430	2308100	470940	1011600	38981	605780	207290	767680	686270	174190	173200	1589600	366750	562560	1899400	189420	2357500	1010300	47056	861130	235330	1268500	533080	650230
P02745	P02745	3	3	3	Complement C1q subcomponent subunit A	C1QA	sp|P02745|C1QA_HUMAN Complement C1q subcomponent subunit A OS=Homo sapiens OX=9606 GN=C1QA PE=1 SV=2	0	0	0	0	5586.6	0	0	2364.5	0	0	0	0	4578.3	0	3813.7	10128	4675	0	0	0	0	0	0	0	0	0	0	0	0	0	0	0	0	0	0	0	0
P02746	P02746	4	4	4	Complement C1q subcomponent subunit B	C1QB	sp|P02746|C1QB_HUMAN Complement C1q subcomponent subunit B OS=Homo sapiens OX=9606 GN=C1QB PE=1 SV=3	155340	60593	24366	25566	28191	19457	37203	26703	0	27785	0	37471	81718	10116	36000	34521	49319	12334	42038	28453	98104	56262	0	14223	50550	41618	73306	66633	31362	47573	55311	18896	25766	42135	48802	19960	72568
P02747	P02747	4	4	4	Complement C1q subcomponent subunit C	C1QC	sp|P02747|C1QC_HUMAN Complement C1q subcomponent subunit C OS=Homo sapiens OX=9606 GN=C1QC PE=1 SV=3	0	0	0	0	0	0	0	0	0	0	0	0	0	0	0	0	0	0	0	0	22385	19201	0	0	0	0	11592	0	7793.6	0	0	0	0	14933	0	0	31528
P02748	P02748	11	11	10	Complement component C9;Complement component C9a;Complement component C9b	C9	sp|P02748|CO9_HUMAN Complement component C9 OS=Homo sapiens OX=9606 GN=C9 PE=1 SV=2	74087	16539	37918	26866	24475	16395	138860	59712	42510	47468	98609	22119	28049	15667	64133	29684	69989	20316	56164	74366	118630	43289	17979	22123	256670	100050	69054	197640	28862	119610	118170	38674	121580	124630	44371	28691	46028
P02749;CON__P17690	P02749	7;1	7;1	7;1	Beta-2-glycoprotein 1	APOH	sp|P02749|APOH_HUMAN Beta-2-glycoprotein 1 OS=Homo sapiens OX=9606 GN=APOH PE=1 SV=3	68562	12810	13108	0	36300	0	0	25458	9016.6	19364	0	19578	39491	0	121920	58927	63358	30417	8982	7903.4	94071	81202	30542	31809	47695	28565	61838	93663	32178	71420	70923	45326	9352.2	18009	57774	54434	45859
P02750	P02750	5	5	5	Leucine-rich alpha-2-glycoprotein	LRG1	sp|P02750|A2GL_HUMAN Leucine-rich alpha-2-glycoprotein OS=Homo sapiens OX=9606 GN=LRG1 PE=1 SV=2	0	0	0	0	0	0	34380	12507	0	0	0	0	0	0	10339	0	5806.1	0	0	0	0	0	0	0	0	11797	8030.7	0	0	0	0	0	0	0	0	0	0
P02751	P02751	70	70	69	Fibronectin;Anastellin;Ugl-Y1;Ugl-Y2;Ugl-Y3	FN1	sp|P02751|FINC_HUMAN Fibronectin OS=Homo sapiens OX=9606 GN=FN1 PE=1 SV=5	169680	212460	105110	136160	97518	94637	200660	68199	138610	93433	137930	213980	116350	50882	84586	483080	134920	27914	92091	164310	326540	116660	118550	119980	215580	110210	165210	234520	172640	95286	186910	41677	118580	253990	138300	116970	584310
P02753	P02753	4	4	4	Retinol-binding protein 4;Plasma retinol-binding protein(1-182);Plasma retinol-binding protein(1-181);Plasma retinol-binding protein(1-179);Plasma retinol-binding protein(1-176)	RBP4	sp|P02753|RET4_HUMAN Retinol-binding protein 4 OS=Homo sapiens OX=9606 GN=RBP4 PE=1 SV=3	184490	17474	27282	14392	15725	0	0	4381.5	66970	15997	47422	17120	21595	8455.4	49530	14021	42576	38032	19820	0	78612	45632	0	0	0	3698.2	69259	43471	7000.1	36075	57042	37651	0	3492.6	20969	13255	14279
P02760	P02760	8	8	8	Protein AMBP;Alpha-1-microglobulin;Inter-alpha-trypsin inhibitor light chain;Trypstatin	AMBP	sp|P02760|AMBP_HUMAN Protein AMBP OS=Homo sapiens OX=9606 GN=AMBP PE=1 SV=1	44750	26125	96492	40771	52313	0	124710	29129	93023	70588	85414	19530	73196	23200	210850	85808	532230	108870	42845	16342	54684	0	22250	29068	163810	52387	105950	113480	24233	98708	464800	48057	38575	19347	65233	47051	31084
P02763	P02763	8	8	7	Alpha-1-acid glycoprotein 1	ORM1	sp|P02763|A1AG1_HUMAN Alpha-1-acid glycoprotein 1 OS=Homo sapiens OX=9606 GN=ORM1 PE=1 SV=1	18158	2484.1	16501	7108.2	7830.1	4827.1	128520	18174	39108	0	0	5198.8	2188.1	0	12734	0	5834.6	4846.1	36949	4428.6	121830	122540	17043	15128	695310	193330	304730	210800	75253	170130	140140	83989	495740	74957	110070	67782	49546
P02765	P02765	2	2	2	Alpha-2-HS-glycoprotein;Alpha-2-HS-glycoprotein chain A;Alpha-2-HS-glycoprotein chain B	AHSG	sp|P02765|FETUA_HUMAN Alpha-2-HS-glycoprotein OS=Homo sapiens OX=9606 GN=AHSG PE=1 SV=2	227070	14728	0	0	0	15214	0	31738	0	70160	0	18606	48573	33073	139180	91928	57395	27523	0	0	102750	72066	0	0	77649	22563	110000	71446	0	110940	47234	0	58250	0	29935	0	0
P02766	P02766	8	8	8	Transthyretin	TTR	sp|P02766|TTHY_HUMAN Transthyretin OS=Homo sapiens OX=9606 GN=TTR PE=1 SV=1	289570	57759	109230	57986	58131	41195	91181	22463	208500	64843	150920	48152	40949	30399	150060	58699	63272	38909	57652	14745	101340	73925	13694	14467	46852	19401	112980	191460	20642	98468	28971	18787	40966	15250	53961	33039	32594
P02774;CON__Q3MHN5;CON__ENSEMBL:ENSBTAP00000018229	P02774	11;1;1	11;1;1	11;1;1	Vitamin D-binding protein	GC	sp|P02774|VTDB_HUMAN Vitamin D-binding protein OS=Homo sapiens OX=9606 GN=GC PE=1 SV=2	63570	0	26488	0	0	12710	26059	17439	60496	0	0	5644.6	8823.6	0	0	8888.9	0	4268.2	30597	0	148260	85683	17632	16070	128530	46031	103010	168330	16883	133230	33698	20240	86908	27528	28120	23046	29414
P02775	P02775	2	2	2	Platelet basic protein;Connective tissue-activating peptide III;TC-2;Connective tissue-activating peptide III(1-81);Beta-thromboglobulin;Neutrophil-activating peptide 2(74);Neutrophil-activating peptide 2(73);Neutrophil-activating peptide 2;TC-1;Neutrophil-activating peptide 2(1-66);Neutrophil-activating peptide 2(1-63)	PPBP	sp|P02775|CXCL7_HUMAN Platelet basic protein OS=Homo sapiens OX=9606 GN=PPBP PE=1 SV=3	0	0	0	0	0	0	0	0	0	0	0	0	0	0	0	0	0	0	0	0	59054	0	0	0	0	0	54241	0	0	0	0	0	0	0	0	0	0
P10720;P02776	P10720;P02776	1;1	1;1	1;1	Platelet factor 4 variant;Platelet factor 4 variant(4-74);Platelet factor 4 variant(5-74);Platelet factor 4 variant(6-74);Platelet factor 4;Platelet factor 4, short form	PF4V1;PF4	sp|P10720|PF4V_HUMAN Platelet factor 4 variant OS=Homo sapiens OX=9606 GN=PF4V1 PE=1 SV=1;sp|P02776|PLF4_HUMAN Platelet factor 4 OS=Homo sapiens OX=9606 GN=PF4 PE=1 SV=2	0	0	0	0	0	0	0	0	0	0	0	0	0	0	0	0	0	0	0	0	0	0	0	0	0	0	0	0	0	0	0	0	0	0	0	0	0
P02786	P02786	28	28	28	Transferrin receptor protein 1;Transferrin receptor protein 1, serum form	TFRC	sp|P02786|TFR1_HUMAN Transferrin receptor protein 1 OS=Homo sapiens OX=9606 GN=TFRC PE=1 SV=2	0	21396	9769.3	9966.2	62456	22530	7254.7	6844.5	23838	6362.2	10085	39940	124170	6392.2	9848.6	9980.8	992.42	7437.1	18456	18099	3439.2	14182	19560	22721	19511	7714.4	32268	25882	51084	19604	2590.2	7787.8	17178	23581	96593	9640.1	16377
P02787	P02787	43	43	42	Serotransferrin	TF	sp|P02787|TRFE_HUMAN Serotransferrin OS=Homo sapiens OX=9606 GN=TF PE=1 SV=3	498340	279150	372380	209320	742640	302690	404570	200630	509450	414480	1011100	223200	280140	133050	1122600	519940	137970	97511	303480	192150	1219700	565780	296980	307400	681870	290610	773180	1435700	194620	939070	429050	185340	622720	273220	446570	245290	500470
P02788	P02788	28	28	27	Lactotransferrin;Lactoferricin-H;Kaliocin-1;Lactoferroxin-A;Lactoferroxin-B;Lactoferroxin-C	LTF	sp|P02788|TRFL_HUMAN Lactotransferrin OS=Homo sapiens OX=9606 GN=LTF PE=1 SV=6	84916	4859.9	165660	8197.6	92941	58140	201750	61367	55315	4860.8	37979	346160	61638	41225	31686	761.12	49655	46840	63889	181390	71312	238580	55917	54017	212790	80196	54225	46841	451520	19224	76667	41783	75880	220480	92979	58254	218.05
P02790	P02790	17	17	17	Hemopexin	HPX	sp|P02790|HEMO_HUMAN Hemopexin OS=Homo sapiens OX=9606 GN=HPX PE=1 SV=2	250540	61566	121290	26602	131210	73225	401200	160120	146180	103960	131200	103550	81584	53021	383560	187650	238610	83884	171240	100950	472050	358850	23614	39529	522170	272580	395360	759320	96552	374850	233820	99759	303520	110400	192360	129460	165600
P02792	P02792	8	8	8	Ferritin light chain	FTL	sp|P02792|FRIL_HUMAN Ferritin light chain OS=Homo sapiens OX=9606 GN=FTL PE=1 SV=2	3977200	116880	353890	178700	279840	66277	1055700	94503	152170	286510	0	124370	122860	143270	42419	78232	783510	174010	909800	66592	716610	123330	0	0	135720	154620	90740	52150	49790	0	917220	234910	288740	116150	90402	103560	62860
P02794	P02794	13	13	13	Ferritin heavy chain;Ferritin heavy chain, N-terminally processed	FTH1	sp|P02794|FRIH_HUMAN Ferritin heavy chain OS=Homo sapiens OX=9606 GN=FTH1 PE=1 SV=2	741000	42121	203260	82432	113840	28687	296380	36866	103370	78013	65244	35240	36686	49143	35372	61760	283890	92445	314890	24906	264170	93041	32609	25313	89922	45727	34196	45867	18305	11615	287880	100610	118690	49043	37029	46668	48186
P03886	P03886	3	3	3	NADH-ubiquinone oxidoreductase chain 1	MT-ND1	sp|P03886|NU1M_HUMAN NADH-ubiquinone oxidoreductase chain 1 OS=Homo sapiens OX=9606 GN=MT-ND1 PE=1 SV=1	0	6633.1	0	0	0	5783.5	0	0	0	4538.7	0	10671	7945.3	5727.1	0	0	2134.2	0	4485.5	0	0	0	0	0	0	2312.5	0	0	0	0	0	4007.2	0	1027.5	0	5668.4	0
P03891	P03891	1	1	1	NADH-ubiquinone oxidoreductase chain 2	MT-ND2	sp|P03891|NU2M_HUMAN NADH-ubiquinone oxidoreductase chain 2 OS=Homo sapiens OX=9606 GN=MT-ND2 PE=1 SV=2	0	0	0	0	0	0	0	0	0	0	0	0	0	0	0	0	0	0	0	0	0	0	0	0	0	0	0	0	0	0	0	0	0	0	0	0	0
P03905	P03905	4	4	4	NADH-ubiquinone oxidoreductase chain 4	MT-ND4	sp|P03905|NU4M_HUMAN NADH-ubiquinone oxidoreductase chain 4 OS=Homo sapiens OX=9606 GN=MT-ND4 PE=1 SV=1	0	5713.4	0	0	0	5378.3	0	0	0	0	0	12173	8390.7	7197	0	0	0	6650.5	0	0	0	0	0	0	0	0	0	0	0	0	0	0	0	0	0	4959.6	0
P03915	P03915	4	4	4	NADH-ubiquinone oxidoreductase chain 5	MT-ND5	sp|P03915|NU5M_HUMAN NADH-ubiquinone oxidoreductase chain 5 OS=Homo sapiens OX=9606 GN=MT-ND5 PE=1 SV=2	0	11594	0	15135	9540.5	6613.2	0	10177	4153.5	10038	0	23817	9553.5	13847	1803.6	4516.7	8784.2	13252	6231.4	0	0	1071.5	0	4346.3	5207.6	6725.2	6271.8	0	19041	5308.5	10230	6171	3239.9	3633.6	12758	14769	5577.3
P03950	P03950	3	3	3	Angiogenin	ANG	sp|P03950|ANGI_HUMAN Angiogenin OS=Homo sapiens OX=9606 GN=ANG PE=1 SV=1	0	0	0	0	0	1855	0	0	0	0	22240	0	2686.1	0	24939	0	13216	0	0	0	0	0	0	0	17422	4000.1	0	26448	4347.9	38991	23751	4907.9	6053.1	5694.4	10135	0	7821.5
P03952	P03952	6	6	6	Plasma kallikrein;Plasma kallikrein heavy chain;Plasma kallikrein light chain	KLKB1	sp|P03952|KLKB1_HUMAN Plasma kallikrein OS=Homo sapiens OX=9606 GN=KLKB1 PE=1 SV=1	8906.2	0	3643.8	0	0	0	0	1893.4	0	3966.5	0	1733.4	1712.3	1579.2	0	0	2837.4	1693.4	0	3025.3	15328	8176.8	0	0	4420.9	5124	5373.2	5981.6	4233	5876.8	4245.7	0	2761	3541.8	2993.5	0	3659.6
P03956	P03956	14	14	14	Interstitial collagenase;22 kDa interstitial collagenase;27 kDa interstitial collagenase	MMP1	sp|P03956|MMP1_HUMAN Interstitial collagenase OS=Homo sapiens OX=9606 GN=MMP1 PE=1 SV=3	0	3815.1	0	0	0	0	0	0	0	2668.3	0	735.75	0	0	0	71221	0	0	0	15677	0	0	0	0	0	0	0	0	0	0	0	0	0	22269	0	577.25	69984
P03973	P03973	1	1	1	Antileukoproteinase	SLPI	sp|P03973|SLPI_HUMAN Antileukoproteinase OS=Homo sapiens OX=9606 GN=SLPI PE=1 SV=2	0	0	0	0	0	0	0	0	0	0	0	0	0	0	0	0	0	0	0	0	0	0	0	0	0	0	0	0	0	0	0	0	0	0	0	0	0
P04003	P04003	9	9	8	C4b-binding protein alpha chain	C4BPA	sp|P04003|C4BPA_HUMAN C4b-binding protein alpha chain OS=Homo sapiens OX=9606 GN=C4BPA PE=1 SV=2	94096	5433.3	18730	69556	10328	0	67042	161750	25744	9944.3	0	23969	13816	25263	37132	32186	22971	3560.4	32262	19499	88344	18978	0	0	77342	244150	23690	35341	30237	25122	42887	0	18522	30925	29561	39412	33292
P04004;CON__Q3ZBS7	P04004	13;2	13;2	13;2	Vitronectin;Vitronectin V65 subunit;Vitronectin V10 subunit;Somatomedin-B	VTN	sp|P04004|VTNC_HUMAN Vitronectin OS=Homo sapiens OX=9606 GN=VTN PE=1 SV=1	575930	101760	326440	293960	263820	78660	566160	155090	275780	309780	628240	140530	366940	234760	731600	186860	243870	30043	215940	421480	284680	155710	63387	67551	463580	107310	155240	389020	68646	398240	145820	14792	256370	320790	348600	175780	165460
P04040	P04040	26	26	26	Catalase	CAT	sp|P04040|CATA_HUMAN Catalase OS=Homo sapiens OX=9606 GN=CAT PE=1 SV=3	270880	26343	206060	116940	207910	52107	120520	40311	252950	53240	141510	53800	98761	57288	162470	30152	109000	46000	271510	55756	346790	279550	70586	64515	208660	73817	272370	228720	62796	216820	155320	38660	427410	97750	135800	67042	23113
P04049	P04049	6	2	1	RAF proto-oncogene serine/threonine-protein kinase	RAF1	sp|P04049|RAF1_HUMAN RAF proto-oncogene serine/threonine-protein kinase OS=Homo sapiens OX=9606 GN=RAF1 PE=1 SV=1	0	0	0	0	0	0	0	0	0	8578.2	0	0	0	0	0	0	0	5935.8	0	0	0	0	0	0	0	0	0	0	0	0	0	0	0	0	0	0	0
P04062	P04062	15	15	15	Glucosylceramidase	GBA	sp|P04062|GLCM_HUMAN Lysosomal acid glucosylceramidase OS=Homo sapiens OX=9606 GN=GBA PE=1 SV=3	0	5870.3	0	6621.9	5504.4	24959	0	7759	0	12600	0	8965.2	6461.8	6079.4	0	5008.9	0	9776.6	10778	11405	0	849.52	26233	30367	2163.7	15186	1675.2	3634.1	11794	0	0	14004	8133	16792	4241.2	10928	7639.5
P04066	P04066	10	10	9	Tissue alpha-L-fucosidase	FUCA1	sp|P04066|FUCO_HUMAN Tissue alpha-L-fucosidase OS=Homo sapiens OX=9606 GN=FUCA1 PE=1 SV=4	13278	5464.4	4892.4	43016	23381	14772	0	4610.7	10275	9980.8	0	9610.8	14453	23980	0	16937	6415.8	28219	115710	13229	28965	7233	31786	28082	13913	23247	7676.7	0	13598	16390	15937	36036	114570	28431	31420	38570	11356
P04075	P04075	32	32	29	Fructose-bisphosphate aldolase A	ALDOA	sp|P04075|ALDOA_HUMAN Fructose-bisphosphate aldolase A OS=Homo sapiens OX=9606 GN=ALDOA PE=1 SV=2	226640	396970	234630	562570	303880	452270	263500	491890	272620	623410	222860	708810	396010	520250	303820	1299100	267830	531590	319120	907180	298570	362560	613040	648670	298400	652150	332490	253410	636810	310340	236860	593340	421730	1031800	408510	561610	1212000
P04080	P04080	5	5	5	Cystatin-B	CSTB	sp|P04080|CYTB_HUMAN Cystatin-B OS=Homo sapiens OX=9606 GN=CSTB PE=1 SV=2	33710	31946	23284	74982	0	32152	0	61332	38765	58613	0	82124	96190	51318	27481	62216	0	105870	96257	18642	34778	0	54518	57056	0	80846	0	0	84443	0	0	96602	0	0	89687	65470	0
P04083	P04083	23	23	22	Annexin A1	ANXA1	sp|P04083|ANXA1_HUMAN Annexin A1 OS=Homo sapiens OX=9606 GN=ANXA1 PE=1 SV=2	260280	407030	350360	247510	437320	238040	263300	93969	430080	356680	440010	113710	482620	522530	604370	369760	429410	122090	351850	378550	537010	747600	593820	590920	670570	188120	844210	829100	264170	718680	687240	211860	485260	668740	679080	911920	508950
P04114;CON__ENSEMBL:ENSBTAP00000032840	P04114	160;3	160;3	159;3	Apolipoprotein B-100;Apolipoprotein B-48	APOB	sp|P04114|APOB_HUMAN Apolipoprotein B-100 OS=Homo sapiens OX=9606 GN=APOB PE=1 SV=2	160960	15174	84013	18560	21912	9734	120290	37330	89246	28468	53958	18630	21273	14748	81801	6658.4	58391	6236.4	60310	30513	99625	102170	10275	8713.8	100810	48259	120040	61052	20316	52671	73353	9671.3	46636	33228	38591	25395	11799
P04150	P04150	4	4	4	Glucocorticoid receptor	NR3C1	sp|P04150|GCR_HUMAN Glucocorticoid receptor OS=Homo sapiens OX=9606 GN=NR3C1 PE=1 SV=1	0	0	0	0	0	0	0	0	0	2802.3	0	0	0	0	0	1461	3379.6	0	0	0	1948.6	0	0	0	0	0	0	0	0	0	0	0	0	0	0	0	0
P04156	P04156	3	3	3	Major prion protein	PRNP	sp|P04156|PRIO_HUMAN Major prion protein OS=Homo sapiens OX=9606 GN=PRNP PE=1 SV=1	0	0	0	0	0	0	0	0	0	0	0	0	0	0	0	0	0	0	0	0	0	0	0	0	0	0	1695.3	0	0	0	0	0	0	0	0	0	0
P04179	P04179	10	10	10	Superoxide dismutase [Mn], mitochondrial	SOD2	sp|P04179|SODM_HUMAN Superoxide dismutase [Mn], mitochondrial OS=Homo sapiens OX=9606 GN=SOD2 PE=1 SV=3	118200	142810	39106	28187	82683	57785	122400	499750	66530	77366	57286	420940	73559	74949	64887	46759	108010	141170	239350	36113	53679	52170	57382	46037	39071	269000	49556	33254	223610	24589	69370	128770	119000	26266	53576	81385	18669
P04181	P04181	15	15	15	Ornithine aminotransferase, mitochondrial;Ornithine aminotransferase, hepatic form;Ornithine aminotransferase, renal form	OAT	sp|P04181|OAT_HUMAN Ornithine aminotransferase, mitochondrial OS=Homo sapiens OX=9606 GN=OAT PE=1 SV=1	0	8443.7	0	0	1318.6	16357	0	99036	0	1693.9	0	12254	2569.1	1954.4	522.74	9201.7	1902.7	32722	0	3127.2	0	0	7543.1	11291	1081.5	92911	595.47	1346.6	22082	0	0	26308	1056.1	4166	2128.7	2693.7	6497.8
P04196	P04196	9	9	9	Histidine-rich glycoprotein	HRG	sp|P04196|HRG_HUMAN Histidine-rich glycoprotein OS=Homo sapiens OX=9606 GN=HRG PE=1 SV=1	56511	10920	14147	6622.4	12435	4083.1	11396	18754	28303	17277	6499.2	12748	10765	5335.8	42950	20219	12793	9339.6	9537.1	6065.3	76013	27700	0	2209.2	18026	19471	51819	25746	15714	22326	8884.7	10205	0	3271.4	7694.4	6805.9	15830
P04216	P04216	4	4	4	Thy-1 membrane glycoprotein	THY1	sp|P04216|THY1_HUMAN Thy-1 membrane glycoprotein OS=Homo sapiens OX=9606 GN=THY1 PE=1 SV=2	29238	177760	73126	139340	21149	19034	63416	118780	79444	123250	87096	92334	45291	65314	42826	133310	35669	86490	38632	85554	31495	51156	13445	11634	38939	98068	55240	51765	47033	33041	52426	48930	18219	66081	63076	89579	127830
P04217	P04217	7	7	7	Alpha-1B-glycoprotein	A1BG	sp|P04217|A1BG_HUMAN Alpha-1B-glycoprotein OS=Homo sapiens OX=9606 GN=A1BG PE=1 SV=4	116870	8510.7	41149	12602	26165	9158.6	61025	31764	41472	22673	78456	19273	18281	9119.4	60941	22395	25462	9743.6	42980	20087	134780	75209	0	10194	83334	30484	75251	86197	14896	55651	32764	15625	102060	27057	26394	19081	20433
P04233	P04233	7	7	7	HLA class II histocompatibility antigen gamma chain	CD74	sp|P04233|HG2A_HUMAN HLA class II histocompatibility antigen gamma chain OS=Homo sapiens OX=9606 GN=CD74 PE=1 SV=3	93407	102320	31591	39633	147770	51454	0	144150	21648	67628	51945	102750	106400	77933	150460	112010	118620	103550	121330	0	139750	91154	62822	56292	48825	145000	82789	107250	188850	87093	146420	116370	72153	18210	162180	166550	122150
P04259	P04259	32	1	1	Keratin, type II cytoskeletal 6B	KRT6B	sp|P04259|K2C6B_HUMAN Keratin, type II cytoskeletal 6B OS=Homo sapiens OX=9606 GN=KRT6B PE=1 SV=5	0	0	0	0	0	0	0	0	0	0	0	0	0	0	0	0	0	0	0	0	0	0	0	0	0	0	0	0	0	0	0	0	0	0	0	0	0	+
P04264;CON__P04264	P04264;CON__P04264	38;37	33;32	27;26	Keratin, type II cytoskeletal 1	KRT1	sp|P04264|K2C1_HUMAN Keratin, type II cytoskeletal 1 OS=Homo sapiens OX=9606 GN=KRT1 PE=1 SV=6;	826820	488230	84139	14198	247070	78620	698150	59498	58808	97229	155040	215700	93815	389100	209700	29348	184890	46062	14343	157600	313910	52266	273780	266670	713070	64244	57917	123560	22977	681260	194870	119260	162310	68437	160510	41048	141440			+
P04271	P04271	2	2	2	Protein S100-B	S100B	sp|P04271|S100B_HUMAN Protein S100-B OS=Homo sapiens OX=9606 GN=S100B PE=1 SV=2	0	0	0	5289.3	0	0	0	2198.8	0	0	0	0	0	2646.7	0	1637	0	2244.8	0	0	0	0	0	0	0	2291.1	0	0	0	0	0	1574	0	0	0	0	3938.5
P04275	P04275	36	36	36	von Willebrand factor;von Willebrand antigen 2	VWF	sp|P04275|VWF_HUMAN von Willebrand factor OS=Homo sapiens OX=9606 GN=VWF PE=1 SV=4	10956	0	9863.3	0	13192	489	14168	6057.8	5488.7	1000.2	0	338.87	5446.3	1237.8	13358	0	3835.2	1212.6	9316.3	2408.2	65916	28018	0	911.45	69475	19957	23997	60019	2834.4	71435	16337	5389.7	39410	13797	15689	11426	4490.5
P04278	P04278	1	1	1	Sex hormone-binding globulin	SHBG	sp|P04278|SHBG_HUMAN Sex hormone-binding globulin OS=Homo sapiens OX=9606 GN=SHBG PE=1 SV=2	0	0	0	0	0	0	0	0	0	0	0	0	0	0	0	0	0	0	0	0	0	0	0	0	0	0	0	0	0	0	0	0	0	0	0	0	0
P04350	P04350	21	4	3	Tubulin beta-4A chain	TUBB4A	sp|P04350|TBB4A_HUMAN Tubulin beta-4A chain OS=Homo sapiens OX=9606 GN=TUBB4A PE=1 SV=2	0	0	0	0	0	3476.2	0	0	0	0	0	0	0	0	0	0	0	3403.6	0	0	0	0	0	0	0	0	0	0	0	0	0	0	0	0	0	0	0
P04406	P04406	21	21	21	Glyceraldehyde-3-phosphate dehydrogenase	GAPDH	sp|P04406|G3P_HUMAN Glyceraldehyde-3-phosphate dehydrogenase OS=Homo sapiens OX=9606 GN=GAPDH PE=1 SV=3	653880	877240	466730	788700	381180	526710	250690	581520	570960	1199500	714530	649950	595810	623440	453780	918250	393160	843150	563220	827090	265390	563380	467570	751320	345460	624280	502340	386230	720070	335410	492260	452460	526690	517120	542800	466050	751250
P04424	P04424	18	18	18	Argininosuccinate lyase	ASL	sp|P04424|ARLY_HUMAN Argininosuccinate lyase OS=Homo sapiens OX=9606 GN=ASL PE=1 SV=4	0	3043.2	10071	20460	20476	22765	8077.6	40635	10769	18069	4816	25443	25474	37092	14855	13375	17528	32175	17958	20422	15659	21916	24097	31553	18984	43605	18010	17446	29042	17692	28332	34936	30763	34014	40697	40066	14229
P04430	P04430	2	2	2	Ig kappa chain V-I region BAN		sp|P04430|KV116_HUMAN Immunoglobulin kappa variable 1-16 OS=Homo sapiens OX=9606 GN=IGKV1-16 PE=1 SV=2	0	0	1743.1	0	0	0	0	0	0	0	0	0	0	0	0	0	0	4107.4	0	0	3815.4	3392.8	0	0	0	0	2829.9	2133.7	0	0	0	8229.2	4205.9	0	0	0	0
P04439	P04439	17	17	8	HLA class I histocompatibility antigen, A-3 alpha chain	HLA-A	sp|P04439|HLAA_HUMAN HLA class I histocompatibility antigen, A alpha chain OS=Homo sapiens OX=9606 GN=HLA-A PE=1 SV=2	211530	349150	312010	217550	368080	241200	175300	161920	208610	114510	127080	372250	143090	159870	190130	126780	290080	173520	338330	64809	81648	217920	185760	150250	196800	152810	176740	234160	371480	67028	210260	163260	169920	83830	84518	136870	122400
P04440	P04440	7	6	6	HLA class II histocompatibility antigen, DP beta 1 chain	HLA-DPB1	sp|P04440|DPB1_HUMAN HLA class II histocompatibility antigen, DP beta 1 chain OS=Homo sapiens OX=9606 GN=HLA-DPB1 PE=1 SV=1	0	17606	52591	76205	54524	12634	0	23739	46183	25416	0	0	0	0	47979	24134	13655	7189.7	66075	0	63000	99248	28278	28251	24904	32967	66159	42411	22824	0	30233	0	106380	0	0	0	36670
P04626	P04626	6	5	5	Receptor tyrosine-protein kinase erbB-2	ERBB2	sp|P04626|ERBB2_HUMAN Receptor tyrosine-protein kinase erbB-2 OS=Homo sapiens OX=9606 GN=ERBB2 PE=1 SV=1	0	0	0	0	0	3616.4	0	2383.5	0	3722	0	0	0	1686.1	0	1803.3	0	1455.1	0	5796.1	0	0	0	0	0	0	0	0	1169.6	0	0	0	0	6359.8	0	2801.3	0
P04632	P04632	7	7	7	Calpain small subunit 1	CAPNS1	sp|P04632|CPNS1_HUMAN Calpain small subunit 1 OS=Homo sapiens OX=9606 GN=CAPNS1 PE=1 SV=1	0	26583	40720	36466	26954	23095	0	29222	31884	61809	61917	25444	28859	61329	39661	47867	42812	20791	39437	30786	39172	53130	21657	29169	54594	20686	37645	53488	30923	45356	40078	33045	70233	31488	55830	87686	40589
P04792	P04792	17	17	17	Heat shock protein beta-1	HSPB1	sp|P04792|HSPB1_HUMAN Heat shock protein beta-1 OS=Homo sapiens OX=9606 GN=HSPB1 PE=1 SV=2	174700	360390	379450	423640	335930	545630	164920	240100	405720	804650	370570	98733	341380	366320	413760	659960	355550	340410	291350	682500	119660	197170	362430	368870	148210	147130	92676	174760	55730	152900	149670	191690	265660	257290	225150	177900	217520
P04798	P04798	3	3	3	Cytochrome P450 1A1	CYP1A1	sp|P04798|CP1A1_HUMAN Cytochrome P450 1A1 OS=Homo sapiens OX=9606 GN=CYP1A1 PE=1 SV=1	0	0	0	0	0	0	0	0	0	0	0	0	0	0	0	3569.5	0	0	5937.5	0	0	0	0	0	0	0	0	0	0	0	0	0	7818.3	1216.7	0	0	0
P04839	P04839	12	12	12	Cytochrome b-245 heavy chain	CYBB	sp|P04839|CY24B_HUMAN Cytochrome b-245 heavy chain OS=Homo sapiens OX=9606 GN=CYBB PE=1 SV=2	0	30529	10269	13648	18539	13515	0	4398.3	0	8132.9	0	19585	59453	7704.6	9936	4137.7	8801.2	8693.1	27393	14220	12550	19401	8917.7	8566.9	17724	8593.5	14437	7925.9	24108	10856	16718	10468	22775	13314	36586	15369	9413.4
P04843	P04843	31	31	31	Dolichyl-diphosphooligosaccharide--protein glycosyltransferase subunit 1	RPN1	sp|P04843|RPN1_HUMAN Dolichyl-diphosphooligosaccharide--protein glycosyltransferase subunit 1 OS=Homo sapiens OX=9606 GN=RPN1 PE=1 SV=1	52987	122070	52602	92710	67305	131590	39088	117700	53897	78473	39943	188180	87644	80872	45029	96856	56607	147750	63011	77383	65554	53926	139300	132290	76857	100100	53097	69719	165460	70897	86503	181110	58135	89826	101350	85943	116640
P04844	P04844	21	21	21	Dolichyl-diphosphooligosaccharide--protein glycosyltransferase subunit 2	RPN2	sp|P04844|RPN2_HUMAN Dolichyl-diphosphooligosaccharide--protein glycosyltransferase subunit 2 OS=Homo sapiens OX=9606 GN=RPN2 PE=1 SV=3	40920	96140	34684	68479	55279	85716	21179	125870	48247	65454	13062	162860	76341	65912	35349	71656	45799	151060	57278	60456	39736	39488	102650	95642	47771	97781	45666	44469	129640	47566	60901	127170	40471	49372	79758	68411	65438
P04899	P04899	14	14	9	Guanine nucleotide-binding protein G(i) subunit alpha-2	GNAI2	sp|P04899|GNAI2_HUMAN Guanine nucleotide-binding protein G(i) subunit alpha-2 OS=Homo sapiens OX=9606 GN=GNAI2 PE=1 SV=3	104140	147880	205150	160300	166510	85628	173320	103530	150550	145120	143310	147770	175290	137300	195650	135710	200590	115690	186530	105190	217000	238440	135310	133590	336160	153640	261990	266750	186000	274930	336600	160380	225840	140170	280520	227410	183370
Q93077;Q7L7L0;P04908	Q93077;Q7L7L0;P04908	6;6;6	2;2;2	2;2;2	Histone H2A type 1-C;Histone H2A type 3;Histone H2A type 1-B/E	HIST1H2AC;HIST3H2A;HIST1H2AB	sp|Q93077|H2A1C_HUMAN Histone H2A type 1-C OS=Homo sapiens OX=9606 GN=H2AC6 PE=1 SV=3;sp|Q7L7L0|H2A3_HUMAN Histone H2A type 3 OS=Homo sapiens OX=9606 GN=H2AW PE=1 SV=3;sp|P04908|H2A1B_HUMAN Histone H2A type 1-B/E OS=Homo sapiens OX=9606 GN=H2AC4 PE=1 SV=2	0	0	0	0	0	0	0	0	0	0	0	0	0	0	0	0	0	0	0	0	0	0	0	0	0	0	0	0	0	0	0	0	0	0	0	0	0
P04920	P04920	9	9	8	Anion exchange protein 2	SLC4A2	sp|P04920|B3A2_HUMAN Anion exchange protein 2 OS=Homo sapiens OX=9606 GN=SLC4A2 PE=1 SV=4	0	0	0	0	0	7752.4	0	20901	0	0	0	366320	6205.4	0	53164	24248	0	4649.3	0	0	0	0	0	0	52616	25326	0	0	118950	0	0	8322.1	0	0	15466	15385	49355
P04921	P04921	1	1	1	Glycophorin-C	GYPC	sp|P04921|GLPC_HUMAN Glycophorin-C OS=Homo sapiens OX=9606 GN=GYPC PE=1 SV=1	0	0	0	0	0	0	0	0	0	0	0	0	0	0	0	0	0	0	0	0	0	0	0	0	0	0	0	0	0	0	0	0	0	0	0	0	0
P05023;P13637;P20648	P05023	38;14;3	38;14;3	25;3;0	Sodium/potassium-transporting ATPase subunit alpha-1	ATP1A1	sp|P05023|AT1A1_HUMAN Sodium/potassium-transporting ATPase subunit alpha-1 OS=Homo sapiens OX=9606 GN=ATP1A1 PE=1 SV=1	73481	61435	90616	144360	84608	88604	60030	149450	79559	136510	81824	133700	93150	179260	103650	148010	119700	124090	113850	107750	126440	92219	79388	88961	160430	142740	106930	130110	184630	112300	146450	123200	117650	122720	125600	188820	143910
P05026	P05026	9	9	9	Sodium/potassium-transporting ATPase subunit beta-1	ATP1B1	sp|P05026|AT1B1_HUMAN Sodium/potassium-transporting ATPase subunit beta-1 OS=Homo sapiens OX=9606 GN=ATP1B1 PE=1 SV=1	35151	23275	57042	102420	42073	39172	52063	94822	44573	88219	52651	123930	49653	123740	73414	88923	56519	78965	71644	77973	63643	56623	69042	59950	90840	85509	42471	62462	152180	100650	84279	91368	69981	88362	71049	141280	114090
P05062	P05062	7	7	7	Fructose-bisphosphate aldolase B	ALDOB	sp|P05062|ALDOB_HUMAN Fructose-bisphosphate aldolase B OS=Homo sapiens OX=9606 GN=ALDOB PE=1 SV=2	0	0	0	0	0	0	0	0	0	0	0	0	2506.3	47394	0	0	0	0	0	0	0	0	0	0	0	0	0	0	0	0	0	0	0	0	1752.2	47224	0
P05067	P05067	6	6	6	Amyloid beta A4 protein;N-APP;Soluble APP-alpha;Soluble APP-beta;C99;Beta-amyloid protein 42;Beta-amyloid protein 40;C83;P3(42);P3(40);C80;Gamma-secretase C-terminal fragment 59;Gamma-secretase C-terminal fragment 57;Gamma-secretase C-terminal fragment 50;C31	APP	sp|P05067|A4_HUMAN Amyloid-beta precursor protein OS=Homo sapiens OX=9606 GN=APP PE=1 SV=3	0	0	0	0	0	0	0	1242.7	0	3508.5	0	0	0	2387.3	3477.3	0	3073.7	1433.3	5279.4	0	0	4107.1	0	0	5691.1	2904.8	5842.7	4746	7517.5	0	4741.8	0	5862.3	5587.4	0	5150.3	0
P05089	P05089	6	6	6	Arginase-1	ARG1	sp|P05089|ARGI1_HUMAN Arginase-1 OS=Homo sapiens OX=9606 GN=ARG1 PE=1 SV=2	4189.4	0	0	0	1964.6	0	0	0	0	0	0	6974.9	0	0	0	0	0	0	0	1883.9	0	0	0	0	7481.9	1631.9	0	0	5838.9	6641.6	0	0	2687.8	3984.8	0	0	0
P05090	P05090	4	4	4	Apolipoprotein D	APOD	sp|P05090|APOD_HUMAN Apolipoprotein D OS=Homo sapiens OX=9606 GN=APOD PE=1 SV=1	0	0	0	0	16195	22710	0	0	0	0	0	0	0	0	0	0	0	0	0	0	38566	30168	36067	62765	12734	0	20725	0	0	0	0	0	53433	31182	17925	11005	0
P05091	P05091	25	25	25	Aldehyde dehydrogenase, mitochondrial	ALDH2	sp|P05091|ALDH2_HUMAN Aldehyde dehydrogenase, mitochondrial OS=Homo sapiens OX=9606 GN=ALDH2 PE=1 SV=2	182180	88400	187950	158090	581850	44710	175310	151440	299150	82382	112980	207020	340090	138650	148580	102690	164400	452040	232080	42115	182270	146370	43627	46352	159610	183410	380230	165120	258170	130910	181960	497660	188180	39935	294160	160040	84759
P05106	P05106	8	8	8	Integrin beta-3	ITGB3	sp|P05106|ITB3_HUMAN Integrin beta-3 OS=Homo sapiens OX=9606 GN=ITGB3 PE=1 SV=2	15247	3223.6	0	0	0	815.64	0	0	0	9037.1	0	0	0	0	3694.6	0	0	0	0	4489.7	17656	4397.8	0	0	7636	1671.8	2147.8	0	1405	0	0	0	0	8218	0	2568.2	4405.6
P05107	P05107	13	13	13	Integrin beta-2	ITGB2	sp|P05107|ITB2_HUMAN Integrin beta-2 OS=Homo sapiens OX=9606 GN=ITGB2 PE=1 SV=2	26723	34065	16119	17533	20647	8415.2	23017	7555.7	17293	21142	0	23946	39178	11864	15060	11936	16893	15357	40313	16714	22111	21371	14682	13021	21203	8908.8	11627	13082	23154	11344	27006	15972	29572	16447	49832	22946	13177
P05109	P05109	3	3	3	Protein S100-A8;Protein S100-A8, N-terminally processed	S100A8	sp|P05109|S10A8_HUMAN Protein S100-A8 OS=Homo sapiens OX=9606 GN=S100A8 PE=1 SV=1	0	0	0	0	45913	36343	0	0	0	0	0	0	0	9100.2	0	0	0	0	0	0	0	0	0	0	0	0	0	0	0	0	0	0	0	0	0	0	0
P05114	P05114	7	7	5	Non-histone chromosomal protein HMG-14	HMGN1	sp|P05114|HMGN1_HUMAN Non-histone chromosomal protein HMG-14 OS=Homo sapiens OX=9606 GN=HMGN1 PE=1 SV=3	0	0	0	0	0	10679	0	0	0	0	0	0	0	0	0	0	0	2640.8	0	0	0	0	26645	29809	0	9858.2	1246.2	0	18619	2494.4	3526.4	4544.6	2946.8	17046	0	6454	5017.2
P05120	P05120	1	1	1	Plasminogen activator inhibitor 2	SERPINB2	sp|P05120|PAI2_HUMAN Plasminogen activator inhibitor 2 OS=Homo sapiens OX=9606 GN=SERPINB2 PE=1 SV=2	0	0	0	0	0	0	0	0	0	0	0	0	0	0	0	0	0	0	0	0	0	0	0	0	0	0	0	0	0	0	0	0	0	0	0	0	0
P05141	P05141	12	12	6	ADP/ATP translocase 2;ADP/ATP translocase 2, N-terminally processed	SLC25A5	sp|P05141|ADT2_HUMAN ADP/ATP translocase 2 OS=Homo sapiens OX=9606 GN=SLC25A5 PE=1 SV=7	334350	321200	195920	380810	323540	347130	222120	381350	198290	152900	178750	372790	241460	182650	119650	263590	176150	156900	375530	319120	282350	165030	200680	185590	174890	324610	191240	182880	294840	190810	220340	157190	242980	226750	251720	197970	342880
P05154	P05154	6	6	6	Plasma serine protease inhibitor	SERPINA5	sp|P05154|IPSP_HUMAN Plasma serine protease inhibitor OS=Homo sapiens OX=9606 GN=SERPINA5 PE=1 SV=3	51975	4597.3	20846	10642	0	8751.1	12034	0	48583	23890	52837	0	10433	0	73665	16674	7332.6	2370.8	0	0	19957	20836	13413	0	10005	0	22931	45296	3998.8	27571	17371	0	3259.2	0	0	0	11923
P05155	P05155	11	11	11	Plasma protease C1 inhibitor	SERPING1	sp|P05155|IC1_HUMAN Plasma protease C1 inhibitor OS=Homo sapiens OX=9606 GN=SERPING1 PE=1 SV=2	223680	39322	86721	32773	103280	26562	194110	49277	106110	53060	169950	36535	41931	27710	151890	52124	90904	28847	106230	42504	343720	179840	42599	42306	247160	96108	140870	361700	55152	243760	194590	37912	177490	85797	102160	62877	73610
P05156	P05156	7	7	7	Complement factor I;Complement factor I heavy chain;Complement factor I light chain	CFI	sp|P05156|CFAI_HUMAN Complement factor I OS=Homo sapiens OX=9606 GN=CFI PE=1 SV=2	23538	4347.2	9259.8	0	4802.9	0	26932	15760	12433	8190.1	15570	7698.4	7222.4	4639.5	15006	6567.3	11787	8039.5	12169	0	54703	18344	2661.7	4828.2	57563	29422	27429	48384	10543	25361	21744	12230	25113	14516	18786	10445	8434.8
P05160	P05160	3	3	3	Coagulation factor XIII B chain	F13B	sp|P05160|F13B_HUMAN Coagulation factor XIII B chain OS=Homo sapiens OX=9606 GN=F13B PE=1 SV=3	8521.9	0	0	0	0	0	0	0	0	0	0	0	0	0	0	0	0	0	0	0	22914	0	0	0	0	0	0	0	0	0	0	0	0	0	0	0	0
P05161	P05161	7	7	7	Ubiquitin-like protein ISG15	ISG15	sp|P05161|ISG15_HUMAN Ubiquitin-like protein ISG15 OS=Homo sapiens OX=9606 GN=ISG15 PE=1 SV=5	0	47362	0	2485.6	6875.6	48136	0	3338	4710.4	7626.7	0	7140.2	5679.1	3618.3	6303.2	25556	5307.4	4764.9	7293.6	30835	11548	6268.2	62271	61557	11434	4548.3	6375	4216	6588.2	0	6354	5058.3	7719.3	23409	7920	4523.1	18452
P05164	P05164	24	24	22	Myeloperoxidase;Myeloperoxidase;89 kDa myeloperoxidase;84 kDa myeloperoxidase;Myeloperoxidase light chain;Myeloperoxidase heavy chain	MPO	sp|P05164|PERM_HUMAN Myeloperoxidase OS=Homo sapiens OX=9606 GN=MPO PE=1 SV=1	85829	6859.8	151820	5463.4	90445	35880	385550	60922	77847	0	83067	512400	91045	21049	47762	0	35587	46447	96787	206100	47646	145120	22142	42139	157820	67200	42992	40575	400230	25859	60932	35541	63548	195690	90651	27002	0
P05165	P05165	27	27	27	Propionyl-CoA carboxylase alpha chain, mitochondrial	PCCA	sp|P05165|PCCA_HUMAN Propionyl-CoA carboxylase alpha chain, mitochondrial OS=Homo sapiens OX=9606 GN=PCCA PE=1 SV=4	0	3133.5	4838.9	6049.5	25743	3224.9	0	15218	1185.1	2748.6	0	5877.4	23285	14327	9680.3	24108	15897	26502	27710	0	20880	8874.3	3933.2	4694.5	14175	17954	7488.4	12121	13807	12199	16559	24584	31132	3829.3	22867	23125	24269
P05166	P05166	17	17	17	Propionyl-CoA carboxylase beta chain, mitochondrial	PCCB	sp|P05166|PCCB_HUMAN Propionyl-CoA carboxylase beta chain, mitochondrial OS=Homo sapiens OX=9606 GN=PCCB PE=1 SV=3	2053.1	978.42	3086.9	3756.8	17069	1306	0	8203	2227.6	2143.9	0	3297	17083	10867	6324.4	12167	7008.7	15186	17337	0	7793	2706.9	0	1866.7	5802.2	11003	7818.1	5131.4	5137.3	2960.7	8508.1	16538	12918	1034.2	14670	13594	14010
P05186	P05186	11	11	11	Alkaline phosphatase, tissue-nonspecific isozyme	ALPL	sp|P05186|PPBT_HUMAN Alkaline phosphatase, tissue-nonspecific isozyme OS=Homo sapiens OX=9606 GN=ALPL PE=1 SV=4	0	0	0	0	0	0	0	4703	0	0	0	20121	0	0	0	0	0	6230.8	2056.4	0	3697.9	1888.9	0	0	11782	55403	4336.2	6975.1	67323	0	0	22596	8536	0	13161	4993.6	0
P05198	P05198	19	19	19	Eukaryotic translation initiation factor 2 subunit 1	EIF2S1	sp|P05198|IF2A_HUMAN Eukaryotic translation initiation factor 2 subunit 1 OS=Homo sapiens OX=9606 GN=EIF2S1 PE=1 SV=3	21882	51862	26840	37227	30988	39286	24671	55391	28096	40995	24142	56407	34677	30659	31170	44446	31566	38672	32561	38778	34291	21408	50105	48730	37015	52820	36686	32256	55795	26026	41732	50373	44250	49441	48170	38357	52547
P05204	P05204	5	5	3	Non-histone chromosomal protein HMG-17	HMGN2	sp|P05204|HMGN2_HUMAN Non-histone chromosomal protein HMG-17 OS=Homo sapiens OX=9606 GN=HMGN2 PE=1 SV=3	0	0	0	0	0	8021.5	0	0	0	0	0	0	0	0	0	0	0	0	0	0	0	0	166600	161200	0	11462	0	0	78396	0	12929	16659	0	78055	0	9501.4	0
P05362	P05362	16	16	15	Intercellular adhesion molecule 1	ICAM1	sp|P05362|ICAM1_HUMAN Intercellular adhesion molecule 1 OS=Homo sapiens OX=9606 GN=ICAM1 PE=1 SV=2	30286	83454	50598	15867	48441	97834	36047	10899	64345	91407	38339	13190	25632	7414.6	82006	40339	50920	17675	58149	182790	76209	70881	147270	148390	101790	26510	120410	100320	31845	59285	70304	28648	77109	282930	44857	27980	44788
P05386	P05386	1	1	1	60S acidic ribosomal protein P1	RPLP1	sp|P05386|RLA1_HUMAN 60S acidic ribosomal protein P1 OS=Homo sapiens OX=9606 GN=RPLP1 PE=1 SV=1	0	0	0	0	0	0	0	0	0	0	0	0	0	0	0	0	0	0	0	0	0	0	0	0	0	0	0	0	0	0	0	0	0	0	0	0	0
P05387	P05387	7	7	6	60S acidic ribosomal protein P2	RPLP2	sp|P05387|RLA2_HUMAN 60S acidic ribosomal protein P2 OS=Homo sapiens OX=9606 GN=RPLP2 PE=1 SV=1	66309	32654	17880	47427	23696	19654	23961	30744	56905	38196	56592	40455	20409	33468	23075	19820	10489	40355	38675	29128	15692	0	26515	34711	14021	45421	11391	8581.7	36763	0	7726.2	45157	19380	27341	0	20885	19565
P05388;Q8NHW5	P05388;Q8NHW5	14;9	14;9	14;9	60S acidic ribosomal protein P0;60S acidic ribosomal protein P0-like	RPLP0;RPLP0P6	sp|P05388|RLA0_HUMAN 60S acidic ribosomal protein P0 OS=Homo sapiens OX=9606 GN=RPLP0 PE=1 SV=1;sp|Q8NHW5|RLA0L_HUMAN 60S acidic ribosomal protein P0-like OS=Homo sapiens OX=9606 GN=RPLP0P6 PE=5 SV=1	80390	233970	130350	203120	127300	202800	131480	225370	136980	236920	105790	218960	166720	167060	133130	203230	138990	272110	139980	217450	154810	147750	304110	280610	144400	238640	153060	154390	272690	152790	191730	353450	149410	251320	211650	198770	246860
P05413	P05413	7	7	7	Fatty acid-binding protein, heart	FABP3	sp|P05413|FABPH_HUMAN Fatty acid-binding protein, heart OS=Homo sapiens OX=9606 GN=FABP3 PE=1 SV=4	0	18493	6406.2	0	5727.6	149160	0	0	0	10068	0	2398.7	290190	0	7128.2	8084.9	9618.5	5703.7	96405	0	0	2874.6	43535	50465	6096.5	2091	8151.9	5046.8	1837.7	0	4565.9	3600.3	69562	6014.5	152000	10355	5270.1
P05452;CON__Q2KIS7	P05452;CON__Q2KIS7	6;3	6;3	6;3	Tetranectin	CLEC3B	sp|P05452|TETN_HUMAN Tetranectin OS=Homo sapiens OX=9606 GN=CLEC3B PE=1 SV=3;	35379	13352	46382	10195	37626	7589.6	48118	5869.3	47813	12647	45181	3488.5	8144.6	3859.1	89821	30822	28548	14635	44476	18646	62554	43879	10002	11539	84825	7955.5	59343	60452	5345.7	68932	21009	17000	45963	29183	13716	13785	28763			+
P05455	P05455	30	30	30	Lupus La protein	SSB	sp|P05455|LA_HUMAN Lupus La protein OS=Homo sapiens OX=9606 GN=SSB PE=1 SV=2	115610	143270	173030	180430	128350	204950	158560	166380	199250	141690	216470	102700	94086	139350	110470	92769	128540	130550	117160	142280	46146	49251	59728	68228	50073	76855	54267	68413	58362	51547	53305	44260	43294	71982	65173	54503	53738
P05538	P05538	4	3	3	HLA class II histocompatibility antigen, DQ beta 2 chain	HLA-DQB2	sp|P05538|DQB2_HUMAN HLA class II histocompatibility antigen, DQ beta 2 chain OS=Homo sapiens OX=9606 GN=HLA-DQB2 PE=1 SV=2	0	0	0	346820	0	0	0	0	0	0	0	0	0	0	0	144770	122170	0	0	0	0	0	0	0	0	0	0	0	0	0	0	0	0	0	0	0	0
P05543;CON__Q9TT36	P05543	10;4	10;4	10;4	Thyroxine-binding globulin	SERPINA7	sp|P05543|THBG_HUMAN Thyroxine-binding globulin OS=Homo sapiens OX=9606 GN=SERPINA7 PE=1 SV=2	11785	0	6300.6	0	2458.2	0	14805	4239.6	6131.6	4233.1	6334.5	1793.2	1920	0	11401	3898.6	4911.5	1547.1	7594.4	0	18395	11337	0	0	21204	8785.2	16447	18452	1506.7	14031	8716.9	2609.6	8935	2776.6	6750	0	5154.6
P05546	P05546	11	11	11	Heparin cofactor 2	SERPIND1	sp|P05546|HEP2_HUMAN Heparin cofactor 2 OS=Homo sapiens OX=9606 GN=SERPIND1 PE=1 SV=3	109060	12613	29399	5046.1	18860	7842.7	42922	13787	36082	13048	41281	9971.4	10182	4426.5	47378	7195.8	25847	4802.7	13622	8032.2	86471	30598	8318.1	7766.1	32408	16196	52557	45129	7970.3	30307	27631	5990.7	14145	7863.5	18046	8540.7	6872.9
P05556	P05556	14	14	14	Integrin beta-1	ITGB1	sp|P05556|ITB1_HUMAN Integrin beta-1 OS=Homo sapiens OX=9606 GN=ITGB1 PE=1 SV=2	113790	103770	189590	61958	209420	117880	140360	93451	131070	89198	149200	102070	155040	163060	319960	126040	248780	93315	160860	77524	137290	169290	90105	130060	193620	76725	186500	206460	88502	224190	207640	56603	127480	79887	134110	188220	108390
P05771	P05771	8	5	5	Protein kinase C beta type	PRKCB	sp|P05771|KPCB_HUMAN Protein kinase C beta type OS=Homo sapiens OX=9606 GN=PRKCB PE=1 SV=4	0	8802	8126.6	8936.3	5517.9	6050.5	0	5719.2	4824.6	4281.2	0	8799.9	8445.9	0	5831.8	0	11543	5129.7	0	0	10616	11836	0	3848.8	0	3771.3	3676.1	0	9926.7	0	13336	0	0	10357	0	5776.2	0
P05783;CON__H-INV:HIT000015463	P05783	36;1	35;1	26;1	Keratin, type I cytoskeletal 18	KRT18	sp|P05783|K1C18_HUMAN Keratin, type I cytoskeletal 18 OS=Homo sapiens OX=9606 GN=KRT18 PE=1 SV=2	156680	488780	340610	564150	174180	1070200	161600	778540	317880	528280	367980	247580	260220	700050	179120	930680	236900	827990	147480	844100	99666	162850	953880	872860	116610	412350	136200	136260	290380	117020	109440	595730	109210	606620	121890	417540	659390
P08590;P05976	P08590;P05976	2;2	2;2	2;2	Myosin light chain 3;Myosin light chain 1/3, skeletal muscle isoform	MYL3;MYL1	sp|P08590|MYL3_HUMAN Myosin light chain 3 OS=Homo sapiens OX=9606 GN=MYL3 PE=1 SV=3;sp|P05976|MYL1_HUMAN Myosin light chain 1/3, skeletal muscle isoform OS=Homo sapiens OX=9606 GN=MYL1 PE=1 SV=3	0	0	0	23881	0	0	0	21883	0	0	0	0	29409	30172	14764	25375	21649	0	15267	21677	14215	22747	0	0	0	8242	17116	0	9583.7	21964	10659	18284	25999	9071	0	0	20616
P05997	P05997	11	11	11	Collagen alpha-2(V) chain	COL5A2	sp|P05997|CO5A2_HUMAN Collagen alpha-2(V) chain OS=Homo sapiens OX=9606 GN=COL5A2 PE=1 SV=3	0	50613	0	137020	0	56457	81801	42504	26605	153060	64978	54396	24501	14409	22896	193810	35888	77938	16491	74256	20928	0	44391	46152	43462	39428	19044	0	5088.2	0	0	25669	0	65342	17169	42436	118320
P06126	P06126	1	1	1	T-cell surface glycoprotein CD1a	CD1A	sp|P06126|CD1A_HUMAN T-cell surface glycoprotein CD1a OS=Homo sapiens OX=9606 GN=CD1A PE=1 SV=4	0	0	0	0	0	0	0	0	0	0	0	0	0	0	0	0	0	0	0	0	0	0	0	0	0	0	0	0	0	0	0	0	0	0	0	0	0
P06132	P06132	5	5	4	Uroporphyrinogen decarboxylase	UROD	sp|P06132|DCUP_HUMAN Uroporphyrinogen decarboxylase OS=Homo sapiens OX=9606 GN=UROD PE=1 SV=2	0	0	0	0	0	0	0	0	0	0	0	0	0	0	0	7631.7	0	0	0	0	0	0	0	0	0	0	0	0	0	0	0	0	0	0	0	0	0
P06213;P08069	P06213	4;1	4;1	4;1	Insulin receptor;Insulin receptor subunit alpha;Insulin receptor subunit beta	INSR	sp|P06213|INSR_HUMAN Insulin receptor OS=Homo sapiens OX=9606 GN=INSR PE=1 SV=4	0	0	0	0	0	0	0	1909.4	0	0	0	0	0	1137.7	0	0	1913	0	0	0	0	0	0	0	0	1194.2	0	0	1770.7	0	0	0	0	1360.3	0	1543.7	0
P06241	P06241	3	1	1	Tyrosine-protein kinase Fyn	FYN	sp|P06241|FYN_HUMAN Tyrosine-protein kinase Fyn OS=Homo sapiens OX=9606 GN=FYN PE=1 SV=3	0	0	0	0	0	0	0	0	0	0	0	0	0	0	0	0	0	0	0	0	0	0	0	0	0	0	0	0	0	0	0	0	0	0	0	0	0
P06276	P06276	1	1	1	Cholinesterase	BCHE	sp|P06276|CHLE_HUMAN Cholinesterase OS=Homo sapiens OX=9606 GN=BCHE PE=1 SV=1	0	0	0	0	0	0	0	0	0	0	0	0	0	0	0	0	0	0	0	0	0	0	0	0	0	0	0	0	0	0	0	0	0	0	0	0	0
P06280	P06280	7	7	7	Alpha-galactosidase A	GLA	sp|P06280|AGAL_HUMAN Alpha-galactosidase A OS=Homo sapiens OX=9606 GN=GLA PE=1 SV=1	0	3060	0	9672.2	15541	0	0	0	2636.2	3030.6	0	3519.7	0	0	0	5991.5	0	3826.2	21555	0	0	0	0	1362.7	4415.4	3327.9	2831.7	0	3680.3	0	0	4174.7	17053	4297	0	0	7351.8
P06312	P06312	4	4	4	Ig kappa chain V-IV region	IGKV4-1	sp|P06312|KV401_HUMAN Immunoglobulin kappa variable 4-1 OS=Homo sapiens OX=9606 GN=IGKV4-1 PE=1 SV=1	252530	81338	113100	45408	109570	101410	213660	83326	108820	51051	132890	217120	29279	27032	143760	80336	93994	115640	172490	99378	109680	119590	0	24311	116200	72585	72121	143900	137480	107990	63454	91227	79693	71354	18213	21310	80336
P06331;P0DP07;P0DP06;A0A0C4DH41;A0A087WSY4;P01825	P06331;P0DP07;P0DP06;A0A0C4DH41;A0A087WSY4;P01825	2;1;1;1;1;1	1;0;0;0;0;0	1;0;0;0;0;0	Ig heavy chain V-II region ARH-77;Ig heavy chain V-II region NEWM	IGHV4-61;IGHV4-31	sp|P06331|HV434_HUMAN Immunoglobulin heavy variable 4-34 OS=Homo sapiens OX=9606 GN=IGHV4-34 PE=1 SV=2;sp|P0DP07|HV431_HUMAN Immunoglobulin heavy variable 4-31 OS=Homo sapiens OX=9606 GN=IGHV4-31 PE=3 SV=1;sp|P0DP06|HVD34_HUMAN Immunoglobulin heavy variabl	0	0	0	0	0	0	0	0	0	0	0	0	0	0	0	0	0	0	0	0	0	0	0	0	0	0	0	0	0	0	0	0	0	0	0	0	0
P06396	P06396	29	29	13	Gelsolin	GSN	sp|P06396|GELS_HUMAN Gelsolin OS=Homo sapiens OX=9606 GN=GSN PE=1 SV=1	349030	585470	399630	701020	512280	214020	421010	189700	418850	454620	582950	232180	923990	466100	556410	692150	374760	231950	886970	260230	339860	319020	173140	156200	372450	169500	338070	441850	236330	384710	276850	190410	566780	219950	590460	389150	532730
P06400	P06400	3	3	3	Retinoblastoma-associated protein	RB1	sp|P06400|RB_HUMAN Retinoblastoma-associated protein OS=Homo sapiens OX=9606 GN=RB1 PE=1 SV=2	0	0	0	0	0	0	0	0	0	0	0	0	0	0	0	0	0	2485.4	0	0	0	0	0	0	0	2368.9	0	0	3445.7	0	0	0	0	4574.4	0	0	0
P06454	P06454	5	5	5	Prothymosin alpha;Prothymosin alpha, N-terminally processed;Thymosin alpha-1	PTMA	sp|P06454|PTMA_HUMAN Prothymosin alpha OS=Homo sapiens OX=9606 GN=PTMA PE=1 SV=2	0	15228	36207	87726	17823	31368	0	11439	78514	16109	42850	18239	0	53763	35267	14197	0	25293	41565	33167	0	0	15523	16868	15141	14212	19824	0	7727.6	0	0	14275	75251	21017	7476.8	13876	0
P06493;Q00526	P06493	7;1	7;1	6;0	Cyclin-dependent kinase 1	CDK1	sp|P06493|CDK1_HUMAN Cyclin-dependent kinase 1 OS=Homo sapiens OX=9606 GN=CDK1 PE=1 SV=3	0	6944.3	0	0	7579.2	8059.9	0	0	0	0	0	6956.6	0	0	0	6495.7	0	0	0	12585	0	0	8962.9	7022.3	0	0	0	0	11100	0	0	4296.3	0	16129	0	0	7271.1
P06576	P06576	24	24	24	ATP synthase subunit beta, mitochondrial	ATP5B	sp|P06576|ATPB_HUMAN ATP synthase subunit beta, mitochondrial OS=Homo sapiens OX=9606 GN=ATP5F1B PE=1 SV=3	217250	213080	189860	219430	284080	165480	202600	253850	215190	154290	185950	251660	310010	226750	208680	254860	221650	355600	304030	190150	398750	264380	238410	248430	298390	291730	288340	269670	338000	318330	326660	484360	400260	225660	398400	366930	303980
P06681	P06681	15	15	15	Complement C2;Complement C2b fragment;Complement C2a fragment	C2	sp|P06681|CO2_HUMAN Complement C2 OS=Homo sapiens OX=9606 GN=C2 PE=1 SV=2	45454	9870.6	15943	11161	13596	11866	33606	26563	15154	12104	39717	12123	13781	5833.8	25422	8480	17153	13290	16326	7184.2	47395	18379	9963.2	10425	51449	34439	24904	64820	15248	27043	26069	17084	15971	12339	20707	9130.6	9661.2
P06702	P06702	8	8	8	Protein S100-A9	S100A9	sp|P06702|S10A9_HUMAN Protein S100-A9 OS=Homo sapiens OX=9606 GN=S100A9 PE=1 SV=1	0	53550	31868	0	103450	61248	0	49082	0	23677	0	116770	66607	57627	55285	17894	38949	51295	24650	44509	25363	48855	38462	42244	57279	38515	40744	19204	91932	0	35284	34462	42086	61674	52882	37482	0
P06703	P06703	5	5	5	Protein S100-A6	S100A6	sp|P06703|S10A6_HUMAN Protein S100-A6 OS=Homo sapiens OX=9606 GN=S100A6 PE=1 SV=1	0	0	0	0	0	0	0	0	0	0	0	0	0	0	0	0	0	0	0	0	128640	303570	0	0	0	0	135210	277170	0	122250	0	187590	308050	283570	0	0	273550
P06727	P06727	20	20	19	Apolipoprotein A-IV	APOA4	sp|P06727|APOA4_HUMAN Apolipoprotein A-IV OS=Homo sapiens OX=9606 GN=APOA4 PE=1 SV=4	120130	5949.3	11224	10623	7871.8	1912.7	7895.7	2785.7	74592	25274	113600	8017.2	18675	7305.6	48648	12376	37635	14661	18020	0	41012	13029	1012.1	2445.7	21906	4694.5	36681	36355	8814	28807	46541	21708	29614	897.99	23040	13060	3888.9
P06729	P06729	2	2	2	T-cell surface antigen CD2	CD2	sp|P06729|CD2_HUMAN T-cell surface antigen CD2 OS=Homo sapiens OX=9606 GN=CD2 PE=1 SV=2	0	0	0	0	0	0	0	0	0	0	0	0	0	0	0	0	0	0	0	0	0	0	0	0	0	0	0	0	0	0	0	0	0	0	0	0	0
P06730	P06730	5	5	4	Eukaryotic translation initiation factor 4E	EIF4E	sp|P06730|IF4E_HUMAN Eukaryotic translation initiation factor 4E OS=Homo sapiens OX=9606 GN=EIF4E PE=1 SV=2	0	7302.3	0	6639.6	5858.6	6976.6	0	12181	3669.4	13770	0	8684.7	6078.8	6848.6	4687.8	11436	2519.9	16868	6487.9	11244	0	0	7029.9	0	0	8416.2	3009.6	0	5543.9	0	2405.1	0	0	7735.8	5208.4	4443.6	3778.3
P06731;P40198	P06731	7;1	7;1	5;1	Carcinoembryonic antigen-related cell adhesion molecule 5	CEACAM5	sp|P06731|CEAM5_HUMAN Carcinoembryonic antigen-related cell adhesion molecule 5 OS=Homo sapiens OX=9606 GN=CEACAM5 PE=1 SV=3	0	0	0	0	0	8254.2	0	1631.9	0	0	0	0	4932.2	18049	0	14135	0	0	10053	0	0	7039.9	48387	49484	0	17946	6334	0	0	0	0	0	25381	36662	44831	352880	136080
P06732	P06732	4	4	4	Creatine kinase M-type;Creatine kinase M-type, N-terminally processed	CKM	sp|P06732|KCRM_HUMAN Creatine kinase M-type OS=Homo sapiens OX=9606 GN=CKM PE=1 SV=2	0	0	0	0	0	0	0	0	0	0	0	0	0	0	0	0	0	0	0	0	0	7890	0	0	6093.8	0	0	0	0	0	0	0	0	0	0	0	0
P06733	P06733	31	31	29	Alpha-enolase	ENO1	sp|P06733|ENOA_HUMAN Alpha-enolase OS=Homo sapiens OX=9606 GN=ENO1 PE=1 SV=2	245910	1183700	465910	1410600	875880	1611900	231810	645250	671810	1681500	437390	719090	732360	752850	620450	1870600	573550	1244700	635310	1081000	404710	588740	1292000	750090	489550	647620	610160	623970	546730	507640	431270	799110	760570	752900	445700	710500	973950
P06737	P06737	35	30	28	Glycogen phosphorylase, liver form	PYGL	sp|P06737|PYGL_HUMAN Glycogen phosphorylase, liver form OS=Homo sapiens OX=9606 GN=PYGL PE=1 SV=4	9421.2	19056	12735	20039	19084	32502	2930.9	11284	4787.4	58534	0	17020	7179.5	1677.6	14370	27586	13693	18682	20114	19501	18675	18198	28990	28947	22186	20208	18201	9755.2	21050	22537	20345	24045	24275	26539	14534	4654.8	27306
P06744	P06744	22	22	17	Glucose-6-phosphate isomerase	GPI	sp|P06744|G6PI_HUMAN Glucose-6-phosphate isomerase OS=Homo sapiens OX=9606 GN=GPI PE=1 SV=4	80163	126510	51325	154990	138980	240820	48514	155970	69493	203630	54551	348130	173660	158250	104760	351180	109250	205640	102530	96265	62339	124030	133320	123650	97448	138550	66161	113660	196510	87681	95856	161850	73685	164880	182650	195780	262590
P06746	P06746	7	7	7	DNA polymerase beta	POLB	sp|P06746|DPOLB_HUMAN DNA polymerase beta OS=Homo sapiens OX=9606 GN=POLB PE=1 SV=3	0	3100.1	0	6183.9	0	8248.1	0	5437.6	0	3857.7	0	0	2404.6	4392.3	1433.6	4865.3	2758.3	5873.9	3513.4	4588.9	0	0	3658.9	5305.9	0	2800	0	0	1474	0	0	2122.3	0	3654	0	0	2254.8
P06748	P06748	9	9	9	Nucleophosmin	NPM1	sp|P06748|NPM_HUMAN Nucleophosmin OS=Homo sapiens OX=9606 GN=NPM1 PE=1 SV=2	66040	195880	96282	84251	67219	125820	51094	119470	62573	192600	0	126270	128890	146470	83480	189280	100020	186810	153800	186280	0	0	37662	9290.7	0	62329	64254	0	67374	0	0	50879	0	17328	0	11676	26027
P06753	P06753	27	12	11	Tropomyosin alpha-3 chain	TPM3	sp|P06753|TPM3_HUMAN Tropomyosin alpha-3 chain OS=Homo sapiens OX=9606 GN=TPM3 PE=1 SV=2	85365	77636	88776	136570	63635	45473	111480	61340	130720	55182	110320	87050	47603	64346	97456	77937	53614	55719	96969	45860	205170	190290	237700	244170	258620	108070	275770	182230	295450	241420	160990	145470	308360	126610	152280	233260	113490
P06756	P06756	22	22	21	Integrin alpha-V;Integrin alpha-V heavy chain;Integrin alpha-V light chain	ITGAV	sp|P06756|ITAV_HUMAN Integrin alpha-V OS=Homo sapiens OX=9606 GN=ITGAV PE=1 SV=2	5420.7	31724	13644	19010	10143	13236	8195.9	12528	13355	29168	4797.7	17313	10994	11467	11930	24812	10777	9894.7	7083.5	8740.4	11632	12085	10326	11990	16214	18824	13658	17225	22140	12811	15143	12917	9832.4	13684	13099	16153	28016
P06858	P06858	6	6	6	Lipoprotein lipase	LPL	sp|P06858|LIPL_HUMAN Lipoprotein lipase OS=Homo sapiens OX=9606 GN=LPL PE=1 SV=1	0	0	0	0	0	0	0	3617.9	0	0	0	0	4009.7	0	705.85	0	2364.7	30783	2316.4	0	0	0	0	0	0	2663.1	1112.9	0	0	0	0	13870	0	0	0	0	0
P06865	P06865	10	10	10	Beta-hexosaminidase subunit alpha	HEXA	sp|P06865|HEXA_HUMAN Beta-hexosaminidase subunit alpha OS=Homo sapiens OX=9606 GN=HEXA PE=1 SV=2	11068	9076	1637.2	21833	28978	10363	2586.3	21458	1751.8	18085	0	5637.5	41013	12711	3775.3	14936	4411.1	44831	31382	8973.2	18633	6769.1	4122.6	7533.4	12635	22404	13259	4074	6056.1	7777.3	5385	48426	44379	10316	43119	19033	12824
P07093	P07093	2	2	2	Glia-derived nexin	SERPINE2	sp|P07093|GDN_HUMAN Glia-derived nexin OS=Homo sapiens OX=9606 GN=SERPINE2 PE=1 SV=1	0	0	0	0	0	0	0	0	0	0	0	0	0	0	0	0	0	0	0	0	0	0	0	0	0	0	0	0	0	0	0	0	0	0	0	0	0
P07099	P07099	26	26	26	Epoxide hydrolase 1	EPHX1	sp|P07099|HYEP_HUMAN Epoxide hydrolase 1 OS=Homo sapiens OX=9606 GN=EPHX1 PE=1 SV=1	180660	99100	114210	102610	148970	131850	85144	127710	113620	99274	90093	110620	161420	76881	149000	252460	201230	249280	141320	139950	172620	118240	127340	147940	133500	106500	235000	123860	115590	152500	204960	159440	145990	137960	181290	88523	198620
P07108	P07108	4	4	4	Acyl-CoA-binding protein	DBI	sp|P07108|ACBP_HUMAN Acyl-CoA-binding protein OS=Homo sapiens OX=9606 GN=DBI PE=1 SV=2	55000	13455	27089	42204	44378	15371	26087	10387	66752	16954	26986	15895	23786	39061	17892	11113	22463	13453	65762	6845.5	49157	36324	19617	18769	47195	54489	22380	33497	18889	52180	33503	25418	154150	36273	47946	42094	39408
P07195	P07195	21	20	20	L-lactate dehydrogenase B chain	LDHB	sp|P07195|LDHB_HUMAN L-lactate dehydrogenase B chain OS=Homo sapiens OX=9606 GN=LDHB PE=1 SV=2	98962	131880	102300	182480	145740	1132900	107960	148370	93218	159220	105770	97427	151080	139070	143970	169640	110790	270030	164740	86541	143760	155120	1320300	1253300	164530	225900	137410	161340	123680	146850	186770	249180	194700	150600	273120	196010	169990
P07199	P07199	3	3	3	Major centromere autoantigen B	CENPB	sp|P07199|CENPB_HUMAN Major centromere autoantigen B OS=Homo sapiens OX=9606 GN=CENPB PE=1 SV=2	0	0	0	0	0	0	0	0	0	0	0	0	0	0	0	0	0	0	0	0	0	0	0	0	0	0	0	0	0	0	0	0	0	0	0	0	0
P07203	P07203	13	13	12	Glutathione peroxidase 1	GPX1	sp|P07203|GPX1_HUMAN Glutathione peroxidase 1 OS=Homo sapiens OX=9606 GN=GPX1 PE=1 SV=4	119910	99323	50444	96529	116790	91653	67716	45576	97209	126880	71036	68631	120560	103070	90143	118690	54103	104550	167470	53159	63626	46816	82624	69188	54810	73454	65595	61714	69938	45872	55082	104640	98032	64038	142490	132750	85332
P07205	P07205	7	2	2	Phosphoglycerate kinase 2	PGK2	sp|P07205|PGK2_HUMAN Phosphoglycerate kinase 2 OS=Homo sapiens OX=9606 GN=PGK2 PE=1 SV=3	0	0	0	0	0	0	0	0	0	0	0	0	0	0	0	0	0	0	0	0	0	0	0	0	0	0	0	0	0	0	0	0	0	0	0	0	0
P07225	P07225	7	7	7	Vitamin K-dependent protein S	PROS1	sp|P07225|PROS_HUMAN Vitamin K-dependent protein S OS=Homo sapiens OX=9606 GN=PROS1 PE=1 SV=1	20487	6074.3	4328.3	0	2613.3	3275.7	6479.4	1019	4543.7	0	0	0	3871.9	0	7054	2023.1	4124.7	0	5754.6	6278.7	37495	11209	0	1647.3	20310	7186.8	12317	9016.9	4592.5	13690	8050.7	2395.1	10689	11158	9133.1	9798.9	7756
P07237	P07237	34	34	34	Protein disulfide-isomerase	P4HB	sp|P07237|PDIA1_HUMAN Protein disulfide-isomerase OS=Homo sapiens OX=9606 GN=P4HB PE=1 SV=3	65159	201120	76174	203380	95517	169970	88486	280570	107590	162390	83669	396710	146620	118740	75805	386190	74885	295300	113680	151610	150690	122410	255350	259480	125420	345800	175510	97650	642040	116720	117780	524310	249710	215690	204530	221660	341710
P07305	P07305	7	7	7	Histone H1.0;Histone H1.0, N-terminally processed	H1F0	sp|P07305|H10_HUMAN Histone H1.0 OS=Homo sapiens OX=9606 GN=H1-0 PE=1 SV=3	383110	215770	596020	429050	418980	606470	1086100	303770	733930	469480	382430	0	283130	746760	249980	385550	511490	240960	504390	692890	231550	273970	237860	251480	319310	354940	74737	213130	308840	612670	451830	189770	195990	564850	160620	474040	230550
P07311	P07311	4	4	4	Acylphosphatase-1	ACYP1	sp|P07311|ACYP1_HUMAN Acylphosphatase-1 OS=Homo sapiens OX=9606 GN=ACYP1 PE=1 SV=2	0	0	6503.3	6476.8	4094.2	4609.8	0	0	0	1721.6	0	5208.1	5252.6	10299	5478.4	0	5545.3	3060.2	0	5127.9	5183.8	5300.3	8174.2	7687	2415.9	1464.1	3484.2	4329.3	2619.9	4167.2	0	3552.6	3768	6828.8	4373.7	8104.6	5392.9
P07327	P07327	12	1	0	Alcohol dehydrogenase 1A	ADH1A	sp|P07327|ADH1A_HUMAN Alcohol dehydrogenase 1A OS=Homo sapiens OX=9606 GN=ADH1A PE=1 SV=2	0	0	0	0	0	0	0	0	0	0	0	0	0	0	0	0	0	44640	0	0	0	0	0	0	0	0	0	0	0	0	0	56417	0	0	0	10799	0
P07332	P07332	4	4	3	Tyrosine-protein kinase Fes/Fps	FES	sp|P07332|FES_HUMAN Tyrosine-protein kinase Fes/Fps OS=Homo sapiens OX=9606 GN=FES PE=1 SV=3	0	9054.5	0	0	4809.6	0	0	8849.2	0	0	0	0	5965.8	0	0	0	6749.8	9207.3	0	0	0	0	0	0	0	0	0	0	1696.1	0	0	0	0	0	0	0	0
P07339	P07339	16	16	16	Cathepsin D;Cathepsin D light chain;Cathepsin D heavy chain	CTSD	sp|P07339|CATD_HUMAN Cathepsin D OS=Homo sapiens OX=9606 GN=CTSD PE=1 SV=1	1033900	251000	78330	55370	1912100	238650	316440	99076	130460	318520	47130	214180	1498200	189760	268480	179330	270470	516900	1259600	128360	454610	97979	220240	236870	258860	51158	107000	66616	93771	121950	141660	332210	735410	98053	1095100	167990	119770
P07355;A6NMY6	P07355;A6NMY6	33;23	33;23	33;23	Annexin A2;Putative annexin A2-like protein	ANXA2;ANXA2P2	sp|P07355|ANXA2_HUMAN Annexin A2 OS=Homo sapiens OX=9606 GN=ANXA2 PE=1 SV=2;sp|A6NMY6|AXA2L_HUMAN Putative annexin A2-like protein OS=Homo sapiens OX=9606 GN=ANXA2P2 PE=5 SV=2	1602100	985050	2050500	838770	2046300	616960	1497000	411720	1987700	1931000	2707300	951160	1668900	1938600	2405900	1094000	2079800	732760	1615600	397450	1876400	1716300	751450	753290	1773900	534880	1902600	2480200	905720	2378100	2291600	701280	1383400	395410	1388700	1838400	1373900
P07357	P07357	7	7	7	Complement component C8 alpha chain	C8A	sp|P07357|CO8A_HUMAN Complement component C8 alpha chain OS=Homo sapiens OX=9606 GN=C8A PE=1 SV=2	42099	0	7803.1	0	14421	6137.1	13170	15542	0	9427.2	15360	0	0	5153.9	24591	13333	11793	0	10550	12797	33013	13411	5934.1	0	22698	13245	11878	17826	0	14346	18201	4793.6	7448.9	15356	11590	4472.2	11098
P07358	P07358	9	9	9	Complement component C8 beta chain	C8B	sp|P07358|CO8B_HUMAN Complement component C8 beta chain OS=Homo sapiens OX=9606 GN=C8B PE=1 SV=3	79657	16282	23322	12766	13379	12750	59349	19116	23787	17657	54798	9989.7	8417.1	4529.4	34188	13302	14617	3899.3	23353	31641	26347	14678	6433.9	7224	42162	12650	12240	32232	4892.9	18751	19556	3940.5	12349	20745	12309	6599.4	7987.5
P07360	P07360	6	6	6	Complement component C8 gamma chain	C8G	sp|P07360|CO8G_HUMAN Complement component C8 gamma chain OS=Homo sapiens OX=9606 GN=C8G PE=1 SV=3	85029	17921	23896	14937	17524	14880	51936	22265	24717	23762	34276	11264	11193	7886.6	42057	16657	23224	5995.2	26947	33756	78622	28969	10834	10556	65644	29912	29533	54699	10831	41987	26878	10146	30488	34688	19432	13802	22928
P07384	P07384	26	26	26	Calpain-1 catalytic subunit	CAPN1	sp|P07384|CAN1_HUMAN Calpain-1 catalytic subunit OS=Homo sapiens OX=9606 GN=CAPN1 PE=1 SV=1	83419	79803	82406	76580	79480	86407	69055	52846	73736	73961	78283	77699	87667	117400	97534	69042	88745	57925	84930	58055	59769	69392	58895	60222	55904	45546	59041	77068	55126	55813	72177	48541	58540	48031	76394	92582	63774
P07437	P07437	25	5	5	Tubulin beta chain	TUBB	sp|P07437|TBB5_HUMAN Tubulin beta chain OS=Homo sapiens OX=9606 GN=TUBB PE=1 SV=2	203880	651510	210720	501910	467400	476070	422270	378880	189540	440640	326240	421580	579190	392770	491800	838570	556620	634890	216200	210570	93222	213520	359970	294390	59744	51483	86850	137600	73024	147970	207930	372770	0	65391	234790	327680	495230
P07451	P07451	11	11	10	Carbonic anhydrase 3	CA3	sp|P07451|CAH3_HUMAN Carbonic anhydrase 3 OS=Homo sapiens OX=9606 GN=CA3 PE=1 SV=3	20135	0	16088	0	9853.2	0	36892	14444	14085	0	0	0	195400	9412.2	60713	0	79095	4633.9	16605	0	31006	28501	0	0	55088	26894	21716	13582	0	80881	90593	8262.5	36772	1763.7	229220	20795	0
P07585	P07585	11	11	11	Decorin	DCN	sp|P07585|PGS2_HUMAN Decorin OS=Homo sapiens OX=9606 GN=DCN PE=1 SV=1	192310	54299	312980	130060	159430	41223	438080	92517	189200	104970	320540	57344	222500	31049	398470	126980	249620	89606	175980	36540	410680	492940	105200	95644	872830	87216	363470	408580	7767.9	867360	591570	162370	475980	58411	314430	72573	249140
P07602	P07602	7	7	7	Prosaposin;Saposin-A;Saposin-B-Val;Saposin-B;Saposin-C;Saposin-D	PSAP	sp|P07602|SAP_HUMAN Prosaposin OS=Homo sapiens OX=9606 GN=PSAP PE=1 SV=2	0	0	0	0	32445	0	0	0	0	0	0	0	0	0	0	0	0	0	12577	0	26315	6493.8	0	0	8093.5	9875.6	11872	0	21240	0	11823	15122	17140	3600.5	26085	12839	6276
P07686	P07686	17	17	17	Beta-hexosaminidase subunit beta;Beta-hexosaminidase subunit beta chain B;Beta-hexosaminidase subunit beta chain A	HEXB	sp|P07686|HEXB_HUMAN Beta-hexosaminidase subunit beta OS=Homo sapiens OX=9606 GN=HEXB PE=1 SV=3	57216	20705	9446	41875	45370	15472	28809	53395	28454	36461	19455	10931	64600	31404	14060	23679	16988	53903	103420	32724	47961	12485	4804.3	11710	23264	34509	22157	23490	9718.9	18611	22310	47862	73331	24659	57962	36580	14086
P07711	P07711	4	4	4	Cathepsin L1;Cathepsin L1 heavy chain;Cathepsin L1 light chain	CTSL	sp|P07711|CATL1_HUMAN Procathepsin L OS=Homo sapiens OX=9606 GN=CTSL PE=1 SV=2	0	0	0	0	19020	0	0	0	0	10073	0	0	37081	0	0	0	0	38983	59317	0	26818	0	0	0	0	0	0	0	0	0	0	0	0	0	0	0	0
P07737;CON__P02584	P07737	12;4	12;4	12;4	Profilin-1	PFN1	sp|P07737|PROF1_HUMAN Profilin-1 OS=Homo sapiens OX=9606 GN=PFN1 PE=1 SV=2	235010	621540	521710	687930	788500	631900	541190	446380	397040	595760	372730	571780	792110	632750	408530	426250	458680	499790	596260	676520	332900	331550	278010	241400	335410	227930	231970	270370	178900	374070	311600	264960	615250	380910	524820	396310	376540
P07738	P07738	10	10	10	Bisphosphoglycerate mutase	BPGM	sp|P07738|PMGE_HUMAN Bisphosphoglycerate mutase OS=Homo sapiens OX=9606 GN=BPGM PE=1 SV=2	16079	0	0	0	5789.1	3439.3	0	0	0	996.7	0	0	3631.1	0	11937	1577.8	4492.2	953.3	0	0	100750	32291	0	0	12649	4090.6	28341	36816	6658.7	25956	8388	1048	26971	13603	10698	15037	4425.2
P07741	P07741	7	7	7	Adenine phosphoribosyltransferase	APRT	sp|P07741|APT_HUMAN Adenine phosphoribosyltransferase OS=Homo sapiens OX=9606 GN=APRT PE=1 SV=2	27706	43573	33434	68835	46340	55604	33286	51963	42148	44917	45127	53739	55942	75462	44128	52531	42053	52866	46042	80064	35333	40583	73645	70490	35540	49701	25623	44417	38330	34717	39538	63830	48074	80916	0	82894	65122
P07814	P07814	52	52	52	Bifunctional glutamate/proline--tRNA ligase;Glutamate--tRNA ligase;Proline--tRNA ligase	EPRS	sp|P07814|SYEP_HUMAN Bifunctional glutamate/proline--tRNA ligase OS=Homo sapiens OX=9606 GN=EPRS1 PE=1 SV=5	18270	47548	26842	53759	32087	77032	11213	107400	27888	62344	29983	53300	40916	52501	22668	56751	33856	68031	37719	61508	23647	25187	41392	43984	27649	92075	31668	27353	56813	23772	30769	57934	23059	56216	41885	40187	46636
P07858	P07858	12	12	11	Cathepsin B;Cathepsin B light chain;Cathepsin B heavy chain	CTSB	sp|P07858|CATB_HUMAN Cathepsin B OS=Homo sapiens OX=9606 GN=CTSB PE=1 SV=3	235900	183040	26178	94487	75467	45253	36460	44770	23121	100740	0	78833	111350	54428	0	80813	38157	171190	177790	89059	227390	37515	0	24917	38837	51777	23667	23498	60957	18347	43608	229300	270400	87534	101780	53438	83067
P07900;Q58FG0	P07900	48;7	48;7	27;4	Heat shock protein HSP 90-alpha	HSP90AA1	sp|P07900|HS90A_HUMAN Heat shock protein HSP 90-alpha OS=Homo sapiens OX=9606 GN=HSP90AA1 PE=1 SV=5	443540	892430	708170	732150	666440	893280	749300	767060	627490	834890	556640	702910	699080	667900	649330	808090	696860	897200	838700	1153000	422330	451980	904780	961170	546140	781650	573520	636610	612470	524810	605840	688750	528350	1138800	759470	693150	609420
P07902	P07902	3	3	3	Galactose-1-phosphate uridylyltransferase	GALT	sp|P07902|GALT_HUMAN Galactose-1-phosphate uridylyltransferase OS=Homo sapiens OX=9606 GN=GALT PE=1 SV=3	0	0	0	0	0	0	0	2905.1	0	4912.6	0	0	3366.8	4236.3	4051.7	0	2851	2176	0	0	1118.5	4756.6	0	0	0	5417.9	6242.1	2207.5	2387.5	0	0	3658.8	3775.2	1344.6	2444.1	3725.4	0
P07910;O60812;B7ZW38;B2RXH8;P0DMR1	P07910	14;5;5;5;5	14;5;5;5;5	14;5;5;5;5	Heterogeneous nuclear ribonucleoproteins C1/C2	HNRNPC	sp|P07910|HNRPC_HUMAN Heterogeneous nuclear ribonucleoproteins C1/C2 OS=Homo sapiens OX=9606 GN=HNRNPC PE=1 SV=4	270960	325490	269480	369330	234920	420620	356590	358340	290920	290000	413620	251370	186340	316130	183600	197180	222420	290670	214810	590080	131180	113960	351930	358710	139880	213240	133450	154410	218340	137810	161520	198880	134600	338810	150880	213830	177450
P07919	P07919	1	1	1	Cytochrome b-c1 complex subunit 6, mitochondrial	UQCRH	sp|P07919|QCR6_HUMAN Cytochrome b-c1 complex subunit 6, mitochondrial OS=Homo sapiens OX=9606 GN=UQCRH PE=1 SV=2	0	0	0	0	0	0	0	0	0	0	0	0	0	0	0	0	0	0	0	0	0	0	0	0	0	0	0	0	0	0	0	0	0	0	0	0	0
P07942	P07942	19	19	19	Laminin subunit beta-1	LAMB1	sp|P07942|LAMB1_HUMAN Laminin subunit beta-1 OS=Homo sapiens OX=9606 GN=LAMB1 PE=1 SV=2	0	5578.9	9522.9	0	8234.4	2658.1	3108	7361.2	11106	2864.5	0	5125.7	6673.1	4258.7	7140.7	5149.5	7968.3	6021.9	4515.6	9771	35932	19036	10951	12059	43464	15279	22226	31522	15588	25766	28202	15918	29880	20393	17365	16324	11787
P07947	P07947	6	3	3	Tyrosine-protein kinase Yes	YES1	sp|P07947|YES_HUMAN Tyrosine-protein kinase Yes OS=Homo sapiens OX=9606 GN=YES1 PE=1 SV=3	0	0	0	0	3170.1	0	0	2161.2	0	0	0	0	0	0	0	1474.7	0	0	0	0	0	0	0	0	0	0	0	0	1897.7	0	0	0	0	0	0	0	0
P07948	P07948	14	14	13	Tyrosine-protein kinase Lyn	LYN	sp|P07948|LYN_HUMAN Tyrosine-protein kinase Lyn OS=Homo sapiens OX=9606 GN=LYN PE=1 SV=3	6533.3	13365	9208.8	11895	12380	7623.6	0	12074	8566.2	19190	0	17082	18889	9602.9	10078	10017	11787	32316	14175	16649	12625	13711	5664.8	3887.1	16678	14738	9106.9	11994	21154	8507.3	13168	30031	14214	20819	19693	12397	10789
P07951	P07951	28	3	2	Tropomyosin beta chain	TPM2	sp|P07951|TPM2_HUMAN Tropomyosin beta chain OS=Homo sapiens OX=9606 GN=TPM2 PE=1 SV=1	0	0	0	0	0	0	0	0	0	0	0	0	0	0	0	0	0	0	0	0	0	18422	0	0	0	0	5910.8	0	0	19057	0	0	31161	3025.9	0	0	15574
P07954	P07954	16	16	16	Fumarate hydratase, mitochondrial	FH	sp|P07954|FUMH_HUMAN Fumarate hydratase, mitochondrial OS=Homo sapiens OX=9606 GN=FH PE=1 SV=3	41496	38205	30718	37112	45280	46672	19586	76064	33541	51748	28245	48185	51941	44934	37624	43336	39478	45253	57639	40780	59610	39802	72345	72869	39837	83179	41576	41725	48102	33958	44103	39624	55335	47033	63117	55639	40338
P07988	P07988	12	12	12	Pulmonary surfactant-associated protein B	SFTPB	sp|P07988|PSPB_HUMAN Pulmonary surfactant-associated protein B OS=Homo sapiens OX=9606 GN=SFTPB PE=1 SV=3	70523	20893	43605	27635	68476	72950	71291	174370	51501	10341	0	0	195290	314120	52048	0	34935	125930	60979	60847	14566	16629	25909	30629	23607	68676	28706	18293	0	5489.7	9493.1	61122	30407	34552	44244	91615	0
[truncated: 5,451 more rows]
