# Supplementary material for: A single-sample workflow for joint metabolomic and proteomic analysis of clinical specimens
Source: Clin Proteomics. 2024 Jul 5;21:49. doi: 10.1186/s12014-024-09501-9 (PMC11225228; doi:10.1186/s12014-024-09501-9)
Supplement: Supplementary file 4 — Supplementary Material 4 [file 12014_2024_9501_MOESM4_ESM.xlsx]

## Sheet: Data Export
Sample ID_Table 1	Tissue type				C0	C2	C3	C3-DC (C4-OH)	C3-OH	C3:1	C4	C4:1	C5	C5-DC (C6-OH)	C5-M-DC	C5-OH (C3-DC-M)	C5:1	C5:1-DC	C6 (C4:1-DC)	C6:1	C7-DC	C8	C9	C10	C10:1	C10:2	C12	C12-DC	C12:1	C14	C14:1	C14:1-OH	C14:2	C14:2-OH	C16	C16-OH	C16:1	C16:1-OH	C16:2	C16:2-OH	C18	C18:1	C18:1-OH	C18:2	Trigonelline	TMAO	Ala	Arg	Asn
				Compound class	Acylcarnitines	Acylcarnitines	Acylcarnitines	Acylcarnitines	Acylcarnitines	Acylcarnitines	Acylcarnitines	Acylcarnitines	Acylcarnitines	Acylcarnitines	Acylcarnitines	Acylcarnitines	Acylcarnitines	Acylcarnitines	Acylcarnitines	Acylcarnitines	Acylcarnitines	Acylcarnitines	Acylcarnitines	Acylcarnitines	Acylcarnitines	Acylcarnitines	Acylcarnitines	Acylcarnitines	Acylcarnitines	Acylcarnitines	Acylcarnitines	Acylcarnitines	Acylcarnitines	Acylcarnitines	Acylcarnitines	Acylcarnitines	Acylcarnitines	Acylcarnitines	Acylcarnitines	Acylcarnitines	Acylcarnitines	Acylcarnitines	Acylcarnitines	Acylcarnitines	Alkaloids	Amine Oxides	Aminoacids	Aminoacids	Aminoacids
Color code:
Dark blue:		< LOD (Limit of Detection; 3x signal to noise)
Light blue:		< LLOQ (Lower Limit of Quantification; 10x signal to noise) or > ULOQ (Upper Limit of Quantification)
Green:		"Valid"
Yellow:		Internal Standard out of range
Concentrations normalized to µM
				LOD (calc.) 1039003820/1 [µM]	0	0	0	0	0	0	0	0	0	0	0	0	0	0	0	0	0	0	0	0	0	0	0	0	0	0	0	0	0	0	0	0	0	0	0	0	0	0	0	0	0.272199	1.236	9	2	1.753
				LOD (calc.) 1039003834/1 [µM]	2.213	0.133333	0.030188	0.044664	0.15753	0.059535	0.124835	0.001988	0.108083	0.172518	0.032806	0.14441	0.13025	0.006057	0.120536	0.041505	1.174	0.066667	0.031671	0.422672	0.275229	0.350011	0.08227	0.987379	0.138247	0.095479	0.021917	0.034894	0.241782	0.00912	0.11025	0.03755	0.019596	0.018068	0.054149	0.139375	0.022895	0.095256	0.046968	0.008165	0	0	0	0	0
				OP 1039003820-1																																									MXP500L-0-5712	MXP500L-0-5712	MXP500L-0-5712	MXP500L-0-5712	MXP500L-0-5712
				OP 1039003834-1	MXP500F-0-5702	MXP500F-0-5702	MXP500F-0-5702	MXP500F-0-5702	MXP500F-0-5702	MXP500F-0-5702	MXP500F-0-5702	MXP500F-0-5702	MXP500F-0-5702	MXP500F-0-5702	MXP500F-0-5702	MXP500F-0-5702	MXP500F-0-5702	MXP500F-0-5702	MXP500F-0-5702	MXP500F-0-5702	MXP500F-0-5702	MXP500F-0-5702	MXP500F-0-5702	MXP500F-0-5702	MXP500F-0-5702	MXP500F-0-5702	MXP500F-0-5702	MXP500F-0-5702	MXP500F-0-5702	MXP500F-0-5702	MXP500F-0-5702	MXP500F-0-5702	MXP500F-0-5702	MXP500F-0-5702	MXP500F-0-5702	MXP500F-0-5702	MXP500F-0-5702	MXP500F-0-5702	MXP500F-0-5702	MXP500F-0-5702	MXP500F-0-5702	MXP500F-0-5702	MXP500F-0-5702	MXP500F-0-5702
1	Tumor tissue				143.903	24.451	2.066	0.431198	0.023517	-0.013452	5.219	0.025842	0.572633	0.018323	0.023678	0.035937	0	0.011445	1.07	0.029674	-0.159294	0.288092	0.00845	0.369997	-0.031398	0.481104	0.638035	-0.267558	0.146993	1.431	0.556918	0.072098	0.064473	0.024821	4.988	0.168076	1.003	0.104235	0.166239	0.018338	1.981	3.252	0.208317	0.70479	1.556	1.884	1642	152.412	114.733
1	Lung tissue				675.363	242.78	47.95	1.12	-0.032909	0.002963	6.696	0.051673	0.626854	0.37778	0.02949	0.176136	0	0.008657	1.85	0.061267	-0.445498	0.886196	-5.5e-05	1.053	0.05883	0.087768	2.177	-0.277453	0.853091	3.868	3.252	0.465855	0.48056	0.11259	8.739	0.513155	3.2	0.521975	0.993198	0.087751	2.141	6.979	0.884938	1.419	2.241	0	1287.98	216.996	165.383
2	Tumor tissue				505.131	186.403	16.733	0.823759	0.098629	0.205243	7.754	0.113371	0.643543	0.138086	0.029856	0.237545	0.006653	0.001965	2.403	0.062602	0.101473	1.247	0.058773	1.314	0.266322	0.930969	1.002	-0.001767	0.341466	2.541	0.531392	0.234273	0.556975	0.074999	7.711	0.250041	0.86348	0.141039	0.300814	0.082944	2.111	2.804	0.216915	1.006	2.668	1.887	915.636	192.508	80.8
2	Lung tissue				297.591	240.974	72.871	0.870058	0.04051	0.075242	6.323	0.067645	0.734349	0.198858	0.024426	0.256525	0	0.025178	2.53	0.062731	-0.123307	1.154	0.041542	1.188	0.132797	0.47621	1.551	-0.11471	0.40615	3.498	1.039	0.308115	0.531567	0.107206	8.678	0.469355	1.504	0.260545	0.550433	0.090623	2.379	3.607	0.362983	1.203	2.218	0	1154.62	200.746	64.382
2.5	Tumor tissue				52.522	28.277	0.573932	0.286954	0.011444	0.009196	5.953	0.04467	0	-0.027996	0.025079	0.124192	0	0.002369	0.722256	0.031496	-0.094323	0.112102	0.014931	0.23076	0.009449	1.045	0.224289	0.141377	0.244598	0.610541	0.123188	0.077429	0.058934	0.0213	2.097	0.031146	0.33566	0.032939	0.101097	0.003423	0.777556	1.493	0.06944	0.280467	5.35	64.14	1172.97	200.185	51.093
2.9	Lung tissue				298.156	81.057	36.497	0.377158	-0.047693	-0.01571	2.426	0.045706	0.168716	0.057534	0.03477	0.135032	0	0.005096	0.547626	0.04724	-0.219961	0.239082	0.020876	0.348864	0.025156	0.308353	0.532132	-0.19207	0.184756	0.762771	0.408075	0.091951	0.06365	0.04799	1.828	0.08722	0.425507	0.06317	0.196642	0.026397	0.674325	1.13	0.138378	0.219967	6.134	22.89	490.255	120.592	65.831
4	Tumor tissue				195.97	85.292	10.303	1.384	-0.023528	-0.043659	9.553	0.021555	0.645325	0.081562	0.028247	0.376451	0.042205	0.021526	1.018	0.032129	-0.022222	0.172478	0.009166	0.389553	0.031996	0.513112	0.31246	-0.04414	0.07927	0.961554	0.19552	0.09437	0.108095	0.026843	3.638	0.061234	0.473019	0.107385	0.158594	0.027327	2.267	1.902	0.131021	0.52652	1.943	3.941	1073.51	146.825	98.427
4	Lung tissue				443.774	99.758	13.915	0.49426	-0.011804	-0.040087	5.024	0.021223	0.291111	0.09887	0.002241	0.13325	0	-0.00251	1.004	0.031886	-0.18698	0.43322	0.009589	0.437727	0.061121	0.203997	0.801792	-0.19897	0.24413	2.054	0.836382	0.182313	0.252238	0.048975	6.025	0.255508	1.334	0.182525	0.305631	0.041205	1.27	4.222	0.319305	1.066	1.227	3.632	624.017	133.068	84.379
5	Tumor tissue				374.007	287.786	31.563	3.565	-0.042071	0.101628	16.905	0.089101	3.184	0.270847	0.01754	0.539628	0.072848	0.038411	3.559	0.092172	-0.092943	1.535	0.007602	0.93409	0.004151	0.864918	0.990136	-0.09696	0.149588	2.862	0.549701	0.141585	0.155473	0.040278	11.202	0.316913	1.713	0.243735	0.321182	0.069989	5.536	6.647	0.376543	1.659	5.312	17.306	2545.93	295.049	251.802
5	Lung tissue				186.912	84.029	3.813	0.573675	-0.04326	0.006964	3.186	0.035715	0.230157	0.113459	0.019083	0.195269	0	0.00675	1.408	0.014229	-0.319157	0.618482	-0.007055	0.696165	0.068928	0.318417	0.891831	-0.177041	0.392897	1.583	0.941639	0.167881	0.238194	0.052992	4.032	0.148173	1.111	0.136574	0.309593	0.05294	1.086	2.92	0.217089	0.778911	2.287	6.532	820.552	212.815	144.657
6	Tumor tissue				283.52	190.377	31.375	4.42	-0.068841	0.089468	35.027	0.084984	8.155	0.436611	0.031888	1.371	0.372855	0.059903	2.356	0.069205	-0.024627	0.351435	0.026325	0.42534	0.108684	1.462	0.432364	0.059857	0.221717	1.823	0.259104	0.154182	0.126395	0.072983	6.392	0.150627	0.596583	0.169527	0.142571	0.110312	3.593	2.66	0.224984	0.538829	2.093	2.92	1510.97	290.963	134.883
6	Lung tissue				296.146	116.471	18.898	1.483	0.082318	0.066922	6.15	0.034396	0.932296	0.08733	0.02156	0.154853	0.007859	0.020001	1.022	0.044591	-0.051833	0.411883	0.020164	0.714576	0.143702	0.297153	0.703461	-0.05616	0.232816	2.214	0.707224	0.23165	0.280645	0.077369	7.642	0.188014	1.351	0.186267	0.281899	0.068464	1.492	5.861	0.350138	1.179	0.716189	0.906135	859.139	174.242	74.734
7	Tumor tissue				68.877	14.684	0.776329	0.940817	0.039758	0.060248	5.101	0.017627	0.04876	0.072622	0.020487	0.002665	0	0.028204	0.830119	0.052172	-0.04174	0.233874	0.029055	0.414837	0.035125	0.432438	0.375071	0.01313	0.074272	1.258	0.294903	0.120608	0.1598	0.047723	5.283	0.227216	0.670422	0.147697	0.134841	0.037935	1.975	3.047	0.262841	0.49955	1.887	0	2229.83	114.937	13.217
7	Lung tissue				135.084	126.706	52.601	1.019	0.040656	0.065243	3.571	0.089309	0.938593	0.10783	0.035297	0.150779	0.018412	0.039624	1.881	0.057226	-0.072599	0.609497	0.048167	0.900799	0.157562	0.386537	0.744436	-0.131319	0.300527	1.322	0.829504	0.19772	0.325226	0.07423	3.141	0.201581	0.813055	0.175794	0.24953	0.082968	0.973379	2.284	0.320886	0.4944	1.561	0.676322	674.897	255.731	200.981
8	Tumor tissue				484.599	50.53	15.054	0.625768	-0.012611	-0.006958	3.304	0.051819	0.07551	0.334022	0.023363	0.531764	0.051364	0.006694	0.798934	0.018694	-0.236958	0.23713	0.019694	0.243054	-0.031675	0.235666	0.34923	-0.173709	0.226123	0.955259	0.26305	0.090875	0.041911	0.05733	3.32	0.097361	0.610633	0.099958	0.117005	0.024269	1.604	2.489	0.135765	0.530444	3.046	1.813	1118.96	310.24	138.276
8	Lung tissue				577.94	231.956	73.508	1.092	-0.037038	-0.036912	6.922	0.109976	1.015	0.342341	0.021333	0.489403	0.014604	0.029611	2.299	0.085052	-0.159106	0.933453	0.030186	1.497	0.121816	0.231784	2.357	-0.161511	0.634455	5.591	2.284	0.500507	0.551494	0.163111	14.11	0.608907	3.417	0.501992	0.80254	0.157758	3.609	9.269	0.876148	1.773	6.817	2.711	1063.16	272.335	128.108
9	Tumor tissue				360.063	60.726	3.029	0.545618	-0.045116	-0.034814	6.339	0.002827	0.175445	0.023292	-0.007224	0.101407	0	0.020788	1.496	0.021937	-0.339991	0.544737	-0.003944	0.345174	-0.055952	0.161797	0.506615	-0.315167	0.137944	1.432	0.427708	0.108441	0.109437	0.027592	3.973	0.06962	0.734446	0.131844	0.182524	0.019874	1.791	2.504	0.116446	0.844708	2.419	0.938773	1071.56	230.198	84.028
9	Lung tissue				571.985	185.901	18.774	0.945211	-0.076653	-0.038499	12.175	0.021252	0.66984	0.160143	0.00032	0.180643	0	0.039957	3.879	0.05016	-0.256933	2.206	-0.002334	1.609	0.092821	0.230723	3.039	-0.24636	0.41998	7.358	2.701	0.267868	1.248	0.077303	19.5	0.480126	3.793	0.357615	1.093	0.088716	7.148	11.551	0.55795	4.397	1.954	2.03	1264.78	199.919	111.703
10	Tumor tissue				1020.34	434.493	18.083	3.852	-0.00152	0.046458	22.935	0.086045	0.924402	0.361439	0.02242	0.248578	0	0.042404	3.026	0.073948	-0.06958	1.141	0.020679	1.239	0.126527	0.857179	1.859	-0.115966	0.490254	4.595	1.303	0.299116	0.561088	0.074448	13.005	0.504887	2.286	0.353866	0.533388	0.156388	4.18	7.976	0.672409	2.314	2.897	3.966	1652.91	207.863	129.797
10	Lung tissue				418.53	160.425	21.468	1.37	0.031083	0.027384	4.669	0.037013	0.327821	0.167573	0.039214	0.109696	0.017519	0.023722	2.462	0.065493	-0.054422	1.01	0.041728	1.682	0.255709	0.399522	1.699	-0.113053	0.5664	3.476	2.13	0.403134	0.944026	0.122784	8.849	0.568626	1.921	0.392553	0.586294	0.119059	2.769	5.703	0.828042	1.448	1.368	0	690.266	150.141	74.251
[truncated: 585 more columns]
